# Supplementary material for: Rotaxane PtII-complexes: mechanical bonding for chemically robust luminophores and stimuli responsive behaviour
Source: Chem Sci. 2020 Jan 2;11(7):1839–47. doi: 10.1039/c9sc05507j (PMC8148368; doi:10.1039/c9sc05507j)
Supplement: SC-011-C9SC05507J-s002 [file SC-011-C9SC05507J-s002.cif]

# Electronic Supplementary Material (ESI) for Chemical Science.
# This journal is © The Royal Society of Chemistry 2020

####################################################################### 
# 
# This file contains crystal structure data downloaded from the 
# Cambridge Structural Database (CSD) hosted by the Cambridge 
# Crystallographic Data Centre (CCDC).
# 
# Full information about CCDC data access policies and citation 
# guidelines are available at http://www.ccdc.cam.ac.uk/access/V1 
# 
# Audit and citation data items may have been added by the CCDC. 
# Please retain this information to preserve the provenance of 
# this file and to allow appropriate attribution of the data. 
# 
#######################################################################

data_2016jlzz1072dgty
_database_code_depnum_ccdc_archive 'CCDC 1961263'
loop_
_audit_author_name
_audit_author_address
'Zhi-Hui Zhang'
;University of Southampton
United Kingdom
;
_audit_update_record             
;
2019-11-01 deposited with the CCDC.	2020-01-02 downloaded from the CCDC.
;
_audit_creation_date             2019-10-29
_audit_creation_method           
;
Olex2 1.3-alpha
(compiled 2019.10.24 svn.r3677 for OlexSys, GUI svn.r5967)
;
_shelx_SHELXL_version_number     2018/3
_chemical_name_common            ?
_chemical_name_systematic        ?
_chemical_formula_moiety         'C32 H49 Cl2 N3 O Pt S, C30 H30 N2 O5'
_chemical_formula_sum            'C62 H79 Cl2 N5 O6 Pt S'
_chemical_formula_weight         1288.35
_chemical_melting_point          ?
_chemical_oxdiff_formula         'C60 H60 Cl S N10 Pt'
loop_
_atom_type_symbol
_atom_type_description
_atom_type_scat_dispersion_real
_atom_type_scat_dispersion_imag
_atom_type_scat_source
C C 0.0181 0.0091 'International Tables Vol C Tables 4.2.6.8 and 6.1.1.4'
H H 0.0000 0.0000 'International Tables Vol C Tables 4.2.6.8 and 6.1.1.4'
Cl Cl 0.3639 0.7018 'International Tables Vol C Tables 4.2.6.8 and 6.1.1.4'
N N 0.0311 0.0180 'International Tables Vol C Tables 4.2.6.8 and 6.1.1.4'
O O 0.0492 0.0322 'International Tables Vol C Tables 4.2.6.8 and 6.1.1.4'
Pt Pt -4.5932 6.9264 'International Tables Vol C Tables 4.2.6.8 and 6.1.1.4'
S S 0.3331 0.5567 'International Tables Vol C Tables 4.2.6.8 and 6.1.1.4'

_shelx_space_group_comment       
;
The symmetry employed for this shelxl refinement is uniquely defined
by the following loop, which should always be used as a source of
symmetry information in preference to the above space-group names.
They are only intended as comments.
;
_space_group_crystal_system      monoclinic
_space_group_IT_number           15
_space_group_name_H-M_alt        'I 1 2/a 1'
_space_group_name_Hall           '-I 2ya'
loop_
_space_group_symop_operation_xyz
'x, y, z'
'-x+1/2, y, -z'
'x+1/2, y+1/2, z+1/2'
'-x+1, y+1/2, -z+1/2'
'-x, -y, -z'
'x-1/2, -y, z'
'-x+1/2, -y+1/2, -z+1/2'
'x, -y+1/2, z+1/2'

_cell_length_a                   26.7934(5)
_cell_length_b                   12.4321(3)
_cell_length_c                   39.1414(7)
_cell_angle_alpha                90
_cell_angle_beta                 106.494(2)
_cell_angle_gamma                90
_cell_volume                     12501.4(5)
_cell_formula_units_Z            8
_cell_measurement_reflns_used    13983
_cell_measurement_temperature    100(2)
_cell_measurement_theta_max      68.3260
_cell_measurement_theta_min      3.8050
_shelx_estimated_absorpt_T_max   0.691
_shelx_estimated_absorpt_T_min   0.599
_exptl_absorpt_coefficient_mu    5.706
_exptl_absorpt_correction_T_max  1.00000
_exptl_absorpt_correction_T_min  0.73962
_exptl_absorpt_correction_type   multi-scan
_exptl_absorpt_process_details   
;
CrysAlisPro 1.171.40.57a (Rigaku Oxford Diffraction, 2019)
Empirical absorption correction using spherical harmonics,
 implemented in SCALE3 ABSPACK scaling algorithm.
;
_exptl_absorpt_special_details   ?
_exptl_crystal_colour            yellow
_exptl_crystal_colour_primary    yellow
_exptl_crystal_density_diffrn    1.369
_exptl_crystal_density_meas      ?
_exptl_crystal_density_method    ?
_exptl_crystal_description       block
_exptl_crystal_F_000             5296
_exptl_crystal_size_max          0.1
_exptl_crystal_size_mid          0.08
_exptl_crystal_size_min          0.07
_exptl_transmission_factor_max   ?
_exptl_transmission_factor_min   ?
_diffrn_reflns_av_R_equivalents  0.0437
_diffrn_reflns_av_unetI/netI     0.0348
_diffrn_reflns_Laue_measured_fraction_full 0.901
_diffrn_reflns_Laue_measured_fraction_max 0.897
_diffrn_reflns_limit_h_max       23
_diffrn_reflns_limit_h_min       -31
_diffrn_reflns_limit_k_max       14
_diffrn_reflns_limit_k_min       -13
_diffrn_reflns_limit_l_max       41
_diffrn_reflns_limit_l_min       -46
_diffrn_reflns_number            24565
_diffrn_reflns_point_group_measured_fraction_full 0.901
_diffrn_reflns_point_group_measured_fraction_max 0.897
_diffrn_reflns_theta_full        67.679
_diffrn_reflns_theta_max         68.242
_diffrn_reflns_theta_min         3.441
_diffrn_ambient_temperature      100(2)
_diffrn_detector                 'hybrid pixel detector'
_diffrn_detector_area_resol_mean 10
_diffrn_detector_dtime           0.000
_diffrn_detector_type            'Rigaku, HyPix 6000'
_diffrn_measured_fraction_theta_full 0.901
_diffrn_measured_fraction_theta_max 0.897
_diffrn_measurement_details      
;
List of Runs (angles in degrees, time in seconds):

  # Type    Start    End  Width  t~exp~   \w     \q     \k     \f   Frames
#--------------------------------------------------------------------------
  1  \w    -77.00  69.00   1.00   10.00    --  -17.00  15.00-150.00  146
  2  \w     52.00  59.00   1.00   10.00    --  -17.00  52.00-180.00    7
  3  \w   -179.00   0.00   1.00   10.00    --  -90.00  60.00   0.00  179
  4  \w   -179.00 -99.00   1.00   10.00    --  -90.00  45.00 120.00   80
  5  \w    -98.00 -47.00   1.00   10.00    --  -90.00  60.00-120.00   51
  6  \w   -159.00 -98.00   1.00   10.00    --  -90.00  30.00 120.00   61
  7  \w   -147.00 -82.00   1.00   10.00    --  -90.00  37.00 -60.00   65
  8  \w   -173.00-113.00   1.00   10.00    --  -90.00  45.00 -30.00   60
;
_diffrn_measurement_device       'four-circle diffractometer'
_diffrn_measurement_device_details 'Rigaku, AFC11 quarter \c goniometer'
_diffrn_measurement_device_type  
'Rigaku 007HF equipped with Varimax confocal mirrors and an AFC11 goniometer and HyPix 6000 detector'
_diffrn_measurement_method       'profile data from \w-scans'
_diffrn_measurement_specimen_support 'MiTeGen MicroLoop'
_diffrn_orient_matrix_type       
'CrysAlisPro convention (1999,Acta A55,543-557)'
_diffrn_orient_matrix_UB_11      -0.0410768000
_diffrn_orient_matrix_UB_12      0.0280344000
_diffrn_orient_matrix_UB_13      -0.0352202000
_diffrn_orient_matrix_UB_21      -0.0152707000
_diffrn_orient_matrix_UB_22      -0.1195949000
_diffrn_orient_matrix_UB_23      -0.0054166000
_diffrn_orient_matrix_UB_31      -0.0408834000
_diffrn_orient_matrix_UB_32      0.0165394000
_diffrn_orient_matrix_UB_33      0.0203786000
_diffrn_radiation_collimation    'Varimax focusing mirrors'
_diffrn_radiation_monochromator  graphite
_diffrn_radiation_probe          x-ray
_diffrn_radiation_type           'Cu K\a'
_diffrn_radiation_wavelength     1.54178
_diffrn_radiation_xray_symbol    K-L~3~
_diffrn_source                   'Rotating anode'
_diffrn_source_current           30.0
_diffrn_source_power             1.2
_diffrn_source_target            Cu
_diffrn_source_type              'Rigaku 007 HF'
_diffrn_source_voltage           40.0
_reflns_Friedel_coverage         0.000
_reflns_Friedel_fraction_full    .
_reflns_Friedel_fraction_max     .
_reflns_number_gt                9484
_reflns_number_total             10265
_reflns_odcompleteness_completeness 89.36
_reflns_odcompleteness_iscentric 1
_reflns_odcompleteness_theta     68.13
_reflns_special_details          
;
 Reflections were merged by SHELXL according to the crystal
 class for the calculation of statistics and refinement.
 
 Structure factors included contributions from the .fab file.
 
 _reflns_Friedel_fraction is defined as the number of unique
 Friedel pairs measured divided by the number that would be
 possible theoretically, ignoring centric projections and
 systematic absences.
;
_reflns_threshold_expression     'I > 2\s(I)'
_computing_cell_refinement       'CrysAlisPro 1.171.40.57a (Rigaku OD, 2019)'
_computing_data_collection       'CrysAlisPro 1.171.40.57a (Rigaku OD, 2019)'
_computing_data_reduction        'CrysAlisPro 1.171.40.57a (Rigaku OD, 2019)'
_computing_molecular_graphics    'Olex2 1.3-alpha (Dolomanov et al., 2009)'
_computing_publication_material  'Olex2 1.3-alpha (Dolomanov et al., 2009)'
_computing_structure_refinement  'ShelXL 2018/3 (Sheldrick, 2015)'
_computing_structure_solution    'ShelXT (Sheldrick, 2015)'
_refine_diff_density_max         1.122
_refine_diff_density_min         -0.754
_refine_diff_density_rms         0.089
_refine_ls_extinction_coef       .
_refine_ls_extinction_method     none
_refine_ls_goodness_of_fit_ref   1.040
_refine_ls_hydrogen_treatment    constr
_refine_ls_matrix_type           full
_refine_ls_number_parameters     776
_refine_ls_number_reflns         10265
_refine_ls_number_restraints     161
_refine_ls_R_factor_all          0.0398
_refine_ls_R_factor_gt           0.0371
_refine_ls_restrained_S_all      1.044
_refine_ls_shift/su_max          0.003
_refine_ls_shift/su_mean         0.000
_refine_ls_structure_factor_coef Fsqd
_refine_ls_weighting_details     
'w=1/[\s^2^(Fo^2^)+(0.0694P)^2^+3.9850P] where P=(Fo^2^+2Fc^2^)/3'
_refine_ls_weighting_scheme      calc
_refine_ls_wR_factor_gt          0.0997
_refine_ls_wR_factor_ref         0.1021
_refine_special_details          
'tBu group (ca. 85:15) and chain (ca. 51:49) disorder.1,2 and 1,3 equal distance and thermal restraints applied to disorder components'
_olex2_refinement_description    
;
1. Fixed Uiso
 At 1.2 times of:
  All C(H) groups, All C(H,H) groups, All C(H,H,H,H) groups
 At 1.5 times of:
  All C(H,H,H) groups
2. Restrained distances
 C53-C55A \\sim C53-C55B \\sim C53-C54A \\sim C53-C56B \\sim C53-C56A \\sim
C53-C54B
 with sigma of 0.02
 C54A-C55A \\sim C54A-C56A \\sim C55A-C56A \\sim C54B-C55B \\sim C54B-C56B
\\sim C55B-C56B
 with sigma of 0.04
 O1A-C20 \\sim O1B-C20 \\sim O2A-C25 \\sim O2B-C25 \\sim O2A-C24A \\sim
O2B-C24B \\sim O1A-C23A \\sim O1B-
 C23B
 with sigma of 0.02
 C23A-C24A \\sim C23B-C24B
 with sigma of 0.02
 O1A-C24A \\sim O1B-C24B \\sim O2A-C23A \\sim O2B-C23B
 with sigma of 0.04
 C20-C23A \\sim C20-C23B \\sim C25-C24A \\sim C25-C24B
 with sigma of 0.04
3. Rigid body (RIGU) restrains
 C20, C25, O1A, O2A, C23A, C24A, O1B, O2B, C23B, C24B
 with sigma for 1-2 distances of 0.004 and sigma for 1-3 distances of 0.004
 C56B, C55A, C55B, C56A, C54B, C54A, C53
 with sigma for 1-2 distances of 0.004 and sigma for 1-3 distances of 0.004
4. Others
 Sof(C54B)=Sof(H54D)=Sof(H54E)=Sof(H54F)=Sof(C55B)=Sof(H55D)=Sof(H55E)=
 Sof(H55F)=Sof(C56B)=Sof(H56D)=Sof(H56E)=Sof(H56F)=1-FVAR(1)
 Sof(C54A)=Sof(H54A)=Sof(H54B)=Sof(H54C)=Sof(C55A)=Sof(H55A)=Sof(H55B)=
 Sof(H55C)=Sof(C56A)=Sof(H56A)=Sof(H56B)=Sof(H56C)=FVAR(1)
 Sof(H25C)=Sof(H25D)=Sof(O1B)=Sof(O2B)=Sof(C23B)=Sof(H23C)=Sof(H23D)=Sof(C24B)=
 Sof(H24C)=Sof(H24D)=1-FVAR(2)
 Sof(H25A)=Sof(H25B)=Sof(O1A)=Sof(O2A)=Sof(C23A)=Sof(H23A)=Sof(H23B)=Sof(C24A)=
 Sof(H24A)=Sof(H24B)=FVAR(2)
5.a Secondary CH2 refined with riding coordinates:
 C25(H25A,H25B), C25(H25C,H25D), C26(H26A,H26B), C27(H27A,H27B), C28(H28A,
 H28B), C29(H29A,H29B), C30(H30A,H30B), C23A(H23A,H23B), C24A(H24A,H24B),
 C23B(H23C,H23D), C24B(H24C,H24D)
5.b Aromatic/amide H refined with riding coordinates:
 C32(H32), C34(H34), C36(H36), C45(H45), C48(H48), C50(H50), C52(H52), C2(H2),
 C3(H3), C5(H5), C6(H6), C8(H8), C9(H9), C10(H10), C13(H13), C14(H14), C15(H15),
  C18(H18), C19(H19), C21(H21), C22(H22)
5.c Idealised Me refined as rotating group:
 C38(H38A,H38B,H38C), C39(H39A,H39B,H39C), C40(H40A,H40B,H40C), C42(H42A,H42B,
 H42C), C43(H43A,H43B,H43C), C44(H44A,H44B,H44C), C58(H58A,H58B,H58C), C59(H59A,
 H59B,H59C), C60(H60A,H60B,H60C), C61(H61A,H61B,H61C), C62(H62A,H62B,H62C),
 C54A(H54A,H54B,H54C), C55A(H55A,H55B,H55C), C56A(H56A,H56B,H56C), C54B(H54D,
 H54E,H54F), C55B(H55D,H55E,H55F), C56B(H56D,H56E,H56F)
;
_atom_sites_solution_hydrogens   geom
_atom_sites_solution_primary     ?
_atom_sites_solution_secondary   ?
loop_
_atom_site_label
_atom_site_type_symbol
_atom_site_fract_x
_atom_site_fract_y
_atom_site_fract_z
_atom_site_U_iso_or_equiv
_atom_site_adp_type
_atom_site_occupancy
_atom_site_site_symmetry_order
_atom_site_calc_flag
_atom_site_refinement_flags_posn
_atom_site_refinement_flags_adp
_atom_site_refinement_flags_occupancy
_atom_site_disorder_assembly
_atom_site_disorder_group
Pt1 Pt 0.23549(2) 0.63439(2) 0.68315(2) 0.03114(7) Uani 1 1 d . . . . .
Cl1 Cl 0.22399(3) 0.81614(7) 0.68945(2) 0.04016(19) Uani 1 1 d . . . . .
Cl2 Cl 0.24598(3) 0.45382(7) 0.67236(2) 0.03967(19) Uani 1 1 d . . . . .
S1 S 0.31854(4) 0.64031(6) 0.71494(2) 0.03326(19) Uani 1 1 d . . . . .
O6 O 0.35596(11) 0.6292(2) 0.69420(7) 0.0468(7) Uani 1 1 d . . . . .
N3 N 0.10264(10) 0.6872(2) 0.60519(6) 0.0328(6) Uani 1 1 d . . . . .
N4 N 0.15400(11) 0.6760(3) 0.61925(7) 0.0361(6) Uani 1 1 d . . . . .
N5 N 0.15951(13) 0.6343(2) 0.65132(8) 0.0354(7) Uani 1 1 d . . . . .
C31 C 0.08183(13) 0.7254(3) 0.56901(8) 0.0338(7) Uani 1 1 d . . . . .
C32 C 0.11222(13) 0.7200(3) 0.54601(8) 0.0348(7) Uani 1 1 d . . . . .
H32 H 0.147384 0.696809 0.554282 0.042 Uiso 1 1 calc R U . . .
C33 C 0.09088(13) 0.7491(3) 0.51045(8) 0.0360(7) Uani 1 1 d . . . . .
C34 C 0.03861(13) 0.7815(3) 0.49968(8) 0.0360(7) Uani 1 1 d . . . . .
H34 H 0.023576 0.800694 0.475437 0.043 Uiso 1 1 calc R U . . .
C35 C 0.00772(13) 0.7868(3) 0.52282(8) 0.0351(7) Uani 1 1 d . . . . .
C36 C 0.03048(13) 0.7598(3) 0.55841(8) 0.0361(7) Uani 1 1 d . . . . .
H36 H 0.011041 0.764902 0.575220 0.043 Uiso 1 1 calc R U . . .
C37 C 0.12450(13) 0.7405(3) 0.48469(9) 0.0378(8) Uani 1 1 d . . . . .
C38 C 0.17584(16) 0.8024(4) 0.49940(10) 0.0565(11) Uani 1 1 d . . . . .
H38A H 0.168288 0.878550 0.502110 0.085 Uiso 1 1 calc R U . . .
H38B H 0.197052 0.795466 0.482825 0.085 Uiso 1 1 calc R U . . .
H38C H 0.194901 0.772654 0.522620 0.085 Uiso 1 1 calc R U . . .
C39 C 0.13672(18) 0.6212(3) 0.48023(11) 0.0518(10) Uani 1 1 d . . . . .
H39A H 0.151483 0.588622 0.503739 0.078 Uiso 1 1 calc R U . . .
H39B H 0.161834 0.615529 0.466349 0.078 Uiso 1 1 calc R U . . .
H39C H 0.104611 0.583400 0.467751 0.078 Uiso 1 1 calc R U . . .
C40 C 0.09692(14) 0.7861(3) 0.44780(9) 0.0422(8) Uani 1 1 d . . . . .
H40A H 0.064777 0.745736 0.437409 0.063 Uiso 1 1 calc R U . . .
H40B H 0.119834 0.779783 0.432334 0.063 Uiso 1 1 calc R U . . .
H40C H 0.088512 0.862039 0.450046 0.063 Uiso 1 1 calc R U . . .
C41 C -0.04978(13) 0.8209(3) 0.51118(8) 0.0362(7) Uani 1 1 d . . . . .
C42 C -0.08349(14) 0.7318(3) 0.52051(9) 0.0432(8) Uani 1 1 d . . . . .
H42A H -0.079632 0.665578 0.507926 0.065 Uiso 1 1 calc R U . . .
H42B H -0.120063 0.754230 0.513281 0.065 Uiso 1 1 calc R U . . .
H42C H -0.072267 0.718859 0.546261 0.065 Uiso 1 1 calc R U . . .
C43 C -0.05629(15) 0.9244(3) 0.53088(10) 0.0463(9) Uani 1 1 d . . . . .
H43A H -0.045246 0.911326 0.556629 0.069 Uiso 1 1 calc R U . . .
H43B H -0.092923 0.946391 0.523523 0.069 Uiso 1 1 calc R U . . .
H43C H -0.034867 0.981555 0.525065 0.069 Uiso 1 1 calc R U . . .
C44 C -0.06965(15) 0.8428(3) 0.47082(9) 0.0427(8) Uani 1 1 d . . . . .
H44A H -0.049783 0.902156 0.464602 0.064 Uiso 1 1 calc R U . . .
H44B H -0.106610 0.862147 0.464465 0.064 Uiso 1 1 calc R U . . .
H44C H -0.065194 0.778035 0.457716 0.064 Uiso 1 1 calc R U . . .
C45 C 0.07590(13) 0.6541(3) 0.62784(8) 0.0328(7) Uani 1 1 d . . . . .
H45 H 0.039212 0.654759 0.623730 0.039 Uiso 1 1 calc R U . . .
C46 C 0.11231(14) 0.6195(3) 0.65778(9) 0.0327(7) Uani 1 1 d . . . . .
C47 C 0.10419(13) 0.5739(3) 0.69065(8) 0.0325(7) Uani 1 1 d . . . . .
C48 C 0.06268(13) 0.6096(3) 0.70257(8) 0.0322(7) Uani 1 1 d . . . . .
H48 H 0.039104 0.661090 0.688918 0.039 Uiso 1 1 calc R U . . .
C49 C 0.05524(12) 0.5709(3) 0.73428(8) 0.0333(7) Uani 1 1 d . . . . .
C50 C 0.08932(13) 0.4911(3) 0.75275(9) 0.0377(8) Uani 1 1 d . . . . .
H50 H 0.084575 0.463559 0.774248 0.045 Uiso 1 1 calc R U . . .
C51 C 0.12993(13) 0.4507(3) 0.74080(9) 0.0372(7) Uani 1 1 d . . . . .
C52 C 0.13729(13) 0.4941(3) 0.70941(8) 0.0342(7) Uani 1 1 d . . . . .
H52 H 0.165047 0.468790 0.700933 0.041 Uiso 1 1 calc R U . . .
C53 C 0.01336(15) 0.6151(3) 0.75014(9) 0.0371(8) Uani 1 1 d D . . . .
C57 C 0.16630(16) 0.3605(3) 0.75977(12) 0.0449(10) Uani 1 1 d . . . . .
C58 C 0.15610(19) 0.2598(4) 0.73582(14) 0.0649(13) Uani 1 1 d . . . . .
H58A H 0.119448 0.238935 0.730729 0.097 Uiso 1 1 calc R U . . .
H58B H 0.178242 0.200698 0.748072 0.097 Uiso 1 1 calc R U . . .
H58C H 0.164128 0.275789 0.713438 0.097 Uiso 1 1 calc R U . . .
C59 C 0.15819(18) 0.3308(4) 0.79611(12) 0.0599(11) Uani 1 1 d . . . . .
H59A H 0.163554 0.394765 0.811362 0.090 Uiso 1 1 calc R U . . .
H59B H 0.183180 0.274983 0.807542 0.090 Uiso 1 1 calc R U . . .
H59C H 0.122688 0.303907 0.792493 0.090 Uiso 1 1 calc R U . . .
C60 C 0.22280(16) 0.3957(4) 0.76662(12) 0.0586(11) Uani 1 1 d . . . . .
H60A H 0.230203 0.408318 0.743828 0.088 Uiso 1 1 calc R U . . .
H60B H 0.245876 0.339147 0.779786 0.088 Uiso 1 1 calc R U . . .
H60C H 0.228646 0.462136 0.780653 0.088 Uiso 1 1 calc R U . . .
C61 C 0.33436(14) 0.7577(3) 0.74125(9) 0.0417(8) Uani 1 1 d . . . . .
H61A H 0.329906 0.820902 0.725699 0.063 Uiso 1 1 calc R U . . .
H61B H 0.370598 0.753581 0.755993 0.063 Uiso 1 1 calc R U . . .
H61C H 0.311335 0.763792 0.756645 0.063 Uiso 1 1 calc R U . . .
C62 C 0.33190(14) 0.5399(3) 0.74844(9) 0.0410(8) Uani 1 1 d . . . . .
H62A H 0.309102 0.550133 0.763817 0.061 Uiso 1 1 calc R U . . .
H62B H 0.368327 0.545393 0.762745 0.061 Uiso 1 1 calc R U . . .
H62C H 0.325664 0.468745 0.737282 0.061 Uiso 1 1 calc R U . . .
C54A C -0.02402(19) 0.5251(4) 0.75289(14) 0.0524(13) Uani 0.850(7) 1 d D . P A
1
H54A H -0.040865 0.496521 0.729075 0.079 Uiso 0.850(7) 1 calc R U P A 1
H54B H -0.050557 0.553565 0.763287 0.079 Uiso 0.850(7) 1 calc R U P A 1
H54C H -0.004651 0.467530 0.768080 0.079 Uiso 0.850(7) 1 calc R U P A 1
C55A C 0.03999(19) 0.6584(5) 0.78782(12) 0.0484(13) Uani 0.850(7) 1 d D . P A 1
H55A H 0.058790 0.599868 0.802829 0.073 Uiso 0.850(7) 1 calc R U P A 1
H55B H 0.013575 0.687427 0.798223 0.073 Uiso 0.850(7) 1 calc R U P A 1
H55C H 0.064534 0.715480 0.786366 0.073 Uiso 0.850(7) 1 calc R U P A 1
C56A C -0.0174(2) 0.7068(4) 0.72771(14) 0.0554(15) Uani 0.850(7) 1 d D . P A 1
H56A H 0.006853 0.760790 0.723498 0.083 Uiso 0.850(7) 1 calc R U P A 1
H56B H -0.040097 0.739941 0.740415 0.083 Uiso 0.850(7) 1 calc R U P A 1
H56C H -0.038557 0.678294 0.704836 0.083 Uiso 0.850(7) 1 calc R U P A 1
C54B C -0.0406(7) 0.577(2) 0.7271(6) 0.051(7) Uani 0.150(7) 1 d D . P A 2
H54D H -0.050375 0.616688 0.704651 0.076 Uiso 0.150(7) 1 calc R U P A 2
H54E H -0.066519 0.589048 0.740014 0.076 Uiso 0.150(7) 1 calc R U P A 2
H54F H -0.039049 0.499600 0.722127 0.076 Uiso 0.150(7) 1 calc R U P A 2
C55B C 0.0123(9) 0.7397(11) 0.7489(7) 0.041(6) Uani 0.150(7) 1 d D . P A 2
H55D H 0.042799 0.768067 0.766873 0.062 Uiso 0.150(7) 1 calc R U P A 2
H55E H -0.019468 0.765697 0.753908 0.062 Uiso 0.150(7) 1 calc R U P A 2
H55F H 0.012829 0.764092 0.725228 0.062 Uiso 0.150(7) 1 calc R U P A 2
C56B C 0.0164(12) 0.581(2) 0.7887(4) 0.062(9) Uani 0.150(7) 1 d D . P A 2
H56D H 0.050793 0.599398 0.804557 0.092 Uiso 0.150(7) 1 calc R U P A 2
H56E H 0.011010 0.503085 0.789475 0.092 Uiso 0.150(7) 1 calc R U P A 2
H56F H -0.010518 0.618581 0.796529 0.092 Uiso 0.150(7) 1 calc R U P A 2
O3 O 0.28885(11) 0.7785(2) 0.58416(6) 0.0504(7) Uani 1 1 d . . . . .
O4 O 0.24440(10) 0.5686(2) 0.56093(7) 0.0493(7) Uani 1 1 d . . . . .
O5 O 0.14981(9) 0.4392(2) 0.55146(6) 0.0395(6) Uani 1 1 d . . . . .
N1 N -0.03378(11) 0.5520(2) 0.61091(7) 0.0361(6) Uani 1 1 d . . . . .
N2 N -0.04286(11) 0.7623(2) 0.63070(7) 0.0377(7) Uani 1 1 d . . . . .
C1 C 0.11056(13) 0.4292(3) 0.56722(8) 0.0373(8) Uani 1 1 d . . . . .
C2 C 0.11526(15) 0.3804(3) 0.60004(9) 0.0373(8) Uani 1 1 d . . . . .
H2 H 0.146985 0.346884 0.612713 0.045 Uiso 1 1 calc R U . . .
C3 C 0.07298(15) 0.3813(3) 0.61405(9) 0.0372(8) Uani 1 1 d . . . . .
H3 H 0.075950 0.346902 0.636215 0.045 Uiso 1 1 calc R U . . .
C4 C 0.02652(14) 0.4314(3) 0.59629(8) 0.0360(7) Uani 1 1 d . . . . .
C5 C 0.02194(13) 0.4765(3) 0.56260(8) 0.0366(8) Uani 1 1 d . . . . .
H5 H -0.009893 0.509161 0.549678 0.044 Uiso 1 1 calc R U . . .
C6 C 0.06316(13) 0.4739(3) 0.54817(8) 0.0359(7) Uani 1 1 d . . . . .
H6 H 0.059260 0.502653 0.525077 0.043 Uiso 1 1 calc R U . . .
C7 C -0.01526(14) 0.4508(3) 0.61367(8) 0.0363(8) Uani 1 1 d . . . . .
C8 C -0.03277(16) 0.3726(3) 0.63303(10) 0.0415(9) Uani 1 1 d . . . . .
H8 H -0.018217 0.302313 0.635502 0.050 Uiso 1 1 calc R U . . .
C9 C -0.07154(15) 0.3982(3) 0.64862(10) 0.0445(8) Uani 1 1 d . . . . .
H9 H -0.084854 0.345054 0.661133 0.053 Uiso 1 1 calc R U . . .
C10 C -0.09083(14) 0.5030(3) 0.64571(9) 0.0434(9) Uani 1 1 d . . . . .
H10 H -0.117530 0.522882 0.656080 0.052 Uiso 1 1 calc R U . . .
C11 C -0.06972(14) 0.5778(3) 0.62711(8) 0.0375(8) Uani 1 1 d . . . . .
C12 C -0.08338(14) 0.6945(3) 0.62621(8) 0.0400(8) Uani 1 1 d . . . . .
C13 C -0.13435(15) 0.7313(3) 0.62122(9) 0.0439(9) Uani 1 1 d . . . . .
H13 H -0.162351 0.681983 0.618159 0.053 Uiso 1 1 calc R U . . .
C14 C -0.14303(16) 0.8409(3) 0.62084(10) 0.0468(9) Uani 1 1 d . . . . .
H14 H -0.177302 0.867939 0.617219 0.056 Uiso 1 1 calc R U . . .
C15 C -0.10129(15) 0.9112(3) 0.62578(9) 0.0465(9) Uani 1 1 d . . . . .
H15 H -0.106542 0.986736 0.625916 0.056 Uiso 1 1 calc R U . . .
C16 C -0.05142(16) 0.8690(3) 0.63054(9) 0.0404(9) Uani 1 1 d . . . . .
C17 C -0.00479(14) 0.9387(3) 0.63502(8) 0.0388(8) Uani 1 1 d . . . . .
C18 C -0.00812(15) 1.0421(3) 0.62040(9) 0.0412(8) Uani 1 1 d . . . . .
H18 H -0.041345 1.073075 0.609850 0.049 Uiso 1 1 calc R U . . .
C19 C 0.03621(16) 1.0997(3) 0.62109(10) 0.0461(9) Uani 1 1 d . . . . .
H19 H 0.033268 1.169251 0.610657 0.055 Uiso 1 1 calc R U . . .
C20 C 0.08508(16) 1.0564(3) 0.63696(10) 0.0492(9) Uani 1 1 d D . . . .
C21 C 0.08963(15) 0.9560(3) 0.65298(9) 0.0457(9) Uani 1 1 d . . . . .
H21 H 0.122944 0.927155 0.664636 0.055 Uiso 1 1 calc R U . . .
C22 C 0.04481(15) 0.8983(3) 0.65175(9) 0.0418(8) Uani 1 1 d . . . . .
H22 H 0.047933 0.829306 0.662590 0.050 Uiso 1 1 calc R U . . .
C25 C 0.23513(18) 0.9227(4) 0.59657(11) 0.0625(12) Uani 1 1 d D . . . .
H25A H 0.212420 0.912113 0.571997 0.075 Uiso 0.506(16) 1 calc R U P B 1
H25B H 0.220956 0.878332 0.612654 0.075 Uiso 0.506(16) 1 calc R U P B 1
H25C H 0.214848 0.938655 0.571729 0.075 Uiso 0.494(16) 1 calc R U P B 2
H25D H 0.215880 0.869826 0.606916 0.075 Uiso 0.494(16) 1 calc R U P B 2
C26 C 0.28910(17) 0.8830(4) 0.59850(12) 0.0537(11) Uani 1 1 d . . . . .
H26A H 0.305457 0.933411 0.585305 0.064 Uiso 1 1 calc R U . . .
H26B H 0.310484 0.882608 0.623699 0.064 Uiso 1 1 calc R U . . .
C27 C 0.27975(16) 0.6957(4) 0.60713(10) 0.0535(11) Uani 1 1 d . . . . .
H27A H 0.244331 0.704003 0.609855 0.064 Uiso 1 1 calc R U . . .
H27B H 0.305039 0.703170 0.630986 0.064 Uiso 1 1 calc R U . . .
C28 C 0.28488(16) 0.5882(4) 0.59280(10) 0.0534(10) Uani 1 1 d . . . . .
H28A H 0.319012 0.582423 0.587842 0.064 Uiso 1 1 calc R U . . .
H28B H 0.283584 0.533063 0.610771 0.064 Uiso 1 1 calc R U . . .
C29 C 0.23812(15) 0.4568(3) 0.55246(10) 0.0507(10) Uani 1 1 d . . . . .
H29A H 0.272449 0.420833 0.560354 0.061 Uiso 1 1 calc R U . . .
H29B H 0.224665 0.448228 0.526297 0.061 Uiso 1 1 calc R U . . .
C30 C 0.20084(14) 0.4026(3) 0.57014(10) 0.0448(8) Uani 1 1 d . . . . .
H30A H 0.203078 0.323397 0.568455 0.054 Uiso 1 1 calc R U . . .
H30B H 0.209448 0.422922 0.595612 0.054 Uiso 1 1 calc R U . . .
O1A O 0.1283(3) 1.1306(8) 0.6420(3) 0.047(2) Uani 0.506(16) 1 d D . P B 1
O2A O 0.2331(5) 1.0335(8) 0.6061(4) 0.083(4) Uani 0.506(16) 1 d D . P B 1
C23A C 0.1786(3) 1.0883(10) 0.6425(2) 0.039(2) Uani 0.506(16) 1 d D . P B 1
H23A H 0.186610 1.024855 0.658394 0.047 Uiso 0.506(16) 1 calc R U P B 1
H23B H 0.205639 1.143467 0.652079 0.047 Uiso 0.506(16) 1 calc R U P B 1
C24A C 0.1799(5) 1.0571(11) 0.6065(2) 0.065(3) Uani 0.506(16) 1 d D . P B 1
H24A H 0.157787 0.992816 0.598661 0.078 Uiso 0.506(16) 1 calc R U P B 1
H24B H 0.165626 1.116289 0.589585 0.078 Uiso 0.506(16) 1 calc R U P B 1
O1B O 0.1255(3) 1.1063(9) 0.6292(3) 0.050(2) Uani 0.494(16) 1 d D . P B 2
O2B O 0.2465(4) 1.0188(8) 0.6177(2) 0.070(3) Uani 0.494(16) 1 d D . P B 2
C23B C 0.1715(4) 1.0416(10) 0.6351(3) 0.048(3) Uani 0.494(16) 1 d D . P B 2
H23C H 0.162429 0.967785 0.625954 0.057 Uiso 0.494(16) 1 calc R U P B 2
H23D H 0.189863 1.037234 0.660912 0.057 Uiso 0.494(16) 1 calc R U P B 2
C24B C 0.2047(4) 1.0945(8) 0.6159(3) 0.050(3) Uani 0.494(16) 1 d D . P B 2
H24C H 0.184819 1.108634 0.590785 0.060 Uiso 0.494(16) 1 calc R U P B 2
H24D H 0.218482 1.163416 0.627365 0.060 Uiso 0.494(16) 1 calc R U P B 2

loop_
_atom_site_aniso_label
_atom_site_aniso_U_11
_atom_site_aniso_U_22
_atom_site_aniso_U_33
_atom_site_aniso_U_23
_atom_site_aniso_U_13
_atom_site_aniso_U_12
Pt1 0.03369(11) 0.03309(12) 0.02828(10) -0.00095(4) 0.01147(7) -0.00038(5)
Cl1 0.0479(5) 0.0342(5) 0.0405(4) 0.0008(3) 0.0159(3) 0.0034(3)
Cl2 0.0415(4) 0.0358(5) 0.0421(4) -0.0072(3) 0.0126(3) 0.0001(3)
S1 0.0329(4) 0.0368(5) 0.0317(4) -0.0023(3) 0.0117(3) -0.0023(3)
O6 0.0438(16) 0.061(2) 0.0413(14) -0.0033(10) 0.0208(12) -0.0004(11)
N3 0.0324(14) 0.0376(18) 0.0267(12) -0.0003(11) 0.0055(11) -0.0015(11)
N4 0.0396(16) 0.0372(18) 0.0339(14) 0.0007(12) 0.0145(12) -0.0020(13)
N5 0.0438(18) 0.0341(19) 0.0310(15) -0.0007(10) 0.0149(13) -0.0007(11)
C31 0.0418(18) 0.033(2) 0.0267(15) -0.0020(12) 0.0094(13) -0.0035(14)
C32 0.0354(18) 0.036(2) 0.0325(16) -0.0009(13) 0.0088(13) -0.0029(14)
C33 0.0397(18) 0.037(2) 0.0320(16) -0.0036(13) 0.0111(14) -0.0049(14)
C34 0.0441(19) 0.035(2) 0.0270(15) -0.0008(13) 0.0074(13) -0.0017(14)
C35 0.0399(18) 0.034(2) 0.0296(15) -0.0058(13) 0.0072(13) -0.0017(14)
C36 0.0415(19) 0.038(2) 0.0305(15) -0.0029(13) 0.0131(14) -0.0014(14)
C37 0.0390(19) 0.044(2) 0.0333(16) 0.0015(14) 0.0140(14) 0.0002(15)
C38 0.050(2) 0.082(3) 0.0384(19) -0.0006(19) 0.0145(17) -0.016(2)
C39 0.065(3) 0.049(3) 0.049(2) 0.0078(17) 0.029(2) 0.0128(19)
C40 0.050(2) 0.047(2) 0.0329(17) 0.0011(14) 0.0167(15) 0.0018(16)
C41 0.0391(18) 0.036(2) 0.0327(16) -0.0033(14) 0.0084(14) 0.0012(15)
C42 0.041(2) 0.049(3) 0.0390(18) -0.0010(15) 0.0108(15) -0.0008(16)
C43 0.048(2) 0.044(3) 0.0460(19) -0.0046(16) 0.0118(16) 0.0060(17)
C44 0.041(2) 0.051(2) 0.0334(18) -0.0002(15) 0.0072(15) 0.0002(16)
C45 0.0331(18) 0.035(2) 0.0289(15) -0.0024(13) 0.0071(13) -0.0038(13)
C46 0.0396(19) 0.031(2) 0.0275(16) -0.0038(12) 0.0101(14) -0.0023(13)
C47 0.0388(18) 0.0286(19) 0.0306(15) -0.0037(12) 0.0106(13) -0.0041(13)
C48 0.0370(18) 0.0272(18) 0.0301(15) -0.0022(12) 0.0059(13) -0.0029(13)
C49 0.0348(17) 0.032(2) 0.0347(16) -0.0021(13) 0.0119(13) -0.0022(13)
C50 0.0398(19) 0.037(2) 0.0385(17) 0.0043(14) 0.0143(14) -0.0025(14)
C51 0.0387(19) 0.036(2) 0.0383(17) 0.0036(14) 0.0133(14) 0.0021(14)
C52 0.0357(17) 0.032(2) 0.0369(16) -0.0006(13) 0.0134(14) 0.0008(13)
C53 0.0389(19) 0.039(2) 0.0342(18) -0.0007(14) 0.0116(14) 0.0003(14)
C57 0.043(2) 0.038(3) 0.058(2) 0.0177(16) 0.0221(19) 0.0081(15)
C58 0.076(3) 0.039(3) 0.097(3) 0.014(2) 0.053(3) 0.013(2)
C59 0.061(3) 0.063(3) 0.060(3) 0.028(2) 0.024(2) 0.021(2)
C60 0.047(2) 0.061(3) 0.066(3) 0.027(2) 0.012(2) 0.011(2)
C61 0.0405(19) 0.043(2) 0.0413(18) -0.0091(15) 0.0113(15) -0.0124(16)
C62 0.0402(19) 0.044(2) 0.0371(17) 0.0048(15) 0.0086(15) 0.0043(15)
C54A 0.046(3) 0.058(3) 0.060(3) -0.008(2) 0.025(2) -0.011(2)
C55A 0.048(3) 0.060(4) 0.040(2) -0.013(2) 0.017(2) -0.002(2)
C56A 0.063(3) 0.060(4) 0.052(3) 0.011(2) 0.031(3) 0.023(3)
C54B 0.036(10) 0.060(18) 0.059(14) -0.022(13) 0.016(8) -0.006(10)
C55B 0.026(11) 0.037(7) 0.066(16) -0.010(9) 0.022(12) 0.001(8)
C56B 0.08(2) 0.07(2) 0.041(9) 0.009(11) 0.031(10) 0.042(17)
O3 0.0578(16) 0.059(2) 0.0412(13) -0.0013(12) 0.0245(12) -0.0111(13)
O4 0.0463(15) 0.0541(19) 0.0469(14) 0.0078(12) 0.0124(12) -0.0050(12)
O5 0.0410(13) 0.0434(16) 0.0366(12) 0.0004(10) 0.0150(10) -0.0015(10)
N1 0.0419(16) 0.0352(18) 0.0312(13) -0.0014(11) 0.0105(12) -0.0034(12)
N2 0.0475(17) 0.0327(18) 0.0322(14) -0.0002(11) 0.0106(12) 0.0012(12)
C1 0.0445(19) 0.035(2) 0.0351(16) -0.0060(13) 0.0154(14) -0.0077(14)
C2 0.044(2) 0.034(2) 0.0350(17) -0.0035(13) 0.0116(15) -0.0027(14)
C3 0.047(2) 0.033(2) 0.0335(17) -0.0013(13) 0.0142(15) -0.0043(14)
C4 0.0459(19) 0.030(2) 0.0354(16) -0.0035(13) 0.0166(14) -0.0067(14)
C5 0.0419(19) 0.035(2) 0.0334(16) -0.0037(13) 0.0116(14) -0.0060(14)
C6 0.0452(19) 0.033(2) 0.0302(15) -0.0025(13) 0.0126(14) -0.0047(14)
C7 0.0429(19) 0.035(2) 0.0304(15) -0.0036(13) 0.0093(14) -0.0028(15)
C8 0.051(2) 0.038(2) 0.040(2) 0.0000(14) 0.0191(18) -0.0021(15)
C9 0.052(2) 0.042(2) 0.0445(19) 0.0038(16) 0.0216(17) 0.0010(17)
C10 0.047(2) 0.045(3) 0.0427(18) 0.0034(15) 0.0204(16) -0.0012(16)
C11 0.0434(19) 0.037(2) 0.0324(16) -0.0008(13) 0.0120(14) -0.0008(15)
C12 0.050(2) 0.041(2) 0.0301(16) -0.0004(14) 0.0132(15) 0.0011(16)
C13 0.048(2) 0.046(3) 0.0371(18) 0.0001(15) 0.0109(15) -0.0010(16)
C14 0.046(2) 0.051(3) 0.0402(19) 0.0002(16) 0.0073(16) 0.0062(18)
C15 0.055(2) 0.039(2) 0.0416(19) -0.0009(15) 0.0084(16) 0.0094(17)
C16 0.054(2) 0.038(2) 0.0287(17) -0.0017(12) 0.0096(16) 0.0038(15)
C17 0.052(2) 0.033(2) 0.0307(16) -0.0034(13) 0.0118(15) 0.0013(15)
C18 0.054(2) 0.031(2) 0.0394(17) -0.0017(14) 0.0142(16) 0.0097(16)
C19 0.059(2) 0.036(2) 0.047(2) 0.0041(16) 0.0214(18) 0.0068(18)
C20 0.058(2) 0.047(3) 0.049(2) 0.0076(17) 0.0253(18) 0.0077(18)
C21 0.053(2) 0.045(2) 0.0405(18) 0.0029(16) 0.0155(16) 0.0101(17)
C22 0.057(2) 0.033(2) 0.0323(17) 0.0004(14) 0.0080(15) 0.0040(17)
C25 0.065(3) 0.075(3) 0.047(2) -0.001(2) 0.014(2) 0.008(2)
C26 0.053(3) 0.058(3) 0.052(2) -0.0050(19) 0.019(2) -0.0076(19)
C27 0.050(2) 0.074(3) 0.041(2) 0.0068(19) 0.0191(17) -0.013(2)
C28 0.045(2) 0.071(3) 0.042(2) 0.0104(19) 0.0092(17) -0.012(2)
C29 0.048(2) 0.055(3) 0.052(2) 0.0046(18) 0.0199(18) 0.0011(18)
C30 0.046(2) 0.046(2) 0.0440(19) 0.0042(16) 0.0146(16) 0.0045(17)
O1A 0.050(4) 0.048(5) 0.049(6) 0.009(3) 0.026(4) 0.005(3)
O2A 0.088(7) 0.056(5) 0.125(10) 0.030(5) 0.063(7) 0.018(5)
C23A 0.038(4) 0.041(7) 0.036(4) 0.004(4) 0.006(3) -0.001(4)
C24A 0.047(6) 0.094(9) 0.048(5) -0.021(5) 0.006(4) -0.002(5)
O1B 0.053(4) 0.056(6) 0.048(6) 0.011(4) 0.026(4) 0.010(3)
O2B 0.100(6) 0.069(5) 0.048(4) 0.021(3) 0.033(4) 0.055(4)
C23B 0.053(5) 0.040(7) 0.052(6) 0.002(5) 0.016(4) 0.011(4)
C24B 0.037(5) 0.048(6) 0.064(6) 0.010(4) 0.012(5) 0.004(4)

_geom_special_details            
;
 All esds (except the esd in the dihedral angle between two l.s. planes)
 are estimated using the full covariance matrix.  The cell esds are taken
 into account individually in the estimation of esds in distances, angles
 and torsion angles; correlations between esds in cell parameters are only
 used when they are defined by crystal symmetry.  An approximate (isotropic)
 treatment of cell esds is used for estimating esds involving l.s. planes.
;
loop_
_geom_bond_atom_site_label_1
_geom_bond_atom_site_label_2
_geom_bond_distance
_geom_bond_site_symmetry_2
_geom_bond_publ_flag
Pt1 Cl1 2.3031(9) . ?
Pt1 Cl2 2.3160(9) . ?
Pt1 S1 2.2211(9) . ?
Pt1 N5 2.063(3) . ?
S1 O6 1.465(3) . ?
S1 C61 1.767(4) . ?
S1 C62 1.771(4) . ?
N3 N4 1.337(4) . ?
N3 C31 1.447(4) . ?
N3 C45 1.352(4) . ?
N4 N5 1.327(4) . ?
N5 C46 1.371(5) . ?
C31 C32 1.376(5) . ?
C31 C36 1.387(5) . ?
C32 H32 0.9500 . ?
C32 C33 1.394(4) . ?
C33 C34 1.402(5) . ?
C33 C37 1.535(5) . ?
C34 H34 0.9500 . ?
C34 C35 1.391(5) . ?
C35 C36 1.394(4) . ?
C35 C41 1.537(5) . ?
C36 H36 0.9500 . ?
C37 C38 1.538(5) . ?
C37 C39 1.540(5) . ?
C37 C40 1.532(4) . ?
C38 H38A 0.9800 . ?
C38 H38B 0.9800 . ?
C38 H38C 0.9800 . ?
C39 H39A 0.9800 . ?
C39 H39B 0.9800 . ?
C39 H39C 0.9800 . ?
C40 H40A 0.9800 . ?
C40 H40B 0.9800 . ?
C40 H40C 0.9800 . ?
C41 C42 1.537(5) . ?
C41 C43 1.535(5) . ?
C41 C44 1.541(5) . ?
C42 H42A 0.9800 . ?
C42 H42B 0.9800 . ?
C42 H42C 0.9800 . ?
C43 H43A 0.9800 . ?
C43 H43B 0.9800 . ?
C43 H43C 0.9800 . ?
C44 H44A 0.9800 . ?
C44 H44B 0.9800 . ?
C44 H44C 0.9800 . ?
C45 H45 0.9500 . ?
C45 C46 1.364(5) . ?
C46 C47 1.477(4) . ?
C47 C48 1.395(5) . ?
C47 C52 1.393(4) . ?
C48 H48 0.9500 . ?
C48 C49 1.397(5) . ?
C49 C50 1.402(5) . ?
C49 C53 1.530(5) . ?
C50 H50 0.9500 . ?
C50 C51 1.394(5) . ?
C51 C52 1.406(5) . ?
C51 C57 1.532(5) . ?
C52 H52 0.9500 . ?
C53 C54A 1.525(5) . ?
C53 C55A 1.542(5) . ?
C53 C56A 1.529(5) . ?
C53 C54B 1.546(13) . ?
C53 C55B 1.550(13) . ?
C53 C56B 1.548(13) . ?
C57 C58 1.540(6) . ?
C57 C59 1.543(6) . ?
C57 C60 1.525(6) . ?
C58 H58A 0.9800 . ?
C58 H58B 0.9800 . ?
C58 H58C 0.9800 . ?
C59 H59A 0.9800 . ?
C59 H59B 0.9800 . ?
C59 H59C 0.9800 . ?
C60 H60A 0.9800 . ?
C60 H60B 0.9800 . ?
C60 H60C 0.9800 . ?
C61 H61A 0.9800 . ?
C61 H61B 0.9800 . ?
C61 H61C 0.9800 . ?
C62 H62A 0.9800 . ?
C62 H62B 0.9800 . ?
C62 H62C 0.9800 . ?
C54A H54A 0.9800 . ?
C54A H54B 0.9800 . ?
C54A H54C 0.9800 . ?
C55A H55A 0.9800 . ?
C55A H55B 0.9800 . ?
C55A H55C 0.9800 . ?
C56A H56A 0.9800 . ?
C56A H56B 0.9800 . ?
C56A H56C 0.9800 . ?
C54B H54D 0.9800 . ?
C54B H54E 0.9800 . ?
C54B H54F 0.9800 . ?
C55B H55D 0.9800 . ?
C55B H55E 0.9800 . ?
C55B H55F 0.9800 . ?
C56B H56D 0.9800 . ?
C56B H56E 0.9800 . ?
C56B H56F 0.9800 . ?
O3 C26 1.414(5) . ?
O3 C27 1.433(5) . ?
O4 C28 1.422(4) . ?
O4 C29 1.428(5) . ?
O5 C1 1.368(4) . ?
O5 C30 1.430(4) . ?
N1 C7 1.346(5) . ?
N1 C11 1.334(5) . ?
N2 C12 1.346(5) . ?
N2 C16 1.345(4) . ?
C1 C2 1.394(5) . ?
C1 C6 1.393(5) . ?
C2 H2 0.9500 . ?
C2 C3 1.392(5) . ?
C3 H3 0.9500 . ?
C3 C4 1.389(5) . ?
C4 C5 1.406(4) . ?
C4 C7 1.485(5) . ?
C5 H5 0.9500 . ?
C5 C6 1.376(5) . ?
C6 H6 0.9500 . ?
C7 C8 1.393(5) . ?
C8 H8 0.9500 . ?
C8 C9 1.383(6) . ?
C9 H9 0.9500 . ?
C9 C10 1.395(5) . ?
C10 H10 0.9500 . ?
C10 C11 1.396(5) . ?
C11 C12 1.494(6) . ?
C12 C13 1.400(5) . ?
C13 H13 0.9500 . ?
C13 C14 1.381(6) . ?
C14 H14 0.9500 . ?
C14 C15 1.389(6) . ?
C15 H15 0.9500 . ?
C15 C16 1.398(5) . ?
C16 C17 1.490(5) . ?
C17 C18 1.399(5) . ?
C17 C22 1.398(5) . ?
C18 H18 0.9500 . ?
C18 C19 1.381(5) . ?
C19 H19 0.9500 . ?
C19 C20 1.388(5) . ?
C20 C21 1.387(5) . ?
C20 O1A 1.449(9) . ?
C20 O1B 1.355(9) . ?
C21 H21 0.9500 . ?
C21 C22 1.388(5) . ?
C22 H22 0.9500 . ?
C25 H25A 0.9900 . ?
C25 H25B 0.9900 . ?
C25 H25C 0.9900 . ?
C25 H25D 0.9900 . ?
C25 C26 1.509(6) . ?
C25 O2A 1.432(10) . ?
C25 O2B 1.436(10) . ?
C26 H26A 0.9900 . ?
C26 H26B 0.9900 . ?
C27 H27A 0.9900 . ?
C27 H27B 0.9900 . ?
C27 C28 1.471(7) . ?
C28 H28A 0.9900 . ?
C28 H28B 0.9900 . ?
C29 H29A 0.9900 . ?
C29 H29B 0.9900 . ?
C29 C30 1.524(5) . ?
C30 H30A 0.9900 . ?
C30 H30B 0.9900 . ?
O1A C23A 1.443(9) . ?
O2A C24A 1.462(10) . ?
C23A H23A 0.9900 . ?
C23A H23B 0.9900 . ?
C23A C24A 1.472(10) . ?
C24A H24A 0.9900 . ?
C24A H24B 0.9900 . ?
O1B C23B 1.436(10) . ?
O2B C24B 1.449(9) . ?
C23B H23C 0.9900 . ?
C23B H23D 0.9900 . ?
C23B C24B 1.474(12) . ?
C24B H24C 0.9900 . ?
C24B H24D 0.9900 . ?

loop_
_geom_angle_atom_site_label_1
_geom_angle_atom_site_label_2
_geom_angle_atom_site_label_3
_geom_angle
_geom_angle_site_symmetry_1
_geom_angle_site_symmetry_3
_geom_angle_publ_flag
Cl1 Pt1 Cl2 175.79(3) . . ?
S1 Pt1 Cl1 92.91(3) . . ?
S1 Pt1 Cl2 88.86(3) . . ?
N5 Pt1 Cl1 85.76(8) . . ?
N5 Pt1 Cl2 92.26(8) . . ?
N5 Pt1 S1 176.58(8) . . ?
O6 S1 Pt1 114.90(12) . . ?
O6 S1 C61 108.19(17) . . ?
O6 S1 C62 108.51(17) . . ?
C61 S1 Pt1 112.97(13) . . ?
C61 S1 C62 100.71(18) . . ?
C62 S1 Pt1 110.55(13) . . ?
N4 N3 C31 120.2(3) . . ?
N4 N3 C45 111.9(3) . . ?
C45 N3 C31 127.8(3) . . ?
N5 N4 N3 104.8(3) . . ?
N4 N5 Pt1 113.4(2) . . ?
N4 N5 C46 111.5(3) . . ?
C46 N5 Pt1 133.8(2) . . ?
C32 C31 N3 119.3(3) . . ?
C32 C31 C36 122.7(3) . . ?
C36 C31 N3 117.9(3) . . ?
C31 C32 H32 120.3 . . ?
C31 C32 C33 119.3(3) . . ?
C33 C32 H32 120.3 . . ?
C32 C33 C34 117.8(3) . . ?
C32 C33 C37 119.2(3) . . ?
C34 C33 C37 123.0(3) . . ?
C33 C34 H34 118.5 . . ?
C35 C34 C33 123.1(3) . . ?
C35 C34 H34 118.5 . . ?
C34 C35 C36 117.9(3) . . ?
C34 C35 C41 123.5(3) . . ?
C36 C35 C41 118.7(3) . . ?
C31 C36 C35 119.2(3) . . ?
C31 C36 H36 120.4 . . ?
C35 C36 H36 120.4 . . ?
C33 C37 C38 110.4(3) . . ?
C33 C37 C39 109.0(3) . . ?
C38 C37 C39 109.1(3) . . ?
C40 C37 C33 112.2(3) . . ?
C40 C37 C38 108.0(3) . . ?
C40 C37 C39 108.1(3) . . ?
C37 C38 H38A 109.5 . . ?
C37 C38 H38B 109.5 . . ?
C37 C38 H38C 109.5 . . ?
H38A C38 H38B 109.5 . . ?
H38A C38 H38C 109.5 . . ?
H38B C38 H38C 109.5 . . ?
C37 C39 H39A 109.5 . . ?
C37 C39 H39B 109.5 . . ?
C37 C39 H39C 109.5 . . ?
H39A C39 H39B 109.5 . . ?
H39A C39 H39C 109.5 . . ?
H39B C39 H39C 109.5 . . ?
C37 C40 H40A 109.5 . . ?
C37 C40 H40B 109.5 . . ?
C37 C40 H40C 109.5 . . ?
H40A C40 H40B 109.5 . . ?
H40A C40 H40C 109.5 . . ?
H40B C40 H40C 109.5 . . ?
C35 C41 C42 109.7(3) . . ?
C35 C41 C44 112.2(3) . . ?
C42 C41 C44 108.4(3) . . ?
C43 C41 C35 109.3(3) . . ?
C43 C41 C42 109.1(3) . . ?
C43 C41 C44 108.2(3) . . ?
C41 C42 H42A 109.5 . . ?
C41 C42 H42B 109.5 . . ?
C41 C42 H42C 109.5 . . ?
H42A C42 H42B 109.5 . . ?
H42A C42 H42C 109.5 . . ?
H42B C42 H42C 109.5 . . ?
C41 C43 H43A 109.5 . . ?
C41 C43 H43B 109.5 . . ?
C41 C43 H43C 109.5 . . ?
H43A C43 H43B 109.5 . . ?
H43A C43 H43C 109.5 . . ?
H43B C43 H43C 109.5 . . ?
C41 C44 H44A 109.5 . . ?
C41 C44 H44B 109.5 . . ?
C41 C44 H44C 109.5 . . ?
H44A C44 H44B 109.5 . . ?
H44A C44 H44C 109.5 . . ?
H44B C44 H44C 109.5 . . ?
N3 C45 H45 127.0 . . ?
N3 C45 C46 106.1(3) . . ?
C46 C45 H45 127.0 . . ?
N5 C46 C47 125.7(3) . . ?
C45 C46 N5 105.7(3) . . ?
C45 C46 C47 128.5(3) . . ?
C48 C47 C46 119.8(3) . . ?
C52 C47 C46 120.2(3) . . ?
C52 C47 C48 119.9(3) . . ?
C47 C48 H48 119.5 . . ?
C47 C48 C49 121.0(3) . . ?
C49 C48 H48 119.5 . . ?
C48 C49 C50 117.7(3) . . ?
C48 C49 C53 122.9(3) . . ?
C50 C49 C53 119.4(3) . . ?
C49 C50 H50 118.7 . . ?
C51 C50 C49 122.6(3) . . ?
C51 C50 H50 118.7 . . ?
C50 C51 C52 118.1(3) . . ?
C50 C51 C57 123.4(3) . . ?
C52 C51 C57 118.5(3) . . ?
C47 C52 C51 120.5(3) . . ?
C47 C52 H52 119.7 . . ?
C51 C52 H52 119.7 . . ?
C49 C53 C55A 108.7(3) . . ?
C49 C53 C54B 108.9(10) . . ?
C49 C53 C55B 110.8(9) . . ?
C49 C53 C56B 117.1(10) . . ?
C54A C53 C49 109.7(3) . . ?
C54A C53 C55A 108.9(3) . . ?
C54A C53 C56A 109.3(4) . . ?
C56A C53 C49 111.8(3) . . ?
C56A C53 C55A 108.4(4) . . ?
C54B C53 C55B 106.6(12) . . ?
C54B C53 C56B 105.4(13) . . ?
C56B C53 C55B 107.4(12) . . ?
C51 C57 C58 108.7(4) . . ?
C51 C57 C59 112.6(3) . . ?
C58 C57 C59 108.7(3) . . ?
C60 C57 C51 109.8(3) . . ?
C60 C57 C58 109.6(4) . . ?
C60 C57 C59 107.4(4) . . ?
C57 C58 H58A 109.5 . . ?
C57 C58 H58B 109.5 . . ?
C57 C58 H58C 109.5 . . ?
H58A C58 H58B 109.5 . . ?
H58A C58 H58C 109.5 . . ?
H58B C58 H58C 109.5 . . ?
C57 C59 H59A 109.5 . . ?
C57 C59 H59B 109.5 . . ?
C57 C59 H59C 109.5 . . ?
H59A C59 H59B 109.5 . . ?
H59A C59 H59C 109.5 . . ?
H59B C59 H59C 109.5 . . ?
C57 C60 H60A 109.5 . . ?
C57 C60 H60B 109.5 . . ?
C57 C60 H60C 109.5 . . ?
H60A C60 H60B 109.5 . . ?
H60A C60 H60C 109.5 . . ?
H60B C60 H60C 109.5 . . ?
S1 C61 H61A 109.5 . . ?
S1 C61 H61B 109.5 . . ?
S1 C61 H61C 109.5 . . ?
H61A C61 H61B 109.5 . . ?
H61A C61 H61C 109.5 . . ?
H61B C61 H61C 109.5 . . ?
S1 C62 H62A 109.5 . . ?
S1 C62 H62B 109.5 . . ?
S1 C62 H62C 109.5 . . ?
H62A C62 H62B 109.5 . . ?
H62A C62 H62C 109.5 . . ?
H62B C62 H62C 109.5 . . ?
C53 C54A H54A 109.5 . . ?
C53 C54A H54B 109.5 . . ?
C53 C54A H54C 109.5 . . ?
H54A C54A H54B 109.5 . . ?
H54A C54A H54C 109.5 . . ?
H54B C54A H54C 109.5 . . ?
C53 C55A H55A 109.5 . . ?
C53 C55A H55B 109.5 . . ?
C53 C55A H55C 109.5 . . ?
H55A C55A H55B 109.5 . . ?
H55A C55A H55C 109.5 . . ?
H55B C55A H55C 109.5 . . ?
C53 C56A H56A 109.5 . . ?
C53 C56A H56B 109.5 . . ?
C53 C56A H56C 109.5 . . ?
H56A C56A H56B 109.5 . . ?
H56A C56A H56C 109.5 . . ?
H56B C56A H56C 109.5 . . ?
C53 C54B H54D 109.5 . . ?
C53 C54B H54E 109.5 . . ?
C53 C54B H54F 109.5 . . ?
H54D C54B H54E 109.5 . . ?
H54D C54B H54F 109.5 . . ?
H54E C54B H54F 109.5 . . ?
C53 C55B H55D 109.5 . . ?
C53 C55B H55E 109.5 . . ?
C53 C55B H55F 109.5 . . ?
H55D C55B H55E 109.5 . . ?
H55D C55B H55F 109.5 . . ?
H55E C55B H55F 109.5 . . ?
C53 C56B H56D 109.5 . . ?
C53 C56B H56E 109.5 . . ?
C53 C56B H56F 109.5 . . ?
H56D C56B H56E 109.5 . . ?
H56D C56B H56F 109.5 . . ?
H56E C56B H56F 109.5 . . ?
C26 O3 C27 113.2(3) . . ?
C28 O4 C29 112.4(3) . . ?
C1 O5 C30 119.1(3) . . ?
C11 N1 C7 119.1(3) . . ?
C16 N2 C12 119.1(3) . . ?
O5 C1 C2 125.1(3) . . ?
O5 C1 C6 115.0(3) . . ?
C6 C1 C2 119.8(3) . . ?
C1 C2 H2 120.4 . . ?
C3 C2 C1 119.3(3) . . ?
C3 C2 H2 120.4 . . ?
C2 C3 H3 119.3 . . ?
C4 C3 C2 121.4(3) . . ?
C4 C3 H3 119.3 . . ?
C3 C4 C5 118.4(3) . . ?
C3 C4 C7 121.9(3) . . ?
C5 C4 C7 119.2(3) . . ?
C4 C5 H5 119.7 . . ?
C6 C5 C4 120.6(3) . . ?
C6 C5 H5 119.7 . . ?
C1 C6 H6 119.8 . . ?
C5 C6 C1 120.4(3) . . ?
C5 C6 H6 119.8 . . ?
N1 C7 C4 115.0(3) . . ?
N1 C7 C8 121.5(3) . . ?
C8 C7 C4 123.4(3) . . ?
C7 C8 H8 120.3 . . ?
C9 C8 C7 119.4(4) . . ?
C9 C8 H8 120.3 . . ?
C8 C9 H9 120.4 . . ?
C8 C9 C10 119.1(4) . . ?
C10 C9 H9 120.4 . . ?
C9 C10 H10 121.0 . . ?
C9 C10 C11 118.0(4) . . ?
C11 C10 H10 121.0 . . ?
N1 C11 C10 122.8(3) . . ?
N1 C11 C12 115.3(3) . . ?
C10 C11 C12 121.8(3) . . ?
N2 C12 C11 115.0(3) . . ?
N2 C12 C13 122.1(4) . . ?
C13 C12 C11 122.9(3) . . ?
C12 C13 H13 120.7 . . ?
C14 C13 C12 118.6(4) . . ?
C14 C13 H13 120.7 . . ?
C13 C14 H14 120.2 . . ?
C13 C14 C15 119.5(4) . . ?
C15 C14 H14 120.2 . . ?
C14 C15 H15 120.5 . . ?
C14 C15 C16 118.9(4) . . ?
C16 C15 H15 120.5 . . ?
N2 C16 C15 121.7(4) . . ?
N2 C16 C17 115.9(3) . . ?
C15 C16 C17 122.3(3) . . ?
C18 C17 C16 122.2(3) . . ?
C22 C17 C16 120.0(3) . . ?
C22 C17 C18 117.6(4) . . ?
C17 C18 H18 119.5 . . ?
C19 C18 C17 120.9(4) . . ?
C19 C18 H18 119.5 . . ?
C18 C19 H19 119.8 . . ?
C18 C19 C20 120.3(4) . . ?
C20 C19 H19 119.8 . . ?
C19 C20 O1A 115.5(5) . . ?
C21 C20 C19 120.1(4) . . ?
C21 C20 O1A 123.2(5) . . ?
O1B C20 C19 115.8(6) . . ?
O1B C20 C21 122.7(6) . . ?
C20 C21 H21 120.5 . . ?
C20 C21 C22 119.1(4) . . ?
C22 C21 H21 120.5 . . ?
C17 C22 H22 119.1 . . ?
C21 C22 C17 121.9(4) . . ?
C21 C22 H22 119.1 . . ?
H25A C25 H25B 107.6 . . ?
H25C C25 H25D 109.3 . . ?
C26 C25 H25A 108.8 . . ?
C26 C25 H25B 108.8 . . ?
C26 C25 H25C 111.5 . . ?
C26 C25 H25D 111.5 . . ?
O2A C25 H25A 108.8 . . ?
O2A C25 H25B 108.8 . . ?
O2A C25 C26 114.0(6) . . ?
O2B C25 H25C 111.5 . . ?
O2B C25 H25D 111.5 . . ?
O2B C25 C26 101.5(5) . . ?
O3 C26 C25 112.6(4) . . ?
O3 C26 H26A 109.1 . . ?
O3 C26 H26B 109.1 . . ?
C25 C26 H26A 109.1 . . ?
C25 C26 H26B 109.1 . . ?
H26A C26 H26B 107.8 . . ?
O3 C27 H27A 109.4 . . ?
O3 C27 H27B 109.4 . . ?
O3 C27 C28 111.3(3) . . ?
H27A C27 H27B 108.0 . . ?
C28 C27 H27A 109.4 . . ?
C28 C27 H27B 109.4 . . ?
O4 C28 C27 111.1(4) . . ?
O4 C28 H28A 109.4 . . ?
O4 C28 H28B 109.4 . . ?
C27 C28 H28A 109.4 . . ?
C27 C28 H28B 109.4 . . ?
H28A C28 H28B 108.0 . . ?
O4 C29 H29A 109.2 . . ?
O4 C29 H29B 109.2 . . ?
O4 C29 C30 112.0(3) . . ?
H29A C29 H29B 107.9 . . ?
C30 C29 H29A 109.2 . . ?
C30 C29 H29B 109.2 . . ?
O5 C30 C29 106.4(3) . . ?
O5 C30 H30A 110.5 . . ?
O5 C30 H30B 110.5 . . ?
C29 C30 H30A 110.5 . . ?
C29 C30 H30B 110.5 . . ?
H30A C30 H30B 108.6 . . ?
C23A O1A C20 118.6(7) . . ?
C25 O2A C24A 107.7(8) . . ?
O1A C23A H23A 109.4 . . ?
O1A C23A H23B 109.4 . . ?
O1A C23A C24A 111.0(7) . . ?
H23A C23A H23B 108.0 . . ?
C24A C23A H23A 109.4 . . ?
C24A C23A H23B 109.4 . . ?
O2A C24A C23A 110.6(8) . . ?
O2A C24A H24A 109.5 . . ?
O2A C24A H24B 109.5 . . ?
C23A C24A H24A 109.5 . . ?
C23A C24A H24B 109.5 . . ?
H24A C24A H24B 108.1 . . ?
C20 O1B C23B 114.3(9) . . ?
C25 O2B C24B 118.5(9) . . ?
O1B C23B H23C 110.5 . . ?
O1B C23B H23D 110.5 . . ?
O1B C23B C24B 106.4(8) . . ?
H23C C23B H23D 108.6 . . ?
C24B C23B H23C 110.5 . . ?
C24B C23B H23D 110.5 . . ?
O2B C24B C23B 104.7(8) . . ?
O2B C24B H24C 110.8 . . ?
O2B C24B H24D 110.8 . . ?
C23B C24B H24C 110.8 . . ?
C23B C24B H24D 110.8 . . ?
H24C C24B H24D 108.9 . . ?

loop_
_geom_torsion_atom_site_label_1
_geom_torsion_atom_site_label_2
_geom_torsion_atom_site_label_3
_geom_torsion_atom_site_label_4
_geom_torsion
_geom_torsion_site_symmetry_1
_geom_torsion_site_symmetry_2
_geom_torsion_site_symmetry_3
_geom_torsion_site_symmetry_4
_geom_torsion_publ_flag
Pt1 N5 C46 C45 165.8(2) . . . . ?
Pt1 N5 C46 C47 -14.8(5) . . . . ?
N3 N4 N5 Pt1 -169.1(2) . . . . ?
N3 N4 N5 C46 -0.3(4) . . . . ?
N3 C31 C32 C33 175.2(3) . . . . ?
N3 C31 C36 C35 -173.6(3) . . . . ?
N3 C45 C46 N5 0.1(4) . . . . ?
N3 C45 C46 C47 -179.2(3) . . . . ?
N4 N3 C31 C32 18.9(5) . . . . ?
N4 N3 C31 C36 -165.1(3) . . . . ?
N4 N3 C45 C46 -0.3(4) . . . . ?
N4 N5 C46 C45 0.1(4) . . . . ?
N4 N5 C46 C47 179.4(3) . . . . ?
N5 C46 C47 C48 147.4(3) . . . . ?
N5 C46 C47 C52 -33.7(5) . . . . ?
C31 N3 N4 N5 -176.4(3) . . . . ?
C31 N3 C45 C46 176.2(3) . . . . ?
C31 C32 C33 C34 -0.8(5) . . . . ?
C31 C32 C33 C37 -178.6(3) . . . . ?
C32 C31 C36 C35 2.3(5) . . . . ?
C32 C33 C34 C35 0.7(5) . . . . ?
C32 C33 C37 C38 -53.8(4) . . . . ?
C32 C33 C37 C39 66.1(4) . . . . ?
C32 C33 C37 C40 -174.2(3) . . . . ?
C33 C34 C35 C36 0.9(5) . . . . ?
C33 C34 C35 C41 -179.3(3) . . . . ?
C34 C33 C37 C38 128.6(4) . . . . ?
C34 C33 C37 C39 -111.6(4) . . . . ?
C34 C33 C37 C40 8.1(5) . . . . ?
C34 C35 C36 C31 -2.3(5) . . . . ?
C34 C35 C41 C42 123.4(3) . . . . ?
C34 C35 C41 C43 -117.1(4) . . . . ?
C34 C35 C41 C44 2.9(5) . . . . ?
C36 C31 C32 C33 -0.7(5) . . . . ?
C36 C35 C41 C42 -56.7(4) . . . . ?
C36 C35 C41 C43 62.8(4) . . . . ?
C36 C35 C41 C44 -177.3(3) . . . . ?
C37 C33 C34 C35 178.4(3) . . . . ?
C41 C35 C36 C31 177.9(3) . . . . ?
C45 N3 N4 N5 0.4(4) . . . . ?
C45 N3 C31 C32 -157.3(3) . . . . ?
C45 N3 C31 C36 18.7(5) . . . . ?
C45 C46 C47 C48 -33.4(5) . . . . ?
C45 C46 C47 C52 145.5(4) . . . . ?
C46 C47 C48 C49 -177.6(3) . . . . ?
C46 C47 C52 C51 179.7(3) . . . . ?
C47 C48 C49 C50 -3.1(5) . . . . ?
C47 C48 C49 C53 174.3(3) . . . . ?
C48 C47 C52 C51 -1.4(5) . . . . ?
C48 C49 C50 C51 0.5(5) . . . . ?
C48 C49 C53 C54A 119.9(4) . . . . ?
C48 C49 C53 C55A -121.1(4) . . . . ?
C48 C49 C53 C56A -1.5(5) . . . . ?
C48 C49 C53 C54B 72.3(12) . . . . ?
C48 C49 C53 C55B -44.6(11) . . . . ?
C48 C49 C53 C56B -168.3(14) . . . . ?
C49 C50 C51 C52 1.5(5) . . . . ?
C49 C50 C51 C57 -177.5(3) . . . . ?
C50 C49 C53 C54A -62.8(4) . . . . ?
C50 C49 C53 C55A 56.2(4) . . . . ?
C50 C49 C53 C56A 175.8(4) . . . . ?
C50 C49 C53 C54B -110.4(12) . . . . ?
C50 C49 C53 C55B 132.7(11) . . . . ?
C50 C49 C53 C56B 9.0(15) . . . . ?
C50 C51 C52 C47 -1.1(5) . . . . ?
C50 C51 C57 C58 112.3(4) . . . . ?
C50 C51 C57 C59 -8.2(6) . . . . ?
C50 C51 C57 C60 -127.8(4) . . . . ?
C52 C47 C48 C49 3.6(5) . . . . ?
C52 C51 C57 C58 -66.8(4) . . . . ?
C52 C51 C57 C59 172.7(4) . . . . ?
C52 C51 C57 C60 53.2(5) . . . . ?
C53 C49 C50 C51 -176.9(3) . . . . ?
C57 C51 C52 C47 178.0(3) . . . . ?
O3 C27 C28 O4 -67.4(4) . . . . ?
O4 C29 C30 O5 72.8(4) . . . . ?
O5 C1 C2 C3 176.2(3) . . . . ?
O5 C1 C6 C5 -174.8(3) . . . . ?
N1 C7 C8 C9 2.6(5) . . . . ?
N1 C11 C12 N2 -39.6(4) . . . . ?
N1 C11 C12 C13 140.7(3) . . . . ?
N2 C12 C13 C14 0.1(5) . . . . ?
N2 C16 C17 C18 150.9(3) . . . . ?
N2 C16 C17 C22 -23.7(5) . . . . ?
C1 O5 C30 C29 -161.5(3) . . . . ?
C1 C2 C3 C4 -1.1(5) . . . . ?
C2 C1 C6 C5 4.4(5) . . . . ?
C2 C3 C4 C5 3.5(5) . . . . ?
C2 C3 C4 C7 -168.5(3) . . . . ?
C3 C4 C5 C6 -2.0(5) . . . . ?
C3 C4 C7 N1 129.9(3) . . . . ?
C3 C4 C7 C8 -47.0(5) . . . . ?
C4 C5 C6 C1 -1.9(5) . . . . ?
C4 C7 C8 C9 179.3(3) . . . . ?
C5 C4 C7 N1 -42.0(4) . . . . ?
C5 C4 C7 C8 141.0(4) . . . . ?
C6 C1 C2 C3 -2.8(5) . . . . ?
C7 N1 C11 C10 -2.8(5) . . . . ?
C7 N1 C11 C12 173.1(3) . . . . ?
C7 C4 C5 C6 170.3(3) . . . . ?
C7 C8 C9 C10 -2.4(6) . . . . ?
C8 C9 C10 C11 -0.2(5) . . . . ?
C9 C10 C11 N1 2.9(5) . . . . ?
C9 C10 C11 C12 -172.7(3) . . . . ?
C10 C11 C12 N2 136.4(3) . . . . ?
C10 C11 C12 C13 -43.4(5) . . . . ?
C11 N1 C7 C4 -177.0(3) . . . . ?
C11 N1 C7 C8 0.0(5) . . . . ?
C11 C12 C13 C14 179.9(3) . . . . ?
C12 N2 C16 C15 -0.1(5) . . . . ?
C12 N2 C16 C17 -178.9(3) . . . . ?
C12 C13 C14 C15 -0.7(5) . . . . ?
C13 C14 C15 C16 0.9(5) . . . . ?
C14 C15 C16 N2 -0.4(5) . . . . ?
C14 C15 C16 C17 178.3(3) . . . . ?
C15 C16 C17 C18 -27.9(5) . . . . ?
C15 C16 C17 C22 157.5(3) . . . . ?
C16 N2 C12 C11 -179.5(3) . . . . ?
C16 N2 C12 C13 0.3(5) . . . . ?
C16 C17 C18 C19 -171.8(3) . . . . ?
C16 C17 C22 C21 172.7(3) . . . . ?
C17 C18 C19 C20 -1.2(5) . . . . ?
C18 C17 C22 C21 -2.2(5) . . . . ?
C18 C19 C20 C21 -1.5(6) . . . . ?
C18 C19 C20 O1A -169.1(6) . . . . ?
C18 C19 C20 O1B 165.2(6) . . . . ?
C19 C20 C21 C22 2.3(6) . . . . ?
C19 C20 O1A C23A -152.1(7) . . . . ?
C19 C20 O1B C23B -159.4(7) . . . . ?
C20 C21 C22 C17 -0.4(5) . . . . ?
C20 O1A C23A C24A 73.4(16) . . . . ?
C20 O1B C23B C24B 163.6(13) . . . . ?
C21 C20 O1A C23A 40.7(11) . . . . ?
C21 C20 O1B C23B 7.0(11) . . . . ?
C22 C17 C18 C19 3.0(5) . . . . ?
C25 O2A C24A C23A 117.2(10) . . . . ?
C25 O2B C24B C23B 72.4(12) . . . . ?
C26 O3 C27 C28 -174.5(3) . . . . ?
C26 C25 O2A C24A -174.3(7) . . . . ?
C26 C25 O2B C24B 166.0(8) . . . . ?
C27 O3 C26 C25 -75.3(5) . . . . ?
C28 O4 C29 C30 88.0(4) . . . . ?
C29 O4 C28 C27 -161.6(3) . . . . ?
C30 O5 C1 C2 -3.4(5) . . . . ?
C30 O5 C1 C6 175.6(3) . . . . ?
O1A C20 C21 C22 168.9(6) . . . . ?
O1A C23A C24A O2A 169.5(9) . . . . ?
O2A C25 C26 O3 -171.5(7) . . . . ?
O1B C20 C21 C22 -163.5(7) . . . . ?
O1B C23B C24B O2B -171.3(8) . . . . ?
O2B C25 C26 O3 170.6(5) . . . . ?

_smtbx_masks_special_details     ?
loop_
_smtbx_masks_void_nr
_smtbx_masks_void_average_x
_smtbx_masks_void_average_y
_smtbx_masks_void_average_z
_smtbx_masks_void_volume
_smtbx_masks_void_count_electrons
_smtbx_masks_void_content
1 0.097 0.667 0.865 7.3 0.0 ?
2 0.097 0.833 0.365 7.3 0.0 ?
3 0.250 0.137 0.500 153.2 21.2 ?
4 0.250 0.363 1.000 153.2 21.1 ?
5 0.403 0.667 0.135 7.3 0.0 ?
6 0.403 0.833 0.635 7.3 0.0 ?
7 0.597 0.167 0.365 7.3 0.0 ?
8 0.597 0.333 0.865 7.3 0.0 ?
9 0.750 0.637 1.000 153.2 21.2 ?
10 0.750 0.863 0.500 153.2 21.1 ?
11 0.903 0.167 0.635 7.3 0.0 ?
12 0.903 0.333 0.135 7.3 0.0 ?

_shelx_res_file                  
;
TITL 2016jlzz1072dgty_a.res in I2/a
    2016jlzz1072dgty.res
    created by SHELXL-2018/3 at 14:45:02 on 29-Oct-2019
REM Old TITL 2016JLZZ1072DGTy in I2/a
REM SHELXT solution in I2/a: R1 0.090, Rweak 0.008, Alpha 0.029
REM <I/s> 1.416 for 471 systematic absences, Orientation as input
REM Formula found by SHELXT: C64 N9 Cl3 Pt
CELL 1.54178 26.7934 12.4321 39.1414 90 106.494 90
ZERR 8 0.0005 0.0003 0.0007 0 0.002 0
LATT 2
SYMM 0.5-X,+Y,-Z
SFAC C H Cl N O Pt S
UNIT 496 632 16 40 48 8 8
SADI C53 C55A C53 C55B C53 C54A C53 C56B C53 C56A C53 C54B
SADI 0.04 C54A C55A C54A C56A C55A C56A C54B C55B C54B C56B C55B C56B
SADI O1A C20 O1B C20 O2A C25 O2B C25 O2A C24A O2B C24B O1A C23A O1B C23B
SADI C23A C24A C23B C24B
SADI 0.04 O1A C24A O1B C24B O2A C23A O2B C23B
SADI 0.04 C20 C23A C20 C23B C25 C24A C25 C24B
RIGU C20 C25 O1A > C24B
RIGU C56B C55A C55B C56A C54B C54A C53

L.S. 10 0 0
PLAN  20
SIZE 0.07 0.08 0.1
TEMP -173(2)
CONF
BOND
list 4
ABIN
MORE -1
BOND $H
fmap 2 53
acta
OMIT -4 0 4
OMIT -2 0 4
OMIT 1 1 2
OMIT 3 2 3
OMIT 1 1 4
OMIT -5 2 1
OMIT 1 3 0
OMIT -3 2 1
REM <olex2.extras>
REM <HklSrc "%.\\2016JLZZ1072DGTy.hkl">
REM </olex2.extras>

WGHT    0.069400    3.985000
FVAR       0.99121   0.84990   0.50580
PT1   6    0.235493    0.634390    0.683145    11.00000    0.03369    0.03309 =
         0.02828   -0.00095    0.01147   -0.00038
CL1   3    0.223991    0.816135    0.689449    11.00000    0.04791    0.03415 =
         0.04051    0.00084    0.01595    0.00342
CL2   3    0.245976    0.453822    0.672362    11.00000    0.04148    0.03583 =
         0.04214   -0.00718    0.01259    0.00013
S1    7    0.318543    0.640311    0.714938    11.00000    0.03288    0.03679 =
         0.03169   -0.00232    0.01173   -0.00230
O6    5    0.355963    0.629197    0.694205    11.00000    0.04379    0.06077 =
         0.04130   -0.00331    0.02080   -0.00043
N3    4    0.102636    0.687220    0.605194    11.00000    0.03239    0.03758 =
         0.02675   -0.00028    0.00546   -0.00153
N4    4    0.154005    0.675997    0.619245    11.00000    0.03962    0.03721 =
         0.03387    0.00067    0.01449   -0.00201
N5    4    0.159506    0.634303    0.651315    11.00000    0.04381    0.03408 =
         0.03099   -0.00071    0.01485   -0.00074
C31   1    0.081834    0.725365    0.569009    11.00000    0.04182    0.03276 =
         0.02669   -0.00196    0.00936   -0.00351
C32   1    0.112225    0.720044    0.546009    11.00000    0.03537    0.03605 =
         0.03248   -0.00095    0.00883   -0.00289
AFIX  43
H32   2    0.147384    0.696809    0.554282    11.00000   -1.20000
AFIX   0
C33   1    0.090882    0.749097    0.510455    11.00000    0.03966    0.03693 =
         0.03200   -0.00355    0.01108   -0.00487
C34   1    0.038606    0.781471    0.499677    11.00000    0.04411    0.03503 =
         0.02704   -0.00083    0.00736   -0.00169
AFIX  43
H34   2    0.023576    0.800694    0.475437    11.00000   -1.20000
AFIX   0
C35   1    0.007724    0.786755    0.522822    11.00000    0.03985    0.03427 =
         0.02955   -0.00584    0.00717   -0.00174
C36   1    0.030476    0.759780    0.558413    11.00000    0.04150    0.03792 =
         0.03054   -0.00293    0.01313   -0.00143
AFIX  43
H36   2    0.011041    0.764902    0.575220    11.00000   -1.20000
AFIX   0
C37   1    0.124499    0.740527    0.484692    11.00000    0.03899    0.04353 =
         0.03327    0.00148    0.01405    0.00024
C38   1    0.175843    0.802414    0.499396    11.00000    0.05035    0.08179 =
         0.03842   -0.00058    0.01449   -0.01614
AFIX 137
H38A  2    0.168288    0.878550    0.502110    11.00000   -1.50000
H38B  2    0.197052    0.795466    0.482825    11.00000   -1.50000
H38C  2    0.194901    0.772654    0.522620    11.00000   -1.50000
AFIX   0
C39   1    0.136718    0.621166    0.480227    11.00000    0.06545    0.04904 =
         0.04852    0.00777    0.02852    0.01276
AFIX 137
H39A  2    0.151483    0.588622    0.503739    11.00000   -1.50000
H39B  2    0.161834    0.615529    0.466349    11.00000   -1.50000
H39C  2    0.104611    0.583400    0.467751    11.00000   -1.50000
AFIX   0
C40   1    0.096921    0.786129    0.447797    11.00000    0.04995    0.04664 =
         0.03292    0.00106    0.01665    0.00183
AFIX 137
H40A  2    0.064777    0.745736    0.437409    11.00000   -1.50000
H40B  2    0.119834    0.779783    0.432334    11.00000   -1.50000
H40C  2    0.088512    0.862039    0.450046    11.00000   -1.50000
AFIX   0
C41   1   -0.049782    0.820930    0.511182    11.00000    0.03914    0.03559 =
         0.03273   -0.00334    0.00839    0.00123
C42   1   -0.083491    0.731823    0.520508    11.00000    0.04086    0.04946 =
         0.03900   -0.00097    0.01079   -0.00082
AFIX 137
H42A  2   -0.079632    0.665578    0.507926    11.00000   -1.50000
H42B  2   -0.120063    0.754230    0.513281    11.00000   -1.50000
H42C  2   -0.072267    0.718859    0.546261    11.00000   -1.50000
AFIX   0
C43   1   -0.056293    0.924403    0.530880    11.00000    0.04814    0.04369 =
         0.04604   -0.00458    0.01180    0.00598
AFIX 137
H43A  2   -0.045246    0.911326    0.556629    11.00000   -1.50000
H43B  2   -0.092923    0.946391    0.523523    11.00000   -1.50000
H43C  2   -0.034867    0.981555    0.525065    11.00000   -1.50000
AFIX   0
C44   1   -0.069652    0.842809    0.470815    11.00000    0.04115    0.05137 =
         0.03338   -0.00017    0.00723    0.00017
AFIX 137
H44A  2   -0.049783    0.902156    0.464602    11.00000   -1.50000
H44B  2   -0.106610    0.862147    0.464465    11.00000   -1.50000
H44C  2   -0.065194    0.778035    0.457716    11.00000   -1.50000
AFIX   0
C45   1    0.075902    0.654079    0.627840    11.00000    0.03312    0.03529 =
         0.02889   -0.00242    0.00714   -0.00383
AFIX  43
H45   2    0.039212    0.654759    0.623730    11.00000   -1.20000
AFIX   0
C46   1    0.112307    0.619477    0.657780    11.00000    0.03958    0.03131 =
         0.02747   -0.00378    0.01014   -0.00233
C47   1    0.104191    0.573895    0.690645    11.00000    0.03881    0.02860 =
         0.03059   -0.00373    0.01057   -0.00413
C48   1    0.062681    0.609615    0.702572    11.00000    0.03705    0.02720 =
         0.03008   -0.00218    0.00590   -0.00288
AFIX  43
H48   2    0.039104    0.661090    0.688918    11.00000   -1.20000
AFIX   0
C49   1    0.055239    0.570873    0.734282    11.00000    0.03478    0.03164 =
         0.03475   -0.00211    0.01188   -0.00216
C50   1    0.089324    0.491128    0.752750    11.00000    0.03977    0.03691 =
         0.03851    0.00430    0.01429   -0.00247
AFIX  43
H50   2    0.084575    0.463559    0.774248    11.00000   -1.20000
AFIX   0
C51   1    0.129930    0.450681    0.740802    11.00000    0.03865    0.03620 =
         0.03835    0.00356    0.01333    0.00209
C52   1    0.137285    0.494092    0.709411    11.00000    0.03573    0.03173 =
         0.03688   -0.00059    0.01336    0.00083
AFIX  43
H52   2    0.165047    0.468790    0.700933    11.00000   -1.20000
AFIX   0
C53   1    0.013359    0.615066    0.750142    11.00000    0.03889    0.03905 =
         0.03423   -0.00070    0.01157    0.00032
C57   1    0.166298    0.360450    0.759767    11.00000    0.04293    0.03817 =
         0.05847    0.01775    0.02212    0.00808
C58   1    0.156102    0.259815    0.735824    11.00000    0.07622    0.03873 =
         0.09716    0.01368    0.05279    0.01268
AFIX 137
H58A  2    0.119448    0.238935    0.730729    11.00000   -1.50000
H58B  2    0.178242    0.200698    0.748072    11.00000   -1.50000
H58C  2    0.164128    0.275789    0.713438    11.00000   -1.50000
AFIX   0
C59   1    0.158190    0.330823    0.796107    11.00000    0.06125    0.06293 =
         0.05990    0.02773    0.02437    0.02064
AFIX 137
H59A  2    0.163554    0.394765    0.811362    11.00000   -1.50000
H59B  2    0.183180    0.274983    0.807542    11.00000   -1.50000
H59C  2    0.122688    0.303907    0.792493    11.00000   -1.50000
AFIX   0
C60   1    0.222803    0.395658    0.766621    11.00000    0.04679    0.06073 =
         0.06610    0.02722    0.01229    0.01113
AFIX 137
H60A  2    0.230203    0.408318    0.743828    11.00000   -1.50000
H60B  2    0.245876    0.339147    0.779786    11.00000   -1.50000
H60C  2    0.228646    0.462136    0.780653    11.00000   -1.50000
AFIX   0
C61   1    0.334357    0.757721    0.741249    11.00000    0.04045    0.04325 =
         0.04133   -0.00909    0.01133   -0.01245
AFIX 137
H61A  2    0.329906    0.820902    0.725699    11.00000   -1.50000
H61B  2    0.370598    0.753581    0.755993    11.00000   -1.50000
H61C  2    0.311335    0.763792    0.756645    11.00000   -1.50000
AFIX   0
C62   1    0.331901    0.539934    0.748437    11.00000    0.04021    0.04415 =
         0.03714    0.00481    0.00861    0.00427
AFIX 137
H62A  2    0.309102    0.550133    0.763817    11.00000   -1.50000
H62B  2    0.368327    0.545393    0.762745    11.00000   -1.50000
H62C  2    0.325664    0.468745    0.737282    11.00000   -1.50000
AFIX   0
PART 1
C54A  1   -0.024018    0.525136    0.752892    21.00000    0.04587    0.05773 =
         0.05987   -0.00790    0.02516   -0.01077
AFIX 137
H54A  2   -0.040865    0.496521    0.729075    21.00000   -1.50000
H54B  2   -0.050557    0.553565    0.763287    21.00000   -1.50000
H54C  2   -0.004651    0.467530    0.768080    21.00000   -1.50000
AFIX   0
C55A  1    0.039991    0.658409    0.787822    21.00000    0.04816    0.05997 =
         0.03970   -0.01276    0.01658   -0.00209
AFIX 137
H55A  2    0.058790    0.599868    0.802829    21.00000   -1.50000
H55B  2    0.013575    0.687427    0.798223    21.00000   -1.50000
H55C  2    0.064534    0.715480    0.786366    21.00000   -1.50000
AFIX   0
C56A  1   -0.017369    0.706752    0.727709    21.00000    0.06266    0.06024 =
         0.05200    0.01126    0.03060    0.02296
AFIX 137
H56A  2    0.006853    0.760790    0.723498    21.00000   -1.50000
H56B  2   -0.040097    0.739941    0.740415    21.00000   -1.50000
H56C  2   -0.038557    0.678294    0.704836    21.00000   -1.50000
AFIX   0
PART 0
PART 2
C54B  1   -0.040583    0.576578    0.727127   -21.00000    0.03558    0.05962 =
         0.05902   -0.02210    0.01618   -0.00622
AFIX 137
H54D  2   -0.050375    0.616688    0.704651   -21.00000   -1.50000
H54E  2   -0.066519    0.589048    0.740014   -21.00000   -1.50000
H54F  2   -0.039049    0.499600    0.722127   -21.00000   -1.50000
AFIX   0
C55B  1    0.012281    0.739689    0.748926   -21.00000    0.02555    0.03716 =
         0.06605   -0.01039    0.02181    0.00130
AFIX 137
H55D  2    0.042799    0.768067    0.766873   -21.00000   -1.50000
H55E  2   -0.019468    0.765697    0.753908   -21.00000   -1.50000
H55F  2    0.012829    0.764092    0.725228   -21.00000   -1.50000
AFIX   0
C56B  1    0.016444    0.580899    0.788713   -21.00000    0.07855    0.07396 =
         0.04065    0.00863    0.03065    0.04206
AFIX 137
H56D  2    0.050793    0.599398    0.804557   -21.00000   -1.50000
H56E  2    0.011010    0.503085    0.789475   -21.00000   -1.50000
H56F  2   -0.010518    0.618581    0.796529   -21.00000   -1.50000
AFIX   0

PART 0
O3    5    0.288848    0.778526    0.584157    11.00000    0.05784    0.05876 =
         0.04118   -0.00127    0.02452   -0.01111
O4    5    0.244397    0.568614    0.560934    11.00000    0.04627    0.05413 =
         0.04694    0.00781    0.01236   -0.00496
O5    5    0.149805    0.439192    0.551460    11.00000    0.04098    0.04343 =
         0.03662    0.00038    0.01500   -0.00148
N1    4   -0.033779    0.551956    0.610906    11.00000    0.04186    0.03518 =
         0.03120   -0.00139    0.01047   -0.00342
N2    4   -0.042865    0.762315    0.630698    11.00000    0.04754    0.03272 =
         0.03225   -0.00024    0.01057    0.00123
C1    1    0.110556    0.429192    0.567222    11.00000    0.04451    0.03478 =
         0.03507   -0.00604    0.01539   -0.00773
C2    1    0.115264    0.380392    0.600042    11.00000    0.04368    0.03355 =
         0.03498   -0.00350    0.01157   -0.00274
AFIX  43
H2    2    0.146985    0.346884    0.612713    11.00000   -1.20000
AFIX   0
C3    1    0.072981    0.381289    0.614051    11.00000    0.04683    0.03297 =
         0.03353   -0.00127    0.01417   -0.00428
AFIX  43
H3    2    0.075950    0.346902    0.636215    11.00000   -1.20000
AFIX   0
C4    1    0.026521    0.431436    0.596289    11.00000    0.04585    0.02976 =
         0.03540   -0.00349    0.01660   -0.00673
C5    1    0.021936    0.476546    0.562597    11.00000    0.04188    0.03515 =
         0.03337   -0.00374    0.01155   -0.00599
AFIX  43
H5    2   -0.009893    0.509161    0.549678    11.00000   -1.20000
AFIX   0
C6    1    0.063160    0.473861    0.548171    11.00000    0.04518    0.03343 =
         0.03022   -0.00253    0.01262   -0.00474
AFIX  43
H6    2    0.059260    0.502653    0.525077    11.00000   -1.20000
AFIX   0
C7    1   -0.015260    0.450750    0.613669    11.00000    0.04287    0.03503 =
         0.03041   -0.00359    0.00932   -0.00282
C8    1   -0.032772    0.372550    0.633032    11.00000    0.05070    0.03775 =
         0.03988    0.00000    0.01905   -0.00212
AFIX  43
H8    2   -0.018217    0.302313    0.635502    11.00000   -1.20000
AFIX   0
C9    1   -0.071538    0.398159    0.648616    11.00000    0.05201    0.04187 =
         0.04448    0.00377    0.02162    0.00100
AFIX  43
H9    2   -0.084854    0.345054    0.661133    11.00000   -1.20000
AFIX   0
C10   1   -0.090829    0.502986    0.645713    11.00000    0.04733    0.04484 =
         0.04270    0.00339    0.02044   -0.00120
AFIX  43
H10   2   -0.117530    0.522882    0.656080    11.00000   -1.20000
AFIX   0
C11   1   -0.069715    0.577793    0.627114    11.00000    0.04342    0.03728 =
         0.03243   -0.00078    0.01197   -0.00084
C12   1   -0.083380    0.694494    0.626215    11.00000    0.04971    0.04126 =
         0.03011   -0.00037    0.01315    0.00114
C13   1   -0.134345    0.731315    0.621219    11.00000    0.04804    0.04588 =
         0.03709    0.00006    0.01091   -0.00104
AFIX  43
H13   2   -0.162351    0.681983    0.618159    11.00000   -1.20000
AFIX   0
C14   1   -0.143034    0.840869    0.620836    11.00000    0.04604    0.05112 =
         0.04018    0.00016    0.00729    0.00616
AFIX  43
H14   2   -0.177302    0.867939    0.617219    11.00000   -1.20000
AFIX   0
C15   1   -0.101286    0.911186    0.625778    11.00000    0.05536    0.03933 =
         0.04160   -0.00093    0.00839    0.00942
AFIX  43
H15   2   -0.106542    0.986736    0.625916    11.00000   -1.20000
AFIX   0
C16   1   -0.051416    0.868962    0.630545    11.00000    0.05368    0.03751 =
         0.02867   -0.00165    0.00955    0.00384
C17   1   -0.004789    0.938748    0.635016    11.00000    0.05214    0.03346 =
         0.03075   -0.00345    0.01181    0.00134
C18   1   -0.008121    1.042100    0.620398    11.00000    0.05354    0.03140 =
         0.03938   -0.00167    0.01423    0.00970
AFIX  43
H18   2   -0.041345    1.073075    0.609850    11.00000   -1.20000
AFIX   0
C19   1    0.036211    1.099693    0.621090    11.00000    0.05883    0.03632 =
         0.04698    0.00414    0.02135    0.00683
AFIX  43
H19   2    0.033268    1.169251    0.610657    11.00000   -1.20000
AFIX   0
C20   1    0.085076    1.056424    0.636965    11.00000    0.05824    0.04701 =
         0.04853    0.00765    0.02531    0.00766
C21   1    0.089627    0.956020    0.652984    11.00000    0.05340    0.04454 =
         0.04047    0.00288    0.01549    0.01007
AFIX  43
H21   2    0.122944    0.927155    0.664636    11.00000   -1.20000
AFIX   0
C22   1    0.044809    0.898295    0.651750    11.00000    0.05715    0.03314 =
         0.03235    0.00039    0.00803    0.00397
AFIX  43
H22   2    0.047933    0.829306    0.662590    11.00000   -1.20000
AFIX   0
C25   1    0.235131    0.922656    0.596568    11.00000    0.06491    0.07522 =
         0.04652   -0.00118    0.01429    0.00818
PART 1
AFIX  23
H25A  2    0.212420    0.912113    0.571997    31.00000   -1.20000
H25B  2    0.220956    0.878332    0.612654    31.00000   -1.20000
AFIX  23
PART 0
PART 2
H25C  2    0.214848    0.938655    0.571729   -31.00000   -1.20000
H25D  2    0.215880    0.869826    0.606916   -31.00000   -1.20000
AFIX   0
PART 0
C26   1    0.289098    0.883012    0.598503    11.00000    0.05303    0.05782 =
         0.05249   -0.00496    0.01874   -0.00758
AFIX  23
H26A  2    0.305457    0.933411    0.585305    11.00000   -1.20000
H26B  2    0.310484    0.882608    0.623699    11.00000   -1.20000
AFIX   0
C27   1    0.279753    0.695711    0.607133    11.00000    0.04951    0.07380 =
         0.04115    0.00676    0.01907   -0.01313
AFIX  23
H27A  2    0.244331    0.704003    0.609855    11.00000   -1.20000
H27B  2    0.305039    0.703170    0.630986    11.00000   -1.20000
AFIX   0
C28   1    0.284877    0.588226    0.592800    11.00000    0.04548    0.07097 =
         0.04187    0.01042    0.00919   -0.01233
AFIX  23
H28A  2    0.319012    0.582423    0.587842    11.00000   -1.20000
H28B  2    0.283584    0.533063    0.610771    11.00000   -1.20000
AFIX   0
C29   1    0.238116    0.456788    0.552457    11.00000    0.04838    0.05535 =
         0.05182    0.00462    0.01994    0.00108
AFIX  23
H29A  2    0.272449    0.420833    0.560354    11.00000   -1.20000
H29B  2    0.224665    0.448228    0.526297    11.00000   -1.20000
AFIX   0
C30   1    0.200845    0.402615    0.570144    11.00000    0.04559    0.04597 =
         0.04400    0.00416    0.01456    0.00452
AFIX  23
H30A  2    0.203078    0.323397    0.568455    11.00000   -1.20000
H30B  2    0.209448    0.422922    0.595612    11.00000   -1.20000
AFIX   0
PART 1
O1A   5    0.128292    1.130591    0.642001    31.00000    0.05047    0.04841 =
         0.04920    0.00888    0.02565    0.00521
O2A   5    0.233144    1.033524    0.606058    31.00000    0.08772    0.05565 =
         0.12543    0.03019    0.06321    0.01820
C23A  1    0.178636    1.088323    0.642493    31.00000    0.03751    0.04125 =
         0.03600    0.00397    0.00579   -0.00068
AFIX  23
H23A  2    0.186610    1.024855    0.658394    31.00000   -1.20000
H23B  2    0.205639    1.143467    0.652079    31.00000   -1.20000
AFIX   0
C24A  1    0.179872    1.057128    0.606468    31.00000    0.04747    0.09404 =
         0.04842   -0.02081    0.00567   -0.00206
AFIX  23
H24A  2    0.157787    0.992816    0.598661    31.00000   -1.20000
H24B  2    0.165626    1.116289    0.589585    31.00000   -1.20000
AFIX   0
PART 0
PART 2
O1B   5    0.125495    1.106336    0.629243   -31.00000    0.05262    0.05643 =
         0.04784    0.01087    0.02630    0.01029
O2B   5    0.246469    1.018812    0.617712   -31.00000    0.09952    0.06928 =
         0.04810    0.02143    0.03346    0.05525
C23B  1    0.171530    1.041553    0.635145   -31.00000    0.05251    0.03986 =
         0.05182    0.00242    0.01641    0.01086
AFIX  23
H23C  2    0.162429    0.967785    0.625954   -31.00000   -1.20000
H23D  2    0.189863    1.037234    0.660912   -31.00000   -1.20000
AFIX   0
C24B  1    0.204658    1.094474    0.615852   -31.00000    0.03656    0.04750 =
         0.06398    0.00974    0.01245    0.00423
AFIX  23
H24C  2    0.184819    1.108634    0.590785   -31.00000   -1.20000
H24D  2    0.218482    1.163416    0.627365   -31.00000   -1.20000
AFIX   0
HKLF 4


REM  2016jlzz1072dgty_a.res in I2/a
REM wR2 = 0.1021, GooF = S = 1.040, Restrained GooF = 1.044 for all data
REM R1 = 0.0371 for 9484 Fo > 4sig(Fo) and 0.0398 for all 10265 data
REM 776 parameters refined using 161 restraints

END

WGHT      0.0694      3.9798

REM Highest difference peak  1.122,  deepest hole -0.754,  1-sigma level  0.089
Q1    1   0.2465  0.6363  0.7187  11.00000  0.05    1.12
Q2    1   0.2789  0.6918  0.6946  11.00000  0.05    1.04
Q3    1   0.2777  0.5853  0.6956  11.00000  0.05    0.95
Q4    1   0.1989  0.6001  0.6612  11.00000  0.05    0.92
Q5    1   0.2031  0.7023  0.6754  11.00000  0.05    0.92
Q6    1   0.2028  0.5657  0.6767  11.00000  0.05    0.90
Q7    1   0.2375  0.6271  0.6609  11.00000  0.05    0.89
Q8    1   0.2398  0.7421  0.6850  11.00000  0.05    0.88
Q9    1   0.1970  0.6676  0.6595  11.00000  0.05    0.85
Q10   1   0.2365  0.5249  0.6884  11.00000  0.05    0.81
Q11   1   0.2617  0.5601  0.6833  11.00000  0.05    0.79
Q12   1   0.2821  0.4977  0.6595  11.00000  0.05    0.35
Q13   1   0.3590  0.5977  0.6989  11.00000  0.05    0.35
Q14   1   0.3218  0.5585  0.6812  11.00000  0.05    0.34
Q15   1   0.2582  0.7406  0.5810  11.00000  0.05    0.33
Q16   1   0.1573  0.5398  0.6766  11.00000  0.05    0.32
Q17   1   0.2195  0.9936  0.6182  11.00000  0.05    0.32
Q18   1   0.2389  1.0038  0.5996  11.00000  0.05    0.32
Q19   1   0.2221  0.8543  0.7173  11.00000  0.05    0.31
Q20   1   0.2777  0.4544  0.7014  11.00000  0.05    0.30
;
_shelx_res_checksum              74260
_shelx_fab_file                  
;
0 0 -44 -1.7444 -0.7772
0 0 -42 -2.7662 -0.7284
0 0 -40 -3.0330 -0.5369
0 0 -38 -2.4898 -0.2712
0 0 -36 -1.5346 -0.0222
0 0 -34 -0.7085 0.1366
0 0 -32 -0.3130 0.1774
0 0 -30 -0.2419 0.1263
0 0 -28 -0.1709 0.0455
0 0 -26 0.0150 -0.0015
0 0 -24 -0.1180 0.0126
0 0 -22 -1.4554 0.0579
0 0 -20 -4.7026 0.0621
0 0 -18 -9.5245 -0.0370
0 0 -16 -14.0594 -0.2270
0 0 -14 -15.3078 -0.3948
0 0 -12 -10.3808 -0.3793
0 0 -10 2.0118 -0.0866
0 0 -8 20.6840 0.4074
0 0 -6 42.1959 0.8578
0 0 -4 61.9951 0.9837
0 1 -45 0.1936 0.3573
0 1 -43 0.7232 0.3485
0 1 -41 1.1914 0.2415
0 1 -39 1.4083 0.0877
0 1 -37 1.3661 -0.0372
0 1 -35 1.2160 -0.0952
0 1 -33 1.1072 -0.1098
0 1 -31 1.0362 -0.1253
0 1 -29 0.8576 -0.1485
0 1 -27 0.4830 -0.1405
0 1 -25 0.1149 -0.0660
0 1 -23 0.2867 0.0573
0 1 -21 1.5746 0.1658
0 1 -19 4.0883 0.2085
0 1 -17 7.0598 0.1898
0 1 -15 8.8658 0.1497
0 1 -13 7.5909 0.1064
0 1 -11 1.8980 0.0294
0 1 -9 -8.2456 -0.1199
0 1 -7 -21.3683 -0.3202
0 1 -5 -34.9016 -0.4713
0 1 -3 -45.9636 -0.4537
0 1 -1 -52.1611 -0.2251
0 2 -44 1.4688 0.0504
0 2 -42 1.6175 0.1356
0 2 -40 1.2474 0.1791
0 2 -38 0.4634 0.1611
0 2 -36 -0.5262 0.0931
0 2 -34 -1.5065 0.0149
0 2 -32 -2.2914 -0.0329
0 2 -30 -2.7410 -0.0395
0 2 -28 -2.8098 -0.0274
0 2 -26 -2.5866 -0.0263
0 2 -24 -2.2399 -0.0428
0 2 -22 -1.8581 -0.0560
0 2 -20 -1.3199 -0.0401
0 2 -18 -0.3542 0.0102
0 2 -16 1.2013 0.0746
0 2 -14 3.1404 0.1227
0 2 -12 4.8707 0.1307
0 2 -10 5.7024 0.0897
0 2 -8 5.2544 0.0079
0 2 -6 3.6960 -0.0875
0 2 -4 1.6775 -0.1559
0 2 -2 0.0246 -0.1645
0 2 0 -0.6080 -0.1148
0 3 -43 -1.7741 -0.0384
0 3 -41 -2.0838 -0.1214
0 3 -39 -1.9690 -0.1085
0 3 -37 -1.3469 -0.0743
0 3 -35 -0.2576 -0.0847
0 3 -33 1.0999 -0.1310
0 3 -31 2.3982 -0.1458
0 3 -29 3.3121 -0.0793
0 3 -27 3.6747 0.0457
0 3 -25 3.5114 0.1531
0 3 -23 2.8899 0.1823
0 3 -21 1.7157 0.1364
0 3 -19 -0.2763 0.0652
0 3 -17 -3.2015 0.0122
0 3 -15 -6.5530 -0.0179
0 3 -13 -8.9849 -0.0438
0 3 -11 -8.6812 -0.0709
0 3 -9 -4.2522 -0.0794
0 3 -7 4.3125 -0.0484
0 3 -5 15.2308 0.0135
0 3 -3 25.3861 0.0682
0 3 -1 31.5037 0.0804
0 4 -42 1.2375 0.2901
0 4 -40 1.6816 0.3015
0 4 -38 1.7649 0.2557
0 4 -36 1.3690 0.2364
0 4 -34 0.5920 0.2751
0 4 -32 -0.2781 0.3296
0 4 -30 -0.9059 0.3304
0 4 -28 -1.0805 0.2433
0 4 -26 -0.8114 0.0908
0 4 -24 -0.2845 -0.0701
0 4 -22 0.2960 -0.1840
0 4 -20 0.8733 -0.2172
0 4 -18 1.5632 -0.1652
0 4 -16 2.4594 -0.0573
0 4 -14 3.3052 0.0501
0 4 -12 3.2924 0.1013
0 4 -10 1.2655 0.0811
0 4 -8 -3.6211 0.0287
0 4 -6 -11.1223 0.0028
0 4 -4 -19.5531 0.0251
0 4 -2 -26.2668 0.0576
0 4 0 -28.8327 0.0428
0 5 -41 -0.1781 -0.1978
0 5 -39 0.2997 -0.2685
0 5 -37 0.7474 -0.2541
0 5 -35 0.8639 -0.1385
0 5 -33 0.4857 0.0181
0 5 -31 -0.3034 0.1146
0 5 -29 -1.2243 0.0921
0 5 -27 -1.9764 -0.0115
0 5 -25 -2.3898 -0.0924
0 5 -23 -2.4429 -0.0751
0 5 -21 -2.1634 0.0168
0 5 -19 -1.5442 0.0833
0 5 -17 -0.5645 0.0456
0 5 -15 0.7240 -0.0744
0 5 -13 2.1708 -0.1714
0 5 -11 3.6165 -0.1552
0 5 -9 5.0056 -0.0356
0 5 -7 6.3840 0.0873
0 5 -5 7.7595 0.1177
0 5 -3 8.9657 0.0513
0 5 -1 9.6940 -0.0274
0 6 -40 -1.5732 0.5042
0 6 -38 -2.5804 0.6379
0 6 -36 -2.8239 0.5319
0 6 -34 -1.9957 0.2421
0 6 -32 -0.2697 -0.0583
0 6 -30 1.7765 -0.2089
0 6 -28 3.4628 -0.1757
0 6 -26 4.3451 -0.0521
0 6 -24 4.3855 0.0382
0 6 -22 3.8587 0.0414
0 6 -20 3.0804 -0.0073
0 6 -18 2.1701 -0.0414
0 6 -16 1.0350 -0.0282
0 6 -14 -0.4142 0.0143
0 6 -12 -2.0007 0.0480
0 6 -10 -3.2214 0.0510
0 6 -8 -3.4977 0.0278
0 6 -6 -2.5928 -0.0022
0 6 -4 -0.8837 -0.0210
0 6 -2 0.7544 -0.0215
0 6 0 1.4259 -0.0107
0 7 -37 1.8474 -0.7423
0 7 -35 1.8812 -0.4443
0 7 -33 1.0617 -0.2531
0 7 -31 -0.4350 -0.2132
0 7 -29 -2.0939 -0.2356
0 7 -27 -3.3079 -0.2024
0 7 -25 -3.6843 -0.0804
0 7 -23 -3.2425 0.0599
0 7 -21 -2.3788 0.1252
0 7 -19 -1.6043 0.0910
0 7 -17 -1.2231 0.0144
0 7 -15 -1.1769 -0.0318
0 7 -13 -1.1756 -0.0255
0 7 -11 -1.0024 0.0018
0 7 -9 -0.7283 0.0159
0 7 -7 -0.6395 0.0173
0 7 -5 -0.9408 0.0278
0 7 -3 -1.5139 0.0532
0 7 -1 -1.9709 0.0731
0 8 -36 -1.4998 -0.8050
0 8 -34 -1.5875 -0.8789
0 8 -32 -1.1067 -0.6062
0 8 -30 -0.2940 -0.1757
0 8 -28 0.4272 0.1595
0 8 -26 0.7329 0.2540
0 8 -24 0.6096 0.1403
0 8 -22 0.3520 -0.0315
0 8 -20 0.3629 -0.1166
0 8 -18 0.8949 -0.0665
0 8 -16 1.8949 0.0611
0 8 -14 3.0332 0.1625
0 8 -12 3.8836 0.1639
0 8 -10 4.1393 0.0677
0 8 -8 3.7471 -0.0568
0 8 -6 2.9042 -0.1267
0 8 -4 1.9482 -0.1066
0 8 -2 1.2172 -0.0317
0 8 0 0.9461 0.0233
0 9 -35 1.2845 1.1140
0 9 -33 0.8933 1.0129
0 9 -31 0.4599 0.7189
0 9 -29 0.2823 0.3132
0 9 -27 0.4267 -0.0672
0 9 -25 0.6326 -0.2802
0 9 -23 0.4905 -0.2606
0 9 -21 -0.2314 -0.0763
0 9 -19 -1.3704 0.1041
0 9 -17 -2.4465 0.1332
0 9 -15 -2.9776 0.0016
0 9 -13 -2.7879 -0.1592
0 10 -32 0.3039 -0.0318
0 10 -30 0.1670 -0.1640
0 10 -28 -0.1883 -0.1439
0 10 -26 -0.6222 -0.0241
0 10 -24 -0.9328 0.0670
0 10 -22 -0.9801 0.0470
0 10 -20 -0.8028 -0.0471
0 10 -18 -0.6353 -0.1062
0 10 -16 -0.7752 -0.0644
0 10 -14 -1.3612 0.0357
0 10 -12 -2.2155 0.0914
0 10 -10 -2.8893 0.0493
0 11 -29 -0.3612 0.2215
0 11 -27 -0.6255 0.3809
0 11 -25 -0.6239 0.4419
0 11 -23 -0.0822 0.3748
0 11 -21 0.9443 0.1828
0 11 -19 2.0308 -0.0622
0 11 -17 2.6320 -0.2387
0 11 -15 2.4390 -0.2536
0 11 -13 1.5727 -0.1136
0 11 -11 0.4783 0.0788
0 12 -26 1.5952 -0.4391
0 12 -24 1.6516 -0.4605
0 12 -22 0.9729 -0.2864
0 12 -20 -0.2419 0.0086
0 12 -18 -1.3374 0.2477
0 12 -16 -1.5475 0.2908
0 12 -14 -0.5077 0.1478
0 12 -12 1.4189 -0.0409
0 13 -21 -0.1474 -0.0211
0 13 -19 0.4714 0.0513
0 13 -17 1.1384 0.1927
0 13 -15 1.3350 0.2951
0 13 -13 0.7113 0.2629
0 13 -11 -0.5511 0.0969
0 14 -16 -0.2688 -0.6501
0 14 -14 -0.2970 -0.5621
0 14 -12 -0.0437 -0.2717
0 14 -10 0.4101 0.0300
0 14 -8 0.7936 0.1833
0 14 -6 0.8452 0.1556
1 1 -44 2.2030 0.1928
1 1 -42 2.8243 0.1662
1 1 -40 2.6528 0.0814
1 1 -38 1.8381 -0.0489
1 1 -36 0.8219 -0.1804
1 1 -34 0.0271 -0.2551
1 1 -32 -0.3898 -0.2383
1 1 -30 -0.5617 -0.1478
1 1 -28 -0.7059 -0.0461
1 1 -26 -0.8334 0.0032
1 1 -24 -0.5839 -0.0161
1 1 -22 0.6462 -0.0595
1 1 -20 3.2660 -0.0557
1 1 -18 6.9584 0.0335
1 1 -16 10.4130 0.1721
1 1 -14 11.6128 0.2593
1 1 -12 8.6405 0.1923
1 1 -10 0.6159 -0.0546
1 1 -8 -11.7453 -0.3875
1 1 -6 -26.2307 -0.6274
1 1 -4 -39.7808 -0.6144
1 1 6 -23.9557 0.3178
1 1 8 -8.9701 -0.0196
1 1 10 3.1001 -0.2707
1 1 12 10.0222 -0.3109
1 1 14 11.5487 -0.1665
1 1 16 9.2204 0.0331
1 1 18 5.3667 0.1601
1 1 20 1.9315 0.1664
1 1 22 -0.2034 0.0893
1 1 24 -1.1435 0.0032
1 1 26 -1.4205 -0.0338
1 1 28 -1.4399 -0.0080
1 1 30 -1.2695 0.0485
1 1 32 -0.7733 0.0731
1 1 36 1.2689 -0.1992
1 1 38 2.2885 -0.4859
1 1 40 2.7764 -0.7562
1 1 42 2.5191 -0.8923
1 1 44 1.6438 -0.8310
1 2 -45 -1.2366 0.1725
1 2 -43 -2.0025 0.1143
1 2 -41 -2.4430 0.1046
1 2 -39 -2.4209 0.1361
1 2 -37 -2.0137 0.1575
1 2 -35 -1.4163 0.1346
1 2 -33 -0.7885 0.0856
1 2 -31 -0.1731 0.0563
1 2 -29 0.4453 0.0652
1 2 -27 0.9808 0.0851
1 2 -25 1.1095 0.0751
1 2 -23 0.2996 0.0252
1 2 -21 -1.9199 -0.0382
1 2 -19 -5.5278 -0.0858
1 2 -17 -9.6472 -0.1128
1 2 -15 -12.5241 -0.1274
1 2 -13 -11.9966 -0.1185
1 2 -11 -6.3360 -0.0522
1 2 -9 4.8892 0.0882
1 2 -7 20.3364 0.2578
1 2 -5 37.0417 0.3579
1 2 -3 51.1795 0.3030
1 2 -1 59.1811 0.0966
1 2 1 58.8601 -0.1552
1 2 3 50.1814 -0.3068
1 2 5 35.3833 -0.2698
1 2 7 18.3183 -0.0720
1 2 9 3.1714 0.1603
1 2 11 -6.9714 0.2829
1 2 13 -11.0764 0.2234
1 2 15 -10.1998 0.0261
1 2 17 -6.6453 -0.1773
1 2 19 -2.7507 -0.2547
1 2 21 0.0330 -0.1624
1 2 23 1.3734 0.0267
1 2 25 1.6708 0.1791
1 2 27 1.4655 0.2005
1 2 29 1.0503 0.1026
1 2 31 0.4454 -0.0159
1 2 33 -0.3918 -0.0512
1 2 35 -1.3655 0.0314
1 2 37 -2.2078 0.1871
1 2 39 -2.6159 0.3402
1 2 41 -2.4376 0.4348
1 2 43 -1.7728 0.4496
1 3 -44 0.2145 -0.2623
1 3 -42 0.5681 -0.1952
1 3 -40 0.9503 -0.1158
1 3 -38 1.2927 -0.0268
1 3 -36 1.5798 0.0730
1 3 -34 1.8215 0.1671
1 3 -32 1.9995 0.2256
1 3 -30 2.0718 0.2295
1 3 -28 2.0509 0.1842
1 3 -26 2.0739 0.1113
1 3 -24 2.3575 0.0317
1 3 -22 3.0342 -0.0383
1 3 -20 3.9871 -0.0800
1 3 -18 4.8171 -0.0764
1 3 -16 4.9647 -0.0310
1 3 -14 3.8883 0.0222
1 3 -12 1.1947 0.0397
1 3 -10 -3.2760 0.0086
1 3 -8 -9.3382 -0.0361
1 3 -6 -16.3161 -0.0420
1 3 -4 -22.9982 0.0087
1 3 -2 -27.8623 0.0783
1 3 2 -27.5979 0.0731
1 3 4 -22.3912 0.0039
1 3 6 -15.3233 -0.0475
1 3 8 -8.0933 -0.0547
1 3 10 -2.1383 -0.0327
1 3 12 1.7560 -0.0123
1 3 14 3.5344 -0.0087
1 3 16 3.7015 -0.0179
1 3 18 3.0237 -0.0336
1 3 20 2.2135 -0.0571
1 3 22 1.6946 -0.0852
1 3 24 1.5317 -0.0995
1 3 26 1.5514 -0.0790
1 3 28 1.5632 -0.0262
1 3 30 1.5181 0.0249
1 3 32 1.4909 0.0368
1 3 34 1.5360 0.0049
1 3 36 1.5775 -0.0382
1 3 38 1.4563 -0.0572
1 3 40 1.0899 -0.0491
1 3 42 0.5783 -0.0404
1 4 -43 -0.0073 0.2697
1 4 -41 0.3908 0.1045
1 4 -39 0.7894 -0.1087
1 4 -37 0.8159 -0.2246
1 4 -35 0.2121 -0.1738
1 4 -33 -0.9485 -0.0180
1 4 -31 -2.2619 0.1071
1 4 -29 -3.2546 0.1097
1 4 -27 -3.7104 0.0136
1 4 -25 -3.7790 -0.0796
1 4 -23 -3.7428 -0.0927
1 4 -21 -3.6367 -0.0407
1 4 -19 -3.0831 -0.0020
1 4 -17 -1.5567 -0.0297
1 4 -15 1.0870 -0.0954
1 4 -13 4.2530 -0.1199
1 4 -11 6.7619 -0.0561
1 4 -9 7.4798 0.0594
1 4 -7 6.0122 0.1374
1 4 -5 2.9987 0.1179
1 4 -3 -0.1828 0.0241
1 4 -1 -2.1129 -0.0596
1 4 1 -2.0237 -0.0635
1 4 3 -0.1306 0.0083
1 4 5 2.5359 0.0863
1 4 7 4.6794 0.0985
1 4 9 5.3754 0.0308
1 4 11 4.4670 -0.0660
1 4 13 2.5190 -0.1237
1 4 15 0.3875 -0.1133
1 4 17 -1.2979 -0.0625
1 4 19 -2.3953 -0.0229
1 4 21 -3.1145 -0.0207
1 4 23 -3.6592 -0.0370
1 4 25 -3.9805 -0.0326
1 4 27 -3.8427 0.0085
1 4 29 -3.1058 0.0602
1 4 31 -1.9369 0.0786
1 4 33 -0.7497 0.0464
1 4 35 0.0672 -0.0086
1 4 37 0.3864 -0.0392
1 4 39 0.3562 -0.0240
1 4 41 0.2204 0.0109
1 4 43 0.1294 0.0192
1 5 -42 -0.5598 -0.0838
1 5 -40 -1.6140 0.2577
1 5 -38 -2.3271 0.4847
1 5 -36 -2.1908 0.4574
1 5 -34 -1.1058 0.2044
1 5 -32 0.5144 -0.1067
1 5 -30 1.9824 -0.3008
1 5 -28 2.7730 -0.3112
1 5 -26 2.8478 -0.1931
1 5 -24 2.6207 -0.0491
1 5 -22 2.5664 0.0513
1 5 -20 2.7620 0.0952
1 5 -18 2.7441 0.0992
1 5 -16 1.8629 0.0807
1 5 -14 -0.0736 0.0512
1 5 -12 -2.3572 0.0229
1 5 -10 -3.5703 0.0055
1 5 -8 -2.4093 -0.0019
1 5 -6 1.3615 -0.0082
1 5 -4 6.5155 -0.0167
1 5 -2 10.8900 -0.0191
1 5 0 12.5650 -0.0087
1 5 2 10.9441 0.0033
1 5 4 7.0313 -0.0056
1 5 6 2.7525 -0.0411
1 5 8 -0.1845 -0.0760
1 5 10 -1.1312 -0.0701
1 5 12 -0.5618 -0.0115
1 5 14 0.5338 0.0666
1 5 16 1.3969 0.1134
1 5 18 1.8620 0.1044
1 5 20 2.1898 0.0538
1 5 22 2.6305 -0.0110
1 5 24 3.1138 -0.0780
1 5 26 3.2838 -0.1440
1 5 28 2.7983 -0.1871
1 5 30 1.6253 -0.1656
1 5 32 0.1168 -0.0614
1 5 34 -1.1797 0.0752
1 5 36 -1.8252 0.1439
1 5 38 -1.7113 0.0757
1 5 40 -1.0751 -0.0930
1 6 -41 0.3310 -0.5720
1 6 -39 0.8136 -0.6041
1 6 -37 1.1225 -0.5139
1 6 -35 1.0582 -0.3899
1 6 -33 0.6172 -0.2934
1 6 -31 0.0135 -0.2146
1 6 -29 -0.4484 -0.1090
1 6 -27 -0.5748 0.0317
1 6 -25 -0.4292 0.1517
1 6 -23 -0.3119 0.1807
1 6 -21 -0.5591 0.1088
1 6 -19 -1.2743 0.0049
1 6 -17 -2.1959 -0.0432
1 6 -15 -2.8422 -0.0092
1 6 -13 -2.8784 0.0532
1 6 -11 -2.4355 0.0709
1 6 -9 -2.0905 0.0254
1 6 -7 -2.4587 -0.0342
1 6 -5 -3.6861 -0.0485
1 6 -3 -5.2626 -0.0101
1 6 -1 -6.3481 0.0349
1 6 1 -6.3771 0.0419
1 6 3 -5.4618 0.0144
1 6 5 -4.2694 -0.0065
1 6 7 -3.4916 0.0049
1 6 9 -3.3520 0.0288
1 6 11 -3.5322 0.0260
1 6 13 -3.5199 -0.0097
1 6 15 -3.0418 -0.0362
1 6 17 -2.2299 -0.0048
1 6 19 -1.4444 0.0841
1 6 21 -0.9654 0.1695
1 6 23 -0.8194 0.1781
1 6 25 -0.8336 0.0834
1 6 27 -0.8112 -0.0787
1 6 29 -0.6638 -0.2464
1 6 31 -0.4276 -0.3769
1 6 33 -0.1975 -0.4575
1 6 35 -0.0536 -0.4830
1 6 37 -0.0209 -0.4377
1 6 39 -0.0677 -0.3086
1 7 -38 0.5516 -0.3279
1 7 -36 0.1985 -0.3797
1 7 -34 -0.3762 -0.2580
1 7 -32 -1.0599 -0.0559
1 7 -30 -1.7573 0.0863
1 7 -28 -2.3862 0.0938
1 7 -26 -2.8363 0.0013
1 7 -24 -2.9537 -0.0950
1 7 -22 -2.5835 -0.1211
1 7 -20 -1.6549 -0.0697
1 7 -18 -0.2510 0.0146
1 7 -16 1.3816 0.0785
1 7 -14 2.8972 0.0923
1 7 -12 3.9611 0.0566
1 7 -10 4.3592 -0.0038
1 7 -8 4.0644 -0.0529
1 7 -6 3.2381 -0.0613
1 7 -4 2.1757 -0.0263
1 7 -2 1.2176 0.0225
1 7 0 0.6563 0.0443
1 7 2 0.6590 0.0199
1 7 4 1.2190 -0.0302
1 7 6 2.1500 -0.0629
1 7 8 3.1316 -0.0484
1 7 10 3.8053 0.0052
1 7 12 3.8921 0.0591
1 7 14 3.2903 0.0717
1 7 16 2.1106 0.0258
1 7 18 0.6343 -0.0605
1 7 20 -0.7869 -0.1401
1 7 22 -1.8440 -0.1584
1 7 24 -2.3542 -0.0852
1 7 26 -2.2863 0.0551
1 7 28 -1.7362 0.1838
1 7 30 -0.8813 0.2119
1 7 32 0.0597 0.1070
1 7 34 0.8578 -0.0729
1 7 36 1.3157 -0.2170
1 7 38 1.3320 -0.2473
1 8 -37 -1.1480 -0.0223
1 8 -35 -1.2103 -0.2144
1 8 -33 -0.7285 -0.1916
1 8 -31 0.2815 -0.0190
1 8 -29 1.5492 0.1419
1 8 -27 2.6150 0.1712
1 8 -25 3.0252 0.0825
1 8 -23 2.5739 -0.0119
1 8 -21 1.4409 -0.0229
1 8 -19 0.1056 0.0335
1 8 -17 -0.9284 0.0694
1 8 -15 -1.4140 0.0298
1 8 -13 -1.4439 -0.0485
1 8 -11 -1.2931 -0.0837
1 8 -9 -1.1684 -0.0442
1 8 -7 -1.0709 0.0160
1 8 -5 -0.8606 0.0189
1 8 -3 -0.4286 -0.0490
1 8 -1 0.1838 -0.1220
1 8 1 0.7978 -0.1266
1 8 3 1.1928 -0.0589
1 8 5 1.1937 0.0159
1 8 7 0.7198 0.0365
1 8 9 -0.1731 0.0063
1 8 11 -1.2476 -0.0223
1 8 15 -2.2906 0.0186
1 8 17 -1.5967 0.0333
1 8 19 -0.1734 0.0248
1 8 21 1.4698 0.0277
1 8 23 2.7242 0.0719
1 8 25 3.1961 0.1421
1 8 27 2.8740 0.1982
1 8 29 2.0623 0.2357
1 8 31 1.1671 0.3115
1 8 33 0.4924 0.4917
1 8 35 0.1516 0.7666
1 9 -36 2.3346 2.0462
1 9 -34 2.3029 1.9189
1 9 -32 1.5822 1.2926
1 9 -30 0.4366 0.5127
1 9 -28 -0.6848 -0.0639
1 9 -26 -1.3937 -0.2836
1 9 -24 -1.5549 -0.2344
1 9 -22 -1.3308 -0.1143
1 9 -20 -1.0712 -0.0644
1 9 -18 -1.1141 -0.0968
1 9 -16 -1.5957 -0.1422
1 9 -14 -2.3636 -0.1415
1 9 -12 -3.0456 -0.0931
1 9 -10 -3.2495 -0.0348
1 9 -4 -0.7722 0.0236
1 9 -2 -0.1462 0.0347
1 9 14 -1.7191 -0.0286
1 9 16 -0.8246 0.0274
1 9 18 -0.4095 0.0699
1 9 20 -0.5156 0.0332
1 9 22 -0.9470 -0.1035
1 9 24 -1.3769 -0.2735
1 9 26 -1.5109 -0.3494
1 9 28 -1.2341 -0.2362
1 9 30 -0.6714 0.0365
1 9 32 -0.1149 0.3068
1 9 34 0.1587 0.3837
1 10 -33 -1.0010 -1.6285
1 10 -31 -0.4542 -1.0682
1 10 -29 -0.1191 -0.3977
1 10 -27 -0.0058 0.1570
1 10 -25 0.1393 0.4331
1 10 -23 0.5916 0.3973
1 10 -21 1.3678 0.1619
1 10 -19 2.1558 -0.0772
1 10 -17 2.5271 -0.1619
1 10 -15 2.2588 -0.0724
1 10 -13 1.5031 0.0781
1 10 -11 0.6732 0.1543
1 10 -9 0.1523 0.1164
1 10 11 2.6613 0.2049
1 10 13 3.6115 0.0524
1 10 15 3.7080 -0.1758
1 10 17 2.8540 -0.2950
1 10 19 1.4421 -0.1796
1 10 21 0.1411 0.1275
1 10 23 -0.5179 0.4397
1 10 25 -0.4651 0.5563
1 10 27 -0.0807 0.3894
1 10 29 0.1365 0.0044
1 10 31 -0.0510 -0.4315
1 11 -30 0.4605 0.3144
1 11 -28 0.8648 -0.0016
1 11 -26 1.2294 -0.2631
1 11 -24 1.2811 -0.3155
1 11 -22 0.9123 -0.1445
1 11 -20 0.3382 0.1014
1 11 -18 0.0319 0.2291
1 11 -16 0.4270 0.1606
1 11 -14 1.5682 -0.0101
1 11 8 3.3107 -0.0610
1 11 10 1.9615 -0.1889
1 11 12 0.2141 -0.1634
1 11 14 -1.0057 0.0210
1 11 16 -1.1581 0.2107
1 11 18 -0.3687 0.2292
1 11 20 0.7333 0.0409
1 11 22 1.4663 -0.2110
1 11 24 1.5097 -0.3240
1 11 26 1.0155 -0.2024
1 11 28 0.4024 0.0734
1 12 -27 0.0019 0.0847
1 12 -25 -0.1135 -0.0769
1 12 -23 -0.4270 -0.2578
1 12 -21 -0.7267 -0.2935
1 12 -19 -0.7905 -0.1228
1 12 -17 -0.6089 0.1486
1 12 -15 -0.4332 0.3277
1 12 -13 -0.5722 0.2898
1 12 11 -0.0560 -0.0279
1 12 13 -0.2256 0.1301
1 12 15 -0.5926 0.1991
1 12 17 -0.9176 0.1632
1 12 19 -0.9463 0.0682
1 12 21 -0.6387 -0.0345
1 12 23 -0.2062 -0.1382
1 12 25 0.0706 -0.2734
1 13 -22 -0.0838 0.6499
1 13 -20 0.4644 0.3537
1 13 -18 0.6939 -0.0897
1 13 -16 0.4036 -0.4087
1 13 -14 -0.2361 -0.4440
1 13 -12 -0.7527 -0.2454
1 13 -10 -0.6771 0.0055
1 13 10 -1.2488 0.2191
1 13 12 0.1202 0.0514
1 13 14 1.1700 -0.1996
1 13 16 1.4572 -0.3729
1 13 18 0.9745 -0.3575
1 13 20 0.1085 -0.1726
1 14 -15 -1.0974 -0.0103
1 14 -13 -0.6284 0.0267
1 14 -11 0.0085 0.0452
1 14 -9 0.2753 0.0460
1 14 -7 -0.1819 0.0233
1 14 7 1.5168 0.0243
1 14 9 0.6035 -0.0932
1 14 11 -0.7305 -0.1758
1 14 13 -1.6736 -0.1605
1 14 15 -1.7718 -0.0447
2 0 -44 2.1703 0.3166
2 0 -42 2.7594 0.2765
2 0 -40 2.6038 0.2088
2 0 -38 2.0675 0.1200
2 0 -36 1.6837 0.0286
2 0 -34 1.7086 -0.0362
2 0 -32 1.9393 -0.0523
2 0 -30 1.9453 -0.0260
2 0 -28 1.5321 0.0070
2 0 -26 1.0753 0.0075
2 0 -24 1.4344 -0.0306
2 0 -22 3.4254 -0.0642
2 0 -20 7.1253 -0.0280
2 0 -18 11.4311 0.1064
2 0 -16 14.1977 0.2813
2 0 -14 12.9723 0.3636
2 0 -12 5.9925 0.2273
2 0 -10 -7.0324 -0.1385
2 0 -6 -44.1482 -0.8528
2 0 0 -77.6721 0.2514
2 0 2 -71.4530 0.6555
2 0 4 -56.2483 0.7015
2 0 6 -35.4852 0.4216
2 0 8 -14.2350 0.0262
2 0 10 2.5603 -0.2517
2 0 12 11.9667 -0.3027
2 0 14 14.0004 -0.1790
2 0 16 11.1011 -0.0192
2 0 18 6.5312 0.0654
2 0 20 2.7364 0.0538
2 0 22 0.5929 -0.0001
2 0 24 -0.2673 -0.0270
2 0 26 -0.5830 0.0068
2 0 28 -0.7728 0.0856
2 0 30 -0.8035 0.1610
2 0 32 -0.4812 0.1778
2 0 36 1.0489 -0.0735
2 0 38 1.6499 -0.2951
2 0 40 1.7661 -0.4861
2 0 42 1.3947 -0.5688
2 0 44 0.7685 -0.5084
2 1 -45 -0.3468 0.2222
2 1 -43 -0.7837 0.2222
2 1 -41 -1.0914 0.1997
2 1 -39 -1.3051 0.1566
2 1 -37 -1.5526 0.0954
2 1 -35 -1.8796 0.0435
2 1 -33 -2.1478 0.0421
2 1 -31 -2.1252 0.1014
2 1 -29 -1.7249 0.1723
2 1 -27 -1.2005 0.1783
2 1 -25 -1.1106 0.0836
2 1 -23 -2.0152 -0.0700
2 1 -21 -4.0602 -0.1978
2 1 -19 -6.7037 -0.2443
2 1 -17 -8.7675 -0.2175
2 1 -15 -8.8116 -0.1573
2 1 -13 -5.6562 -0.0799
2 1 -11 1.1806 0.0346
2 1 -9 11.2762 0.1969
2 1 -7 23.3338 0.3604
2 1 -5 35.3806 0.4307
2 1 -3 45.0890 0.3357
2 1 -1 50.2457 0.0936
2 1 1 49.3666 -0.1830
2 1 3 42.3110 -0.3543
2 1 5 30.5848 -0.3411
2 1 7 17.0340 -0.1698
2 1 9 4.9067 0.0487
2 1 11 -3.3428 0.1885
2 1 13 -6.9047 0.1815
2 1 15 -6.6695 0.0541
2 1 17 -4.5005 -0.0952
2 1 19 -2.1968 -0.1646
2 1 21 -0.7509 -0.1191
2 1 23 -0.2353 -0.0116
2 1 25 -0.2086 0.0659
2 1 27 -0.2392 0.0599
2 1 29 -0.1839 -0.0054
2 1 31 -0.1331 -0.0587
2 1 33 -0.1921 -0.0523
2 1 35 -0.3351 -0.0011
2 1 37 -0.4332 0.0421
2 1 39 -0.3884 0.0428
2 1 41 -0.2266 0.0127
2 1 43 -0.0701 -0.0156
2 2 -44 -1.4006 -0.4650
2 2 -42 -1.3744 -0.4206
2 2 -40 -0.8368 -0.2862
2 2 -38 0.1210 -0.1010
2 2 -36 1.2517 0.0755
2 2 -34 2.2494 0.1857
2 2 -32 2.8774 0.2057
2 2 -30 3.0860 0.1623
2 2 -28 3.0458 0.1119
2 2 -26 3.0275 0.0966
2 2 -24 3.1589 0.1143
2 2 -22 3.2276 0.1286
2 2 -20 2.7317 0.1060
2 2 -18 1.2203 0.0443
2 2 -16 -1.2919 -0.0302
2 2 -14 -4.1640 -0.0853
2 2 -12 -6.3942 -0.1007
2 2 -10 -7.1553 -0.0717
2 2 -8 -6.2366 -0.0073
2 2 -6 -4.1113 0.0683
2 2 -4 -1.6443 0.1197
2 2 -2 0.3173 0.1186
2 2 0 1.2289 0.0687
2 2 2 0.9426 0.0094
2 2 4 -0.3169 -0.0135
2 2 6 -2.0330 0.0115
2 2 8 -3.5489 0.0493
2 2 10 -4.3031 0.0498
2 2 12 -4.0625 -0.0059
2 2 14 -3.0006 -0.0894
2 2 16 -1.5500 -0.1521
2 2 18 -0.1338 -0.1664
2 2 20 1.0217 -0.1401
2 2 22 1.8795 -0.0988
2 2 24 2.4579 -0.0625
2 2 26 2.7292 -0.0422
2 2 28 2.6355 -0.0500
2 2 30 2.1680 -0.0970
2 2 32 1.4030 -0.1736
2 2 34 0.4712 -0.2375
2 2 36 -0.4791 -0.2348
2 2 38 -1.2766 -0.1436
2 2 40 -1.7210 0.0005
2 2 42 -1.6529 0.1278
2 3 -45 0.8244 0.2602
2 3 -43 1.1806 0.3337
2 3 -41 1.4180 0.2267
2 3 -39 1.3315 0.0356
2 3 -37 0.7762 -0.0880
2 3 -35 -0.2170 -0.0635
2 3 -33 -1.4071 0.0587
2 3 -31 -2.4498 0.1537
2 3 -29 -3.0915 0.1355
2 3 -27 -3.2914 0.0216
2 3 -25 -3.1370 -0.1005
2 3 -23 -2.5993 -0.1579
2 3 -21 -1.3688 -0.1437
2 3 -19 0.9809 -0.0963
2 3 -17 4.5083 -0.0461
2 3 -15 8.4259 0.0087
2 3 -13 11.0683 0.0784
2 3 -11 10.5009 0.1473
2 3 -9 5.5202 0.1733
2 3 -7 -3.5150 0.1259
2 3 -5 -14.5326 0.0218
2 3 -3 -24.4144 -0.0806
2 3 -1 -30.1838 -0.1236
2 3 1 -30.1675 -0.0937
2 3 3 -24.6209 -0.0279
2 3 5 -15.5631 0.0184
2 3 7 -5.9142 0.0152
2 3 9 1.6693 -0.0210
2 3 11 5.7318 -0.0445
2 3 13 6.3191 -0.0202
2 3 15 4.5763 0.0440
2 3 17 1.9584 0.0984
2 3 19 -0.4565 0.0889
2 3 21 -2.2132 0.0026
2 3 23 -3.2964 -0.1148
2 3 25 -3.8028 -0.1882
2 3 27 -3.7560 -0.1659
2 3 29 -3.1429 -0.0536
2 3 31 -2.0411 0.0973
2 3 33 -0.6743 0.2310
2 3 35 0.6491 0.3191
2 3 37 1.6441 0.3576
2 3 39 2.1258 0.3442
2 3 41 2.0419 0.2708
2 3 43 1.4884 0.1422
2 4 -44 -0.2580 -0.1194
2 4 -42 -0.6178 -0.0196
2 4 -40 -0.9881 0.1598
2 4 -38 -1.1359 0.2665
2 4 -36 -0.9092 0.1892
2 4 -34 -0.3743 -0.0501
2 4 -32 0.1957 -0.3140
2 4 -30 0.4862 -0.4528
2 4 -28 0.3501 -0.4029
2 4 -26 -0.0970 -0.2077
2 4 -24 -0.5818 0.0306
2 4 -22 -0.9171 0.2139
2 4 -20 -1.1981 0.2853
2 4 -18 -1.7517 0.2384
2 4 -16 -2.7962 0.1124
2 4 -14 -4.0144 -0.0246
2 4 -12 -4.3950 -0.1099
2 4 -10 -2.6042 -0.1216
2 4 -8 2.2057 -0.0875
2 4 -6 9.6235 -0.0523
2 4 -4 17.8105 -0.0348
2 4 -2 24.1784 -0.0173
2 4 0 26.5941 0.0211
2 4 2 24.4060 0.0676
2 4 4 18.6801 0.0806
2 4 6 11.5515 0.0343
2 4 8 5.1481 -0.0472
2 4 10 0.7431 -0.1056
2 4 12 -1.4683 -0.1004
2 4 14 -2.0294 -0.0415
2 4 16 -1.6876 0.0282
2 4 18 -1.0148 0.0776
2 4 20 -0.3074 0.1065
2 4 22 0.3238 0.1260
2 4 24 0.8238 0.1300
2 4 26 1.1170 0.0971
2 4 28 1.1037 0.0185
2 4 30 0.7147 -0.0879
2 4 32 -0.0125 -0.1970
2 4 34 -0.8882 -0.3039
2 4 36 -1.6132 -0.4196
2 4 38 -1.9130 -0.5336
2 4 40 -1.6919 -0.5917
2 4 42 -1.0931 -0.5287
2 5 -43 0.1007 -0.4980
2 5 -41 -0.3625 -0.4690
2 5 -39 -0.8033 -0.3596
2 5 -37 -0.9816 -0.2363
2 5 -35 -0.7611 -0.1482
2 5 -33 -0.1718 -0.0896
2 5 -31 0.6242 -0.0225
2 5 -29 1.4353 0.0647
2 5 -27 2.1272 0.1276
2 5 -25 2.6236 0.1045
2 5 -23 2.8369 -0.0117
2 5 -21 2.6278 -0.1449
2 5 -19 1.8748 -0.1895
2 5 -17 0.6091 -0.1039
2 5 -15 -0.9259 0.0478
2 5 -13 -2.3908 0.1485
2 5 -11 -3.5733 0.1303
2 5 -9 -4.5212 0.0296
2 5 -7 -5.4488 -0.0548
2 5 -5 -6.4895 -0.0569
2 5 -3 -7.5228 0.0002
2 5 -1 -8.2384 0.0378
2 5 1 -8.3748 0.0064
2 5 3 -7.9101 -0.0647
2 5 5 -7.0403 -0.0999
2 5 7 -5.9942 -0.0542
2 5 9 -4.8782 0.0425
2 5 11 -3.6815 0.1154
2 5 13 -2.3921 0.1151
2 5 15 -1.0785 0.0594
2 5 17 0.1390 0.0086
2 5 19 1.1609 0.0043
2 5 21 1.9224 0.0316
2 5 23 2.3458 0.0390
2 5 25 2.3267 -0.0066
2 5 27 1.8200 -0.0840
2 5 29 0.9616 -0.1308
2 5 31 0.0804 -0.0923
2 5 33 -0.4619 0.0377
2 5 35 -0.4970 0.2147
2 5 37 -0.1546 0.3747
2 5 39 0.2462 0.4698
2 5 41 0.4282 0.4836
2 6 -40 2.1962 -0.0597
2 6 -38 2.9007 -0.1978
2 6 -36 2.6709 -0.1940
2 6 -34 1.4736 -0.0927
2 6 -32 -0.3026 0.0013
2 6 -30 -2.0769 0.0209
2 6 -28 -3.3905 -0.0112
2 6 -26 -4.0999 -0.0231
2 6 -24 -4.3347 0.0249
2 6 -22 -4.2715 0.1020
2 6 -20 -3.9099 0.1449
2 6 -18 -3.0430 0.1223
2 6 -16 -1.4694 0.0587
2 6 -14 0.7054 0.0001
2 6 -12 2.9284 -0.0303
2 6 -10 4.3840 -0.0421
2 6 -8 4.4339 -0.0514
2 6 -6 3.0326 -0.0568
2 6 -4 0.8218 -0.0450
2 6 -2 -1.1882 -0.0128
2 6 0 -2.1596 0.0239
2 6 2 -1.8470 0.0436
2 6 4 -0.6438 0.0372
2 6 6 0.7329 0.0127
2 6 8 1.6718 -0.0140
2 6 10 1.9247 -0.0287
2 6 12 1.5756 -0.0232
2 6 14 0.8284 -0.0002
2 6 16 -0.1723 0.0234
2 6 18 -1.3510 0.0258
2 6 20 -2.5826 0.0035
2 6 22 -3.5970 -0.0131
2 6 24 -4.0331 0.0203
2 6 26 -3.6295 0.1110
2 6 28 -2.4146 0.1966
2 6 30 -0.7536 0.1774
2 6 32 0.7961 0.0024
2 6 34 1.7411 -0.2682
2 6 36 1.8745 -0.4918
2 6 38 1.3456 -0.5494
2 7 -39 -2.8965 -0.1912
2 7 -37 -3.6447 -0.5606
2 7 -35 -3.4113 -0.6272
2 7 -33 -2.1653 -0.3571
2 7 -31 -0.3216 0.0510
2 7 -29 1.4619 0.3161
2 7 -27 2.6123 0.2879
2 7 -25 2.9165 0.0457
2 7 -23 2.5863 -0.1938
2 7 -21 2.0735 -0.2661
2 7 -19 1.7489 -0.1766
2 7 -17 1.6628 -0.0553
2 7 -15 1.5655 -0.0134
2 7 -13 1.1769 -0.0496
2 7 -11 0.4905 -0.0819
2 7 -9 -0.1546 -0.0519
2 7 -7 -0.3107 0.0157
2 7 -5 0.2189 0.0506
2 7 -3 1.2063 0.0183
2 7 -1 2.1622 -0.0465
2 7 1 2.6900 -0.0812
2 7 3 2.7280 -0.0578
2 7 5 2.4935 0.0002
2 7 7 2.2268 0.0522
2 7 9 1.9979 0.0773
2 7 11 1.7441 0.0766
2 7 13 1.4564 0.0510
2 7 15 1.2896 -0.0028
2 7 17 1.4631 -0.0738
2 7 19 2.0430 -0.1235
2 7 21 2.8189 -0.1104
2 7 23 3.4005 -0.0287
2 7 25 3.4617 0.0853
2 7 27 2.9401 0.1961
2 7 29 2.0555 0.3172
2 7 31 1.1616 0.5029
2 7 33 0.5503 0.7778
2 7 35 0.3243 1.0719
2 7 37 0.3848 1.2380
2 8 -38 3.0520 1.8964
2 8 -36 3.5666 2.1417
2 8 -34 3.2686 1.7366
2 8 -32 2.2982 0.9109
2 8 -30 1.1251 0.0990
2 8 -28 0.2665 -0.3493
2 8 -26 -0.0182 -0.3636
2 8 -24 0.1394 -0.1317
2 8 -22 0.3211 0.0831
2 8 -20 0.0886 0.1287
2 8 -18 -0.7565 0.0259
2 8 -16 -2.0580 -0.1011
2 8 -14 -3.3877 -0.1446
2 8 -12 -4.2668 -0.0866
2 8 -10 -4.3984 0.0108
2 8 -8 -3.7940 0.0687
2 8 -6 -2.7416 0.0542
2 8 -4 -1.6569 -0.0013
2 8 -2 -0.9119 -0.0347
2 8 0 -0.7211 -0.0059
2 8 2 -1.1102 0.0678
2 8 4 -1.9382 0.1243
2 8 6 -2.9436 0.1067
2 8 8 -3.8065 0.0132
2 8 10 -4.2360 -0.0959
2 8 16 -2.3803 0.0451
2 8 18 -1.4502 0.1577
2 8 20 -0.8584 0.1777
2 8 22 -0.6832 0.0877
2 8 24 -0.7896 -0.0587
2 8 26 -0.9434 -0.1774
2 8 28 -0.9805 -0.2176
2 8 30 -0.9078 -0.2025
2 8 32 -0.8628 -0.2132
2 8 34 -0.9598 -0.3204
2 8 36 -1.1537 -0.5121
2 9 -35 -0.7556 -0.9747
2 9 -33 -0.1627 -0.7241
2 9 -31 0.1875 -0.3678
2 9 -29 0.1028 -0.0113
2 9 -27 -0.2957 0.2373
2 9 -25 -0.6477 0.2992
2 9 -23 -0.6135 0.1718
2 9 -21 -0.1182 -0.0458
2 9 -19 0.6134 -0.2007
2 9 -17 1.2513 -0.1919
2 9 -15 1.6099 -0.0517
2 9 -13 1.7464 0.0848
2 9 -11 1.8423 0.1034
2 9 -9 1.9965 0.0138
2 9 -3 1.5102 0.0426
2 9 -1 0.7173 0.1016
2 9 15 3.8961 -0.0166
2 9 17 2.6354 -0.1359
2 9 19 0.9579 -0.1157
2 9 21 -0.4343 0.0092
2 9 23 -1.0848 0.1140
2 9 25 -1.0155 0.0921
2 9 27 -0.6247 -0.0706
2 9 29 -0.3468 -0.3039
2 9 31 -0.3527 -0.5126
2 9 33 -0.5061 -0.6287
2 9 35 -0.5654 -0.6275
2 10 -34 -1.2576 -0.9739
2 10 -32 -1.2074 -0.7203
2 10 -30 -0.7228 -0.4764
2 10 -28 0.0563 -0.3268
2 10 -26 0.8698 -0.2299
2 10 -24 1.4696 -0.0919
2 10 -22 1.7525 0.1118
2 10 -20 1.8155 0.2960
2 10 -18 1.8813 0.3451
2 10 -16 2.1207 0.2326
2 10 -14 2.4878 0.0563
2 10 -12 2.7020 -0.0480
2 10 12 0.5314 -0.1919
2 10 14 -0.2174 -0.1376
2 10 16 -0.3741 -0.0751
2 10 18 -0.0357 -0.0715
2 10 20 0.4563 -0.1093
2 10 22 0.7676 -0.0975
2 10 24 0.7610 0.0377
2 10 26 0.5240 0.2727
2 10 28 0.2552 0.4947
2 10 30 0.1208 0.5905
2 10 32 0.1704 0.5341
2 11 -31 0.6399 1.1592
2 11 -29 0.7067 0.9205
2 11 -27 0.5048 0.5017
2 11 -25 -0.1295 0.0189
2 11 -23 -1.0974 -0.3419
2 11 -21 -2.0060 -0.4418
2 11 -19 -2.3947 -0.2917
2 11 -17 -2.0715 -0.0436
2 11 -15 -1.2806 0.1255
2 11 9 -0.5925 -0.1772
2 11 11 -2.0682 -0.0670
2 11 13 -3.0015 0.1321
2 11 15 -3.0412 0.3217
2 11 17 -2.1949 0.3863
2 11 19 -0.8676 0.2662
2 11 21 0.3318 -0.0100
2 11 23 0.9281 -0.3520
2 11 25 0.8394 -0.6568
2 11 27 0.3694 -0.8427
2 11 29 -0.0548 -0.8609
2 12 -26 -1.4635 0.0989
2 12 -24 -0.8577 0.5470
2 12 -22 0.1024 0.6971
2 12 -20 0.8655 0.5338
2 12 -18 0.8659 0.2318
2 12 -16 -0.0674 -0.0011
2 12 -14 -1.4984 -0.0778
2 12 12 1.7682 0.0814
2 12 14 2.8132 -0.1861
2 12 16 2.2755 -0.4136
2 12 18 0.7142 -0.4311
2 12 20 -0.8963 -0.2102
2 12 22 -1.7654 0.1277
2 12 24 -1.6799 0.4186
2 13 -23 -0.0655 -0.1967
2 13 -21 -0.5668 -0.2583
2 13 -19 -1.0494 -0.3791
2 13 -17 -1.1392 -0.4846
2 13 -15 -0.5582 -0.4732
2 13 -13 0.5769 -0.3074
2 13 -11 1.6943 -0.0585
2 13 9 0.4071 0.0384
2 13 11 -0.9780 -0.0511
2 13 13 -1.6514 -0.0701
2 13 15 -1.3483 -0.0067
2 13 17 -0.4554 0.0856
2 13 19 0.3663 0.1331
2 14 -16 0.6997 0.9077
2 14 -14 0.3440 0.8254
2 14 -12 -0.4377 0.4507
2 14 -10 -1.3224 0.0445
2 14 -8 -1.8431 -0.1887
2 14 6 0.1925 -0.0453
2 14 8 0.0341 -0.1580
2 14 10 -0.0031 -0.1724
2 14 12 -0.0376 -0.0534
2 14 14 -0.1368 0.1388
3 1 -44 -2.0044 -0.4015
3 1 -42 -2.1674 -0.3211
3 1 -40 -1.7691 -0.1609
3 1 -38 -1.1574 0.0415
3 1 -36 -0.7214 0.2153
3 1 -34 -0.6016 0.2882
3 1 -32 -0.6239 0.2360
3 1 -30 -0.4936 0.1061
3 1 -28 -0.0971 -0.0101
3 1 -26 0.3045 -0.0421
3 1 -24 0.1363 0.0084
3 1 -22 -1.1740 0.0726
3 1 -20 -3.7657 0.0716
3 1 -18 -7.0308 -0.0179
3 1 -16 -9.6265 -0.1384
3 1 -14 -9.8745 -0.1879
3 1 -12 -6.3971 -0.0927
3 1 -10 1.2979 0.1310
3 1 -8 12.5248 0.3703
3 1 -6 25.4870 0.4763
3 1 -2 46.1454 0.0636
3 1 0 48.7434 -0.2557
3 1 2 44.3707 -0.4172
3 1 4 33.8471 -0.3376
3 1 6 19.8597 -0.0857
3 1 8 6.1244 0.1687
3 1 10 -4.0390 0.2743
3 1 12 -8.9963 0.1947
3 1 14 -9.2199 0.0142
3 1 16 -6.6355 -0.1417
3 1 18 -3.3909 -0.1969
3 1 20 -0.8547 -0.1604
3 1 22 0.6345 -0.0934
3 1 24 1.3572 -0.0521
3 1 26 1.6462 -0.0530
3 1 28 1.6071 -0.0754
3 1 30 1.2010 -0.0826
3 1 32 0.4545 -0.0440
3 1 34 -0.4457 0.0490
3 1 36 -1.2257 0.1708
3 1 38 -1.6574 0.2650
3 1 40 -1.6461 0.2710
3 1 42 -1.2499 0.1687
3 2 -45 0.7222 0.0952
3 2 -43 1.0590 0.1760
3 2 -41 1.2970 0.1318
3 2 -39 1.4773 0.0067
3 2 -37 1.6387 -0.0994
3 2 -33 1.6115 -0.0775
3 2 -31 1.2127 -0.0275
3 2 -29 0.6446 -0.0129
3 2 -27 0.2558 -0.0245
3 2 -25 0.5242 -0.0298
3 2 -23 1.8462 -0.0140
3 2 -21 4.3047 0.0140
3 2 -19 7.4944 0.0440
3 2 -17 10.4654 0.0791
3 2 -15 11.8390 0.1189
3 2 -13 10.1224 0.1377
3 2 -11 4.1918 0.0951
3 2 -9 -6.1746 -0.0201
3 2 -7 -19.9052 -0.1589
3 2 -3 -46.9560 -0.1856
3 2 1 -52.9171 0.1266
3 2 5 -30.8234 0.1394
3 2 7 -15.6854 -0.0009
3 2 9 -2.9538 -0.1271
3 2 11 4.9113 -0.1571
3 2 13 7.5715 -0.0743
3 2 15 6.4772 0.0640
3 2 17 3.7864 0.1649
3 2 19 1.2383 0.1620
3 2 21 -0.4025 0.0602
3 2 23 -1.1934 -0.0686
3 2 25 -1.4868 -0.1413
3 2 27 -1.5020 -0.1268
3 2 29 -1.2427 -0.0641
3 2 31 -0.6721 -0.0194
3 2 33 0.1108 -0.0214
3 2 35 0.8622 -0.0365
3 2 37 1.3299 -0.0050
3 2 39 1.3971 0.0964
3 2 41 1.1248 0.2282
3 3 -44 0.3299 0.0459
3 3 -42 0.2246 -0.0066
3 3 -40 -0.2181 0.0025
3 3 -38 -0.9683 0.0139
3 3 -36 -1.8375 -0.0323
3 3 -34 -2.5738 -0.1387
3 3 -32 -3.0159 -0.2509
3 3 -30 -3.2092 -0.3051
3 3 -28 -3.3877 -0.2723
3 3 -26 -3.8023 -0.1673
3 3 -24 -4.5007 -0.0330
3 3 -22 -5.2288 0.0799
3 3 -20 -5.5538 0.1280
3 3 -18 -5.1219 0.0948
3 3 -16 -3.8342 0.0062
3 3 -14 -1.7822 -0.0771
3 3 -12 0.9841 -0.0989
3 3 -10 4.5919 -0.0523
3 3 -8 9.1832 0.0146
3 3 -6 14.5300 0.0421
3 3 -4 19.7687 0.0127
3 3 -2 23.5639 -0.0364
3 3 0 24.6933 -0.0547
3 3 2 22.6934 -0.0274
3 3 4 18.1313 0.0157
3 3 6 12.3328 0.0354
3 3 8 6.7683 0.0213
3 3 10 2.4819 -0.0060
3 3 12 -0.1595 -0.0218
3 3 14 -1.3725 -0.0177
3 3 16 -1.6770 0.0037
3 3 18 -1.6082 0.0438
3 3 20 -1.5211 0.1038
3 3 22 -1.5265 0.1686
3 3 24 -1.5534 0.2048
3 3 26 -1.4926 0.1888
3 3 28 -1.3258 0.1362
3 3 30 -1.1430 0.0948
3 3 32 -1.0424 0.0976
3 3 34 -1.0146 0.1230
3 3 36 -0.9383 0.1088
3 3 38 -0.7029 0.0125
3 3 40 -0.3393 -0.1406
3 3 42 -0.0192 -0.2706
3 4 -43 -0.1457 -0.3485
3 4 -41 -0.7198 -0.1144
3 4 -39 -0.9791 0.1046
3 4 -37 -0.6079 0.1837
3 4 -35 0.3903 0.1029
3 4 -33 1.6890 -0.0436
3 4 -31 2.8628 -0.1321
3 4 -29 3.6772 -0.1132
3 4 -27 4.1985 -0.0408
3 4 -25 4.6104 -0.0031
3 4 -23 4.8790 -0.0301
3 4 -21 4.5848 -0.0680
3 4 -19 3.1410 -0.0434
3 4 -17 0.2995 0.0514
3 4 -15 -3.4426 0.1410
3 4 -13 -6.9006 0.1360
3 4 -11 -8.7553 0.0217
3 4 -9 -8.2574 -0.1214
3 4 -7 -5.6262 -0.1844
3 4 -5 -1.9152 -0.1229
3 4 -3 1.5173 0.0074
3 4 -1 3.5939 0.1017
3 4 1 3.8747 0.0936
3 4 3 2.6000 0.0034
3 4 5 0.4926 -0.0875
3 4 7 -1.5627 -0.1077
3 4 9 -2.8495 -0.0478
3 4 11 -3.0493 0.0430
3 4 13 -2.2778 0.1035
3 4 15 -0.9217 0.1073
3 4 17 0.6044 0.0727
3 4 19 2.0149 0.0364
3 4 21 3.1460 0.0213
3 4 23 3.8635 0.0235
3 4 25 4.0318 0.0249
3 4 27 3.5970 0.0127
3 4 29 2.6906 -0.0140
3 4 31 1.6156 -0.0502
3 4 33 0.6921 -0.0927
3 4 35 0.0884 -0.1348
3 4 37 -0.2210 -0.1573
3 4 39 -0.3494 -0.1316
3 4 41 -0.3685 -0.0434
3 5 -42 0.6444 -0.2711
3 5 -40 1.5841 -0.6325
3 5 -38 2.0089 -0.7806
3 5 -36 1.5999 -0.6441
3 5 -34 0.4923 -0.3193
3 5 -32 -0.8192 0.0102
3 5 -30 -1.8239 0.2067
3 5 -28 -2.3352 0.2492
3 5 -26 -2.5642 0.2000
3 5 -24 -2.8584 0.1231
3 5 -22 -3.3012 0.0413
3 5 -20 -3.5007 -0.0447
3 5 -18 -2.7941 -0.1192
3 5 -16 -0.7869 -0.1502
3 5 -14 2.1405 -0.1208
3 5 -12 4.7752 -0.0522
3 5 -10 5.6134 0.0123
3 5 -8 3.7278 0.0419
3 5 -6 -0.5895 0.0361
3 5 -4 -5.8581 0.0121
3 5 -2 -10.1358 -0.0131
3 5 0 -11.9989 -0.0276
3 5 2 -11.1748 -0.0197
3 5 4 -8.4876 0.0165
3 5 6 -5.2465 0.0676
3 5 8 -2.5373 0.0997
3 5 10 -0.8467 0.0837
3 5 12 -0.1314 0.0247
3 5 14 -0.1244 -0.0386
3 5 16 -0.5803 -0.0676
3 5 18 -1.3204 -0.0573
3 5 20 -2.1527 -0.0323
3 5 22 -2.8237 -0.0132
3 5 24 -3.0819 0.0055
3 5 26 -2.7963 0.0397
3 5 28 -2.0263 0.0849
3 5 30 -0.9916 0.1134
3 5 32 0.0246 0.1086
3 5 34 0.7763 0.0936
3 5 36 1.1210 0.1111
3 5 38 1.0496 0.1697
3 5 40 0.6828 0.2165
3 6 -41 -0.7798 0.8482
3 6 -39 -1.3840 0.6122
3 6 -37 -1.6760 0.3342
3 6 -35 -1.5086 0.1735
3 6 -33 -0.9815 0.1597
3 6 -31 -0.3816 0.1888
3 6 -29 0.0013 0.1356
3 6 -27 0.0634 -0.0230
3 6 -25 -0.0442 -0.1888
3 6 -23 -0.0214 -0.2398
3 6 -21 0.3562 -0.1472
3 6 -19 1.0411 0.0009
3 6 -17 1.7042 0.0849
3 6 -15 1.9591 0.0599
3 6 -13 1.6843 -0.0181
3 6 -11 1.1890 -0.0626
3 6 -9 1.0502 -0.0409
3 6 -7 1.7005 0.0077
3 6 -5 3.0767 0.0286
3 6 -3 4.6239 0.0113
3 6 -1 5.6723 -0.0101
3 6 1 5.8922 -0.0051
3 6 3 5.4654 0.0170
3 6 5 4.8610 0.0233
3 6 7 4.4386 0.0021
3 6 9 4.2218 -0.0208
3 6 11 3.9917 -0.0136
3 6 13 3.5544 0.0199
3 6 15 2.9154 0.0383
3 6 17 2.2355 0.0065
3 6 19 1.6677 -0.0626
3 6 21 1.2595 -0.1139
3 6 23 0.9904 -0.0970
3 6 25 0.8518 -0.0073
3 6 27 0.8584 0.1177
3 6 29 0.9827 0.2356
3 6 31 1.1138 0.3263
3 6 33 1.1112 0.3855
3 6 35 0.9130 0.4017
3 6 37 0.5900 0.3524
3 7 -40 0.1467 -0.0341
3 7 -38 0.4282 0.2908
3 7 -36 0.7626 0.4171
3 7 -34 1.1158 0.3041
3 7 -32 1.5132 0.0785
3 7 -30 2.0091 -0.0861
3 7 -28 2.6039 -0.1035
3 7 -26 3.1806 -0.0162
3 7 -24 3.5132 0.0684
3 7 -22 3.3510 0.0735
3 7 -20 2.5340 -0.0018
3 7 -18 1.0837 -0.1021
3 7 -16 -0.7681 -0.1646
3 7 -14 -2.6290 -0.1555
3 7 -12 -4.0592 -0.0817
3 7 -10 -4.7160 0.0166
3 7 -8 -4.4734 0.0855
3 7 -6 -3.4681 0.0882
3 7 -4 -2.0516 0.0311
3 7 -2 -0.6709 -0.0368
3 7 0 0.2712 -0.0583
3 7 2 0.5278 -0.0134
3 7 4 0.0647 0.0636
3 7 6 -0.9414 0.1113
3 7 8 -2.1552 0.0898
3 7 10 -3.1762 0.0113
3 7 12 -3.6549 -0.0710
3 7 14 -3.4061 -0.1008
3 7 16 -2.4803 -0.0556
3 7 18 -1.1565 0.0388
3 7 20 0.1520 0.1217
3 7 22 1.0497 0.1299
3 7 24 1.3052 0.0364
3 7 26 0.9250 -0.1269
3 7 28 0.1245 -0.2819
3 7 30 -0.7777 -0.3555
3 7 32 -1.4838 -0.3312
3 7 34 -1.8045 -0.2594
3 7 36 -1.6941 -0.2091
3 8 -37 2.1305 1.3522
3 8 -35 2.3454 1.1774
3 8 -33 1.8405 0.7021
3 8 -31 0.6546 0.1815
3 8 -29 -0.8646 -0.1300
3 8 -27 -2.1968 -0.1512
3 8 -25 -2.9029 -0.0064
3 8 -23 -2.8482 0.1065
3 8 -21 -2.2401 0.0901
3 8 -19 -1.4442 0.0059
3 8 -17 -0.7186 -0.0230
3 8 -15 -0.0751 0.0453
3 8 -13 0.6224 0.1305
3 8 -11 1.4218 0.1255
3 8 -9 2.1297 0.0177
3 8 -7 2.3897 -0.0943
3 8 -5 1.9330 -0.1044
3 8 -3 0.7949 -0.0094
3 8 -1 -0.6702 0.0903
3 8 1 -1.9648 0.0942
3 8 3 -2.6726 0.0007
3 8 5 -2.5952 -0.1002
3 8 7 -1.7820 -0.1208
3 8 9 -0.5052 -0.0566
3 8 15 1.6467 0.0285
3 8 17 0.8381 -0.0138
3 8 19 -0.4366 -0.0354
3 8 21 -1.6221 -0.0336
3 8 23 -2.2727 -0.0284
3 8 25 -2.2751 -0.0416
3 8 27 -1.8443 -0.0942
3 8 29 -1.3228 -0.2125
3 8 31 -0.9563 -0.4121
3 8 33 -0.7960 -0.6604
3 8 35 -0.7524 -0.8620
3 9 -36 -3.5295 -3.1080
3 9 -34 -3.4530 -2.4253
3 9 -32 -2.5722 -1.3596
3 9 -30 -1.2058 -0.4150
3 9 -28 0.1735 0.0914
3 9 -26 1.1843 0.1750
3 9 -24 1.7063 0.0767
3 9 -22 1.8930 0.0267
3 9 -20 2.0345 0.0854
3 9 -18 2.3487 0.1628
3 9 -16 2.8214 0.1575
3 9 -14 3.1942 0.0649
3 9 -12 3.1213 -0.0311
3 9 -10 2.4093 -0.0510
3 9 -2 -0.9001 0.0213
3 9 0 -0.0080 -0.0578
3 9 14 2.0004 -0.0598
3 9 16 1.1006 -0.1092
3 9 18 0.5371 -0.1469
3 9 20 0.3598 -0.1489
3 9 22 0.4765 -0.1011
3 9 24 0.7133 -0.0103
3 9 26 0.9084 0.1020
3 9 28 0.9971 0.2218
3 9 30 1.0348 0.3585
3 9 32 1.1296 0.5303
3 9 34 1.3219 0.7247
3 10 -33 0.7893 1.5340
3 10 -31 0.5302 1.0920
3 10 -29 0.3256 0.6260
3 10 -27 0.0727 0.2297
3 10 -25 -0.3677 -0.0307
3 10 -23 -0.9914 -0.1230
3 10 -21 -1.5886 -0.0734
3 10 -19 -1.8786 0.0337
3 10 -17 -1.7366 0.1055
3 10 -15 -1.3105 0.1060
3 10 13 -5.4394 0.0031
3 10 15 -4.2510 0.1912
3 10 17 -2.2037 0.2730
3 10 19 -0.1245 0.1844
3 10 21 1.2058 -0.0077
3 10 23 1.4695 -0.1710
3 10 25 0.9342 -0.2174
3 10 27 0.1954 -0.1588
3 10 29 -0.2590 -0.0754
3 10 31 -0.3284 -0.0417
3 11 -30 -0.7702 -0.2550
3 11 -28 -1.2247 -0.0744
3 11 -26 -1.4072 0.1146
3 11 -24 -1.2192 0.1849
3 11 -22 -0.8024 0.1010
3 11 -20 -0.5014 -0.0479
3 11 -18 -0.6596 -0.1312
3 11 -16 -1.3591 -0.0973
3 11 10 1.8581 0.1373
3 11 12 3.1226 0.0802
3 11 14 3.0379 -0.0753
3 11 16 1.7481 -0.1833
3 11 18 0.0027 -0.1380
3 11 20 -1.3236 0.0229
3 11 22 -1.7322 0.1506
3 11 24 -1.3049 0.1218
3 11 26 -0.5249 -0.0510
3 11 28 0.1017 -0.2330
3 12 -27 0.3071 -0.5631
3 12 -25 0.5028 -0.0497
3 12 -23 0.6566 0.3733
3 12 -21 0.5814 0.4796
3 12 -19 0.2847 0.2569
3 12 -17 0.0694 -0.0950
3 12 -15 0.3580 -0.3238
3 12 -13 1.3331 -0.3078
3 12 9 -0.6657 0.1878
3 12 11 -0.3886 0.1432
3 12 13 0.0457 0.0631
3 12 15 0.5138 -0.0288
3 12 17 0.7747 -0.1002
3 12 19 0.6870 -0.1126
3 12 21 0.3484 -0.0310
3 12 23 0.0201 0.1543
3 13 -22 -0.1987 -1.3055
3 13 -20 -0.1921 -0.8920
3 13 -18 0.1621 -0.2124
3 13 -16 0.5532 0.3243
3 13 -14 0.4488 0.4890
3 13 -12 -0.5185 0.3353
3 13 8 1.8414 -0.2283
3 13 10 -0.0628 -0.3497
3 13 12 -1.4050 -0.2745
3 13 14 -1.7633 -0.0285
3 13 16 -1.2236 0.2474
3 13 18 -0.2594 0.3988
3 14 -13 0.1167 -0.1523
3 14 -11 0.3827 -0.1184
3 14 -9 1.2127 -0.0303
3 14 -7 2.3087 0.0595
3 14 5 -2.7056 -0.0947
3 14 7 -1.6700 0.0555
3 14 9 -0.0092 0.2254
3 14 11 1.3141 0.3107
4 0 -44 -1.8332 0.5913
4 0 -42 -1.8795 0.3827
4 0 -40 -1.7360 0.1132
4 0 -38 -1.8480 -0.0876
4 0 -34 -3.1001 -0.1135
4 0 -32 -3.4422 -0.0438
4 0 -28 -2.3629 -0.0030
4 0 -26 -1.9240 -0.0021
4 0 -24 -2.6122 0.0204
4 0 -22 -4.7784 0.0449
4 0 -20 -7.9656 0.0273
4 0 -18 -10.9254 -0.0503
4 0 -16 -11.9717 -0.1429
4 0 -14 -9.4994 -0.1606
4 0 -12 -2.4764 -0.0392
4 0 -10 9.2102 0.1919
4 0 -6 41.4357 0.4565
4 0 -2 66.7634 -0.0152
4 0 0 68.6827 -0.2696
4 0 2 61.2979 -0.3276
4 0 4 46.1195 -0.1769
4 0 6 27.1027 0.0570
4 0 8 9.2281 0.2100
4 0 12 -9.5564 0.0683
4 0 14 -10.0241 -0.0663
4 0 16 -7.4690 -0.1139
4 0 18 -4.3410 -0.0689
4 0 20 -1.9591 0.0065
4 0 22 -0.4931 0.0470
4 0 24 0.4005 0.0325
4 0 26 0.9771 -0.0114
4 0 28 1.2521 -0.0476
4 0 30 1.1991 -0.0570
4 0 32 0.9323 -0.0418
4 0 34 0.6592 -0.0127
4 0 36 0.5017 0.0192
4 0 38 0.4125 0.0404
4 0 40 0.2719 0.0339
4 0 42 0.0407 -0.0100
4 1 -45 0.1228 -0.7697
4 1 -43 0.2009 -0.5911
4 1 -41 0.4414 -0.3602
4 1 -39 0.9855 -0.1510
4 1 -37 1.7826 -0.0093
4 1 -35 2.5449 0.0353
4 1 -33 2.9187 -0.0227
4 1 -31 2.7690 -0.1423
4 1 -29 2.3491 -0.2398
4 1 -27 2.2001 -0.2386
4 1 -25 2.8215 -0.1304
4 1 -23 4.3281 0.0172
4 1 -21 6.3139 0.1172
4 1 -19 7.9857 0.1331
4 1 -17 8.4481 0.0949
4 1 -15 6.9563 0.0520
4 1 -13 3.0404 0.0204
4 1 -11 -3.4463 -0.0212
4 1 -9 -12.2378 -0.0882
4 1 -7 -22.4844 -0.1559
4 1 -5 -32.6307 -0.1749
4 1 -3 -40.5672 -0.1199
4 1 -1 -44.1881 -0.0189
4 1 1 -42.2185 0.0669
4 1 3 -34.9043 0.0921
4 1 5 -24.1198 0.0568
4 1 7 -12.7176 -0.0018
4 1 9 -3.3963 -0.0416
4 1 11 2.3213 -0.0417
4 1 13 4.4598 -0.0083
4 1 15 4.1830 0.0343
4 1 17 2.9475 0.0587
4 1 19 1.7743 0.0513
4 1 21 1.0054 0.0219
4 1 23 0.5250 -0.0023
4 1 25 0.1316 -0.0009
4 1 27 -0.2462 0.0199
4 1 29 -0.5698 0.0329
4 1 31 -0.8080 0.0222
4 1 33 -0.9857 0.0078
4 1 35 -1.1257 0.0316
4 1 37 -1.1811 0.1134
4 1 39 -1.0570 0.2203
4 1 41 -0.7128 0.2868
4 1 43 -0.2413 0.2691
4 2 -46 0.9408 0.5880
4 2 -44 1.3633 0.4891
4 2 -42 1.2816 0.3237
4 2 -40 0.5769 0.1374
4 2 -38 -0.5543 -0.0389
4 2 -36 -1.7099 -0.1759
4 2 -34 -2.5312 -0.2440
4 2 -32 -2.9327 -0.2327
4 2 -30 -3.1510 -0.1671
4 2 -28 -3.5526 -0.0952
4 2 -26 -4.3008 -0.0539
4 2 -24 -5.1087 -0.0456
4 2 -22 -5.2963 -0.0471
4 2 -20 -4.1807 -0.0364
4 2 -18 -1.5720 -0.0104
4 2 -16 1.9772 0.0205
4 2 -14 5.3755 0.0452
4 2 -12 7.5330 0.0558
4 2 -10 7.8751 0.0446
4 2 -8 6.5124 0.0085
4 2 -6 4.0407 -0.0396
4 2 -4 1.2095 -0.0689
4 2 -2 -1.2920 -0.0519
4 2 0 -2.8954 0.0064
4 2 2 -3.2061 0.0642
4 2 4 -2.1536 0.0752
4 2 6 -0.1384 0.0311
4 2 8 2.0320 -0.0291
4 2 10 3.4886 -0.0525
4 2 12 3.7349 -0.0171
4 2 14 2.8583 0.0550
4 2 16 1.3770 0.1238
4 2 18 -0.1289 0.1649
4 2 20 -1.3049 0.1780
4 2 22 -2.0555 0.1705
4 2 24 -2.3973 0.1450
4 2 26 -2.3324 0.1061
4 2 28 -1.8536 0.0725
4 2 30 -1.0267 0.0700
4 2 32 -0.0288 0.1063
4 2 34 0.9023 0.1568
4 2 36 1.5521 0.1829
4 2 38 1.7843 0.1675
4 2 40 1.5636 0.1300
4 2 42 0.9790 0.1031
4 3 -45 -0.0803 -0.7070
4 3 -43 -0.4132 -0.6033
4 3 -41 -0.6868 -0.3205
4 3 -39 -0.6743 -0.0245
4 3 -37 -0.2684 0.1213
4 3 -35 0.4546 0.0736
4 3 -33 1.2896 -0.0738
4 3 -31 2.0398 -0.1819
4 3 -29 2.6270 -0.1788
4 3 -27 3.0623 -0.0952
4 3 -25 3.2767 -0.0072
4 3 -23 2.9585 0.0411
4 3 -21 1.6026 0.0599
4 3 -19 -1.1519 0.0719
4 3 -17 -5.0667 0.0689
4 3 -15 -9.0664 0.0185
4 3 -13 -11.4711 -0.0874
4 3 -11 -10.6658 -0.2018
4 3 -9 -5.8782 -0.2477
4 3 -7 2.3399 -0.1821
4 3 -5 12.1676 -0.0364
4 3 -3 21.0766 0.1023
4 3 -1 26.6711 0.1550
4 3 1 27.5018 0.1053
4 3 3 23.5706 0.0032
4 3 5 16.3248 -0.0767
4 3 7 8.0981 -0.0896
4 3 9 1.2034 -0.0452
4 3 11 -2.9178 0.0082
4 3 13 -4.0741 0.0248
4 3 15 -3.0840 -0.0044
4 3 17 -1.1366 -0.0484
4 3 19 0.8134 -0.0641
4 3 21 2.2938 -0.0323
4 3 23 3.1966 0.0285
4 3 25 3.5317 0.0796
4 3 27 3.2983 0.0926
4 3 29 2.5257 0.0629
4 3 31 1.3661 -0.0003
4 3 33 0.1037 -0.0933
4 3 35 -0.9391 -0.2173
4 3 37 -1.5241 -0.3584
4 3 39 -1.5707 -0.4744
4 3 41 -1.1645 -0.5105
4 4 -42 -0.2191 -0.0821
4 4 -40 0.2465 -0.4313
4 4 -38 0.6774 -0.5947
4 4 -36 0.8821 -0.4760
4 4 -34 0.8467 -0.1548
4 4 -32 0.7264 0.1821
4 4 -30 0.7030 0.3730
4 4 -28 0.8255 0.3671
4 4 -26 0.9688 0.2165
4 4 -24 0.9622 0.0136
4 4 -22 0.7991 -0.1610
4 4 -20 0.7469 -0.2540
4 4 -18 1.2086 -0.2415
4 4 -16 2.3607 -0.1365
4 4 -14 3.7980 0.0078
4 4 -12 4.4929 0.1210
4 4 -10 3.2245 0.1579
4 4 -8 -0.6976 0.1234
4 4 -6 -6.8526 0.0573
4 4 -4 -13.6915 -0.0028
4 4 -2 -19.1648 -0.0424
4 4 0 -21.6513 -0.0602
4 4 2 -20.6473 -0.0509
4 4 4 -16.8521 -0.0090
4 4 6 -11.6897 0.0520
4 4 8 -6.6254 0.0968
4 4 10 -2.6648 0.0952
4 4 12 -0.2009 0.0514
4 4 14 0.8694 0.0004
4 4 16 0.9310 -0.0287
4 4 18 0.4542 -0.0403
4 4 20 -0.1540 -0.0596
4 4 22 -0.6400 -0.0931
4 4 24 -0.9144 -0.1127
4 4 26 -0.9796 -0.0844
4 4 28 -0.8362 -0.0096
4 4 30 -0.4580 0.0708
4 4 32 0.1383 0.1195
4 4 34 0.8075 0.1434
4 4 36 1.2919 0.1824
4 4 38 1.3660 0.2565
4 4 40 1.0042 0.3294
4 5 -43 0.3727 0.8120
4 5 -41 0.7142 0.7889
4 5 -39 0.7975 0.6267
4 5 -37 0.5343 0.4244
4 5 -35 -0.0271 0.2631
4 5 -33 -0.7556 0.1539
4 5 -31 -1.5233 0.0604
4 5 -29 -2.2540 -0.0363
4 5 -27 -2.8948 -0.1019
4 5 -25 -3.3377 -0.0841
4 5 -23 -3.3800 0.0197
4 5 -21 -2.8037 0.1373
4 5 -19 -1.5501 0.1739
4 5 -17 0.1510 0.0958
4 5 -15 1.8425 -0.0371
4 5 -13 3.0923 -0.1239
4 5 -11 3.7560 -0.1108
4 5 -9 4.0330 -0.0319
4 5 -7 4.2620 0.0327
4 5 -5 4.6341 0.0346
4 5 -3 5.0705 -0.0061
4 5 -1 5.3508 -0.0328
4 5 1 5.3445 -0.0156
4 5 3 5.1157 0.0233
4 5 5 4.8186 0.0403
4 5 7 4.5159 0.0188
4 5 9 4.1111 -0.0156
4 5 11 3.4525 -0.0273
4 5 13 2.4866 -0.0094
4 5 15 1.3123 0.0115
4 5 17 0.1130 0.0062
4 5 19 -0.9334 -0.0256
4 5 21 -1.6788 -0.0572
4 5 23 -1.9918 -0.0654
4 5 25 -1.7932 -0.0529
4 5 27 -1.1518 -0.0404
4 5 29 -0.3349 -0.0383
4 5 31 0.2917 -0.0324
4 5 33 0.4814 -0.0005
4 5 35 0.2689 0.0564
4 5 37 -0.0719 0.1033
4 5 39 -0.2490 0.0968
4 6 -42 -1.0232 -0.5173
4 6 -40 -1.7041 -0.3244
4 6 -38 -1.9328 -0.0946
4 6 -36 -1.5154 0.0767
4 6 -34 -0.5157 0.1644
4 6 -32 0.8097 0.1952
4 6 -30 2.1634 0.1904
4 6 -28 3.3375 0.1422
4 6 -26 4.2382 0.0426
4 6 -24 4.8031 -0.0795
4 6 -22 4.8954 -0.1664
4 6 -20 4.2894 -0.1784
4 6 -18 2.8004 -0.1275
4 6 -16 0.4974 -0.0596
4 6 -14 -2.1583 -0.0092
4 6 -12 -4.3924 0.0241
4 6 -10 -5.4257 0.0554
4 6 -8 -4.8566 0.0824
4 6 -6 -2.8869 0.0835
4 6 -4 -0.2441 0.0480
4 6 -2 2.1592 -0.0013
4 6 0 3.6229 -0.0238
4 6 2 3.8976 -0.0003
4 6 4 3.1717 0.0464
4 6 6 1.8825 0.0712
4 6 8 0.5063 0.0453
4 6 10 -0.5657 -0.0216
4 6 12 -1.0682 -0.0921
4 6 14 -0.8828 -0.1284
4 6 16 -0.0779 -0.1129
4 6 18 1.0684 -0.0548
4 6 20 2.1275 0.0125
4 6 22 2.6803 0.0457
4 6 24 2.5054 0.0171
4 6 26 1.6829 -0.0604
4 6 28 0.5445 -0.1347
4 6 30 -0.4980 -0.1542
4 6 32 -1.1391 -0.1160
4 6 34 -1.2827 -0.0732
4 6 36 -1.0302 -0.0845
4 6 38 -0.5920 -0.1500
4 7 -39 3.1078 1.6051
4 7 -37 3.7100 1.6394
4 7 -35 3.4661 1.1262
4 7 -33 2.3742 0.3155
4 7 -31 0.7705 -0.3680
4 7 -29 -0.8276 -0.6031
4 7 -27 -1.9706 -0.3765
4 7 -25 -2.4838 0.0430
4 7 -23 -2.5057 0.3323
4 7 -21 -2.3302 0.3509
4 7 -19 -2.1583 0.1964
4 7 -17 -1.9499 0.0616
4 7 -15 -1.5044 0.0453
4 7 -13 -0.7138 0.0920
4 7 -11 0.2283 0.0889
4 7 -9 0.8674 0.0006
4 7 -7 0.7765 -0.1004
4 7 -5 -0.1311 -0.1221
4 7 -3 -1.5239 -0.0546
4 7 -1 -2.8704 0.0227
4 7 1 -3.7671 0.0269
4 7 3 -4.1165 -0.0457
4 7 5 -4.0561 -0.1241
4 7 7 -3.7657 -0.1376
4 7 9 -3.3533 -0.0796
4 7 11 -2.8878 -0.0005
4 7 13 -2.4765 0.0489
4 7 15 -2.2542 0.0586
4 7 17 -2.2768 0.0516
4 7 19 -2.4407 0.0502
4 7 21 -2.5385 0.0563
4 7 23 -2.4145 0.0567
4 7 25 -2.0802 0.0332
4 7 27 -1.6868 -0.0367
4 7 29 -1.3894 -0.1757
4 7 31 -1.2339 -0.3828
4 7 33 -1.1539 -0.6045
4 7 35 -1.0521 -0.7415
4 8 -38 -3.4465 -2.7602
4 8 -36 -3.8056 -2.3963
4 8 -34 -3.4489 -1.4030
4 8 -32 -2.5827 -0.2806
4 8 -30 -1.6262 0.4626
4 8 -28 -0.9647 0.6169
4 8 -26 -0.7290 0.3418
4 8 -24 -0.7341 -0.0176
4 8 -22 -0.6058 -0.1938
4 8 -20 -0.0181 -0.1416
4 8 -18 1.0929 0.0087
4 8 -16 2.4610 0.1043
4 8 -14 3.6109 0.0892
4 8 -12 4.1054 0.0141
4 8 -10 3.7769 -0.0368
4 8 -8 2.8094 -0.0229
4 8 -6 1.6290 0.0311
4 8 -4 0.6845 0.0694
4 8 -2 0.2613 0.0548
4 8 0 0.4226 -0.0051
4 8 2 1.0698 -0.0690
4 8 4 2.0342 -0.0948
4 8 6 3.1202 -0.0692
4 8 8 4.1021 -0.0132
4 8 10 4.7292 0.0357
4 8 12 4.7921 0.0482
4 8 14 4.2285 0.0176
4 8 16 3.1947 -0.0427
4 8 18 2.0279 -0.1102
4 8 20 1.1010 -0.1615
4 8 22 0.6491 -0.1754
4 8 24 0.6780 -0.1341
4 8 26 1.0075 -0.0266
4 8 28 1.4100 0.1464
4 8 30 1.7363 0.3696
4 8 32 1.9418 0.6100
4 8 34 2.0179 0.8139
4 8 36 1.9203 0.9129
4 9 -37 0.1245 0.3296
4 9 -35 -0.3650 0.1271
4 9 -33 -0.6120 -0.0427
4 9 -31 -0.4140 -0.1347
4 9 -29 0.1878 -0.1643
4 9 -27 0.9155 -0.1549
4 9 -25 1.4200 -0.1002
4 9 -23 1.4887 0.0102
4 9 -21 1.1407 0.1423
4 9 -19 0.5512 0.2181
4 9 -17 -0.1108 0.1828
4 9 -15 -0.7788 0.0681
4 9 -13 -1.4449 -0.0267
4 9 -11 -2.0439 -0.0275
4 9 -9 -2.4023 0.0418
4 9 -7 -2.3226 0.0891
4 9 13 -4.5394 -0.0613
4 9 15 -3.4960 0.0665
4 9 17 -1.7547 0.1438
4 9 19 -0.0323 0.1296
4 9 21 1.0140 0.0715
4 9 23 1.1490 0.0462
4 9 25 0.6392 0.0843
4 9 27 0.0016 0.1515
4 9 29 -0.3710 0.1922
4 9 31 -0.4185 0.1789
4 9 33 -0.3319 0.1227
4 10 -34 1.7620 1.2955
4 10 -32 1.3878 0.9299
4 10 -30 0.5095 0.5925
4 10 -28 -0.6065 0.3806
4 10 -26 -1.6280 0.2420
4 10 -24 -2.3047 0.0750
4 10 -22 -2.5702 -0.1413
4 10 -20 -2.5452 -0.3152
4 10 -18 -2.4305 -0.3372
4 10 -16 -2.3473 -0.1980
4 10 12 0.8309 0.1283
4 10 14 0.8578 0.0552
4 10 16 0.4317 0.0156
4 10 18 -0.1370 0.0500
4 10 20 -0.4972 0.1140
4 10 22 -0.4764 0.1155
4 10 24 -0.1546 0.0003
4 10 26 0.2297 -0.1968
4 10 28 0.4463 -0.3807
4 10 30 0.3943 -0.4746
4 11 -31 -0.5413 -1.7403
4 11 -29 -0.3882 -1.5524
4 11 -27 0.1448 -0.9928
4 11 -25 0.9453 -0.2640
4 11 -23 1.6671 0.3273
4 11 -21 1.9302 0.5585
4 11 -19 1.6240 0.4258
4 11 -17 1.0562 0.1175
4 11 -15 0.7740 -0.1411
4 11 11 3.0765 0.0445
4 11 13 3.1962 -0.0400
4 11 15 2.4277 -0.1503
4 11 17 1.1344 -0.2090
4 11 19 -0.1503 -0.1650
4 11 21 -0.9609 -0.0241
4 11 23 -1.1229 0.1645
4 11 25 -0.8079 0.3414
4 11 27 -0.3711 0.4612
4 12 -28 1.1981 0.7303
4 12 -26 0.8540 -0.0994
4 12 -24 0.1699 -0.8154
4 12 -22 -0.4383 -1.0970
4 12 -20 -0.5519 -0.9130
4 12 -18 -0.0699 -0.4905
4 12 -16 0.6453 -0.1084
4 12 -14 0.9528 0.0916
4 12 6 2.9603 0.1099
4 12 8 0.0995 -0.0351
4 12 10 -2.3894 -0.1236
4 12 12 -3.4954 -0.0668
4 12 14 -2.9735 0.1001
4 12 16 -1.3782 0.2472
4 12 18 0.3351 0.2634
4 12 20 1.3706 0.1453
4 12 22 1.4730 -0.0181
4 13 -23 0.3004 0.4486
4 13 -21 0.7536 0.4642
4 13 -19 0.9929 0.4929
4 13 -17 0.7331 0.4856
4 13 -15 -0.0648 0.3879
4 13 -13 -1.0549 0.2033
4 13 -11 -1.6592 0.0053
4 13 7 -0.9446 -0.0614
4 13 9 0.4389 -0.0436
4 13 11 1.2709 -0.0395
4 13 13 1.1722 -0.0565
4 13 15 0.4142 -0.0808
4 13 17 -0.3688 -0.0928
4 14 -16 -0.6441 -0.8126
4 14 -14 0.0644 -0.6930
4 14 -12 1.1016 -0.3319
4 14 -10 1.9653 0.0138
4 14 -8 2.1670 0.1898
4 14 4 -0.6009 -0.1485
4 14 6 -0.1269 -0.0394
4 14 8 0.2022 0.1363
4 14 10 0.3763 0.2658
5 1 -46 1.2529 0.3764
5 1 -44 1.5767 0.3202
5 1 -42 1.4923 0.2291
5 1 -40 1.2208 0.0971
5 1 -38 1.0979 -0.0653
5 1 -34 1.5815 -0.2664
5 1 -32 1.6420 -0.2085
5 1 -30 1.1890 -0.0751
5 1 -28 0.3128 0.0469
5 1 -26 -0.5014 0.0876
5 1 -24 -0.5883 0.0444
5 1 -22 0.5386 -0.0228
5 1 -20 2.8574 -0.0460
5 1 -18 5.6940 -0.0039
5 1 -16 7.8481 0.0626
5 1 -14 7.9520 0.0857
5 1 -12 4.9258 0.0253
5 1 -10 -1.6298 -0.0950
5 1 -8 -11.2025 -0.1975
5 1 -6 -22.3273 -0.2018
5 1 -4 -32.7610 -0.0842
5 1 -2 -39.9390 0.0957
5 1 0 -41.7365 0.2274
5 1 2 -37.3426 0.2255
5 1 4 -27.8142 0.0931
5 1 6 -15.8645 -0.0768
5 1 8 -4.8181 -0.1704
5 1 10 2.7776 -0.1377
5 1 12 6.0948 -0.0238
5 1 14 5.9964 0.0771
5 1 16 4.1665 0.1017
5 1 18 2.0747 0.0621
5 1 20 0.4370 0.0192
5 1 22 -0.6563 0.0190
5 1 24 -1.3047 0.0521
5 1 26 -1.5217 0.0708
5 1 28 -1.2854 0.0409
5 1 30 -0.7140 -0.0210
5 1 32 -0.0924 -0.0551
5 1 34 0.3011 0.0008
5 1 36 0.3810 0.1708
5 1 38 0.2671 0.4229
5 1 40 0.1332 0.6769
5 1 42 0.0606 0.8318
5 2 -45 0.0913 -0.7141
5 2 -43 -0.0347 -0.7179
5 2 -41 -0.4142 -0.5155
5 2 -39 -1.0560 -0.2215
5 2 -37 -1.7879 0.0132
5 2 -35 -2.3144 0.1097
5 2 -33 -2.4012 0.0943
5 2 -31 -2.0567 0.0436
5 2 -29 -1.5685 0.0103
5 2 -27 -1.3651 -0.0006
5 2 -25 -1.8044 -0.0039
5 2 -23 -3.0202 -0.0028
5 2 -21 -4.8791 0.0071
5 2 -19 -6.9948 0.0159
5 2 -17 -8.7327 -0.0013
5 2 -15 -9.2123 -0.0550
5 2 -13 -7.4052 -0.1169
5 2 -11 -2.4222 -0.1373
5 2 -9 6.0325 -0.0906
5 2 -7 17.2209 -0.0042
5 2 -5 29.2192 0.0620
5 2 -3 39.2727 0.0673
5 2 1 43.7308 -0.0281
5 2 3 36.7218 -0.0433
5 2 5 25.7262 -0.0216
5 2 7 13.8990 0.0088
5 2 9 4.1705 0.0189
5 2 11 -1.8303 0.0018
5 2 13 -4.1079 -0.0265
5 2 15 -3.8195 -0.0431
5 2 17 -2.4000 -0.0367
5 2 19 -0.8718 -0.0160
5 2 21 0.3378 -0.0023
5 2 23 1.1700 -0.0092
5 2 25 1.6393 -0.0255
5 2 27 1.7284 -0.0196
5 2 29 1.4641 0.0279
5 2 31 0.9956 0.0872
5 2 33 0.5438 0.0783
5 2 35 0.2637 -0.0765
5 2 37 0.1608 -0.3782
5 2 39 0.1366 -0.7215
5 2 41 0.1052 -0.9443
5 3 -44 -1.0823 0.7751
5 3 -42 -0.9160 0.5829
5 3 -40 -0.0840 0.2497
5 3 -38 1.1863 -0.0317
5 3 -36 2.4622 -0.1277
5 3 -34 3.3907 -0.0418
5 3 -32 3.9206 0.1169
5 3 -30 4.2959 0.2267
5 3 -28 4.8153 0.2266
5 3 -26 5.5331 0.1289
5 3 -24 6.1387 -0.0100
5 3 -22 6.1347 -0.1234
5 3 -20 5.1956 -0.1606
5 3 -18 3.4243 -0.1085
5 3 -16 1.2744 -0.0030
5 3 -14 -0.8245 0.0875
5 3 -12 -2.8308 0.1081
5 3 -10 -5.1128 0.0591
5 3 -8 -8.0665 -0.0072
5 3 -6 -11.6256 -0.0350
5 3 -4 -15.0815 -0.0146
5 3 -2 -17.3963 0.0160
5 3 0 -17.7928 0.0159
5 3 2 -16.1857 -0.0166
5 3 4 -13.1669 -0.0460
5 3 6 -9.6179 -0.0389
5 3 8 -6.2776 0.0030
5 3 10 -3.5419 0.0490
5 3 12 -1.5202 0.0689
5 3 14 -0.1795 0.0527
5 3 16 0.5795 0.0063
5 3 18 0.9147 -0.0582
5 3 20 1.0179 -0.1211
5 3 22 1.0366 -0.1526
5 3 24 1.0086 -0.1273
5 3 26 0.8855 -0.0535
5 3 28 0.6308 0.0177
5 3 30 0.2923 0.0284
5 3 32 -0.0214 -0.0290
5 3 34 -0.2271 -0.0921
5 3 36 -0.3190 -0.0763
5 3 38 -0.3367 0.0469
5 3 40 -0.3029 0.2151
5 4 -45 -0.1029 0.1214
5 4 -43 0.4703 0.0582
5 4 -37 -0.0617 -0.0148
5 4 -35 -1.1685 0.1035
5 4 -33 -2.3675 0.2028
5 4 -31 -3.4770 0.2152
5 4 -29 -4.4773 0.1496
5 4 -27 -5.3846 0.0788
5 4 -25 -6.0383 0.0646
5 4 -23 -6.0085 0.0949
5 4 -21 -4.7685 0.0991
5 4 -19 -2.0708 0.0256
5 4 -17 1.7306 -0.0950
5 4 -15 5.6808 -0.1689
5 4 -13 8.5958 -0.1246
5 4 -11 9.5845 0.0161
5 4 -9 8.3997 0.1495
5 4 -7 5.4518 0.1757
5 4 -5 1.5704 0.0803
5 4 -3 -2.2784 -0.0570
5 4 -1 -5.1982 -0.1311
5 4 1 -6.5261 -0.0939
5 4 3 -6.0154 0.0159
5 4 5 -3.9844 0.1120
5 4 7 -1.2693 0.1291
5 4 9 1.0953 0.0641
5 4 11 2.3340 -0.0334
5 4 13 2.2416 -0.1038
5 4 15 1.1567 -0.1166
5 4 17 -0.3374 -0.0816
5 4 19 -1.7348 -0.0336
5 4 21 -2.7452 -0.0078
5 4 23 -3.2473 -0.0219
5 4 25 -3.2051 -0.0692
5 4 27 -2.6586 -0.1217
5 4 29 -1.7647 -0.1405
5 4 31 -0.7840 -0.0947
5 4 33 0.0219 0.0186
5 4 35 0.5074 0.1625
5 4 37 0.6772 0.2739
5 4 39 0.6226 0.2981
5 5 -44 0.2114 0.1426
5 5 -42 -0.3814 0.4198
5 5 -40 -0.9595 0.6619
5 5 -38 -1.2124 0.7441
5 5 -36 -0.9850 0.6330
5 5 -34 -0.3367 0.4036
5 5 -32 0.5430 0.1682
5 5 -30 1.4782 -0.0059
5 5 -28 2.3875 -0.1152
5 5 -26 3.2366 -0.1739
5 5 -24 3.9064 -0.1743
5 5 -22 4.1005 -0.0991
5 5 -20 3.4133 0.0338
5 5 -18 1.5742 0.1578
5 5 -16 -1.2568 0.2021
5 5 -14 -4.3487 0.1495
5 5 -12 -6.5722 0.0487
5 5 -10 -6.8608 -0.0300
5 5 -8 -4.7380 -0.0505
5 5 -6 -0.6116 -0.0255
5 5 -4 4.3516 0.0114
5 5 -2 8.7078 0.0363
5 5 0 11.3147 0.0415
5 5 2 11.7113 0.0246
5 5 4 10.1616 -0.0132
5 5 6 7.4234 -0.0583
5 5 8 4.4156 -0.0842
5 5 10 1.9310 -0.0710
5 5 12 0.4536 -0.0257
5 5 14 0.0799 0.0224
5 5 16 0.5464 0.0501
5 5 18 1.3687 0.0595
5 5 20 2.0585 0.0663
5 5 22 2.3204 0.0709
5 5 24 2.1236 0.0525
5 5 26 1.6182 -0.0041
5 5 28 0.9831 -0.0813
5 5 30 0.3294 -0.1364
5 5 32 -0.2825 -0.1427
5 5 34 -0.7721 -0.1172
5 5 36 -1.0222 -0.0999
5 5 38 -0.9534 -0.1068
5 6 -41 0.6405 -0.2514
5 6 -39 1.2120 0.0916
5 6 -37 1.6406 0.2138
5 6 -35 1.7623 0.0512
5 6 -33 1.5449 -0.2463
5 6 -31 1.1016 -0.4284
5 6 -29 0.6241 -0.3416
5 6 -27 0.2690 -0.0476
5 6 -25 0.0661 0.2368
5 6 -23 -0.0832 0.3222
5 6 -21 -0.3032 0.1916
5 6 -19 -0.6065 -0.0108
5 6 -17 -0.8491 -0.1212
5 6 -15 -0.8470 -0.0908
5 6 -13 -0.5805 0.0023
5 6 -11 -0.3028 0.0517
5 6 -9 -0.4166 0.0235
5 6 -7 -1.1832 -0.0341
5 6 -5 -2.4930 -0.0602
5 6 -3 -3.9021 -0.0446
5 6 -1 -4.9198 -0.0238
5 6 1 -5.3147 -0.0272
5 6 3 -5.2017 -0.0434
5 6 5 -4.8730 -0.0405
5 6 7 -4.5524 -0.0108
5 6 9 -4.2801 0.0166
5 6 11 -3.9763 0.0083
5 6 13 -3.5675 -0.0350
5 6 15 -3.0443 -0.0773
5 6 17 -2.4383 -0.0833
5 6 19 -1.7980 -0.0489
5 6 21 -1.2079 0.0034
5 6 23 -0.8003 0.0515
5 6 25 -0.6906 0.0872
5 6 27 -0.8617 0.1025
5 6 29 -1.1169 0.0728
5 6 31 -1.1880 -0.0306
5 6 33 -0.9332 -0.2037
5 6 35 -0.4523 -0.3873
5 6 37 -0.0071 -0.4923
5 7 -40 -0.6370 -0.3446
5 7 -38 -1.0049 -0.6144
5 7 -36 -1.3300 -0.5654
5 7 -34 -1.6213 -0.2619
5 7 -32 -1.9475 0.0714
5 7 -30 -2.3815 0.2309
5 7 -28 -2.9256 0.1732
5 7 -26 -3.4626 0.0108
5 7 -24 -3.7677 -0.1026
5 7 -22 -3.5812 -0.0891
5 7 -20 -2.7239 0.0219
5 7 -18 -1.2094 0.1424
5 7 -16 0.7025 0.1961
5 7 -14 2.5598 0.1597
5 7 -12 3.8755 0.0634
5 7 -10 4.3210 -0.0333
5 7 -8 3.8521 -0.0754
5 7 -6 2.7009 -0.0437
5 7 -4 1.2545 0.0312
5 7 -2 -0.0946 0.0867
5 7 0 -1.0424 0.0726
5 7 2 -1.3965 -0.0100
5 7 4 -1.0770 -0.1080
5 7 6 -0.1403 -0.1549
5 7 8 1.1804 -0.1191
5 7 10 2.4861 -0.0222
5 7 12 3.3258 0.0809
5 7 14 3.3914 0.1390
5 7 16 2.6883 0.1317
5 7 18 1.5593 0.0738
5 7 20 0.5238 0.0031
5 7 22 0.0121 -0.0389
5 7 24 0.1525 -0.0269
5 7 26 0.7396 0.0387
5 7 28 1.3902 0.1386
5 7 30 1.7727 0.2559
5 7 32 1.7599 0.3883
5 7 34 1.4301 0.5356
5 7 36 0.9580 0.6700
5 8 -37 -2.2118 -1.9251
5 8 -35 -2.3601 -1.3527
5 8 -33 -1.7655 -0.5749
5 8 -31 -0.5035 0.0582
5 8 -29 1.0600 0.3145
5 8 -27 2.4453 0.2158
5 8 -25 3.2970 -0.0143
5 8 -23 3.5284 -0.1467
5 8 -21 3.2778 -0.1180
5 8 -19 2.7284 -0.0340
5 8 -17 1.9565 -0.0234
5 8 -15 0.9430 -0.0974
5 8 -13 -0.2711 -0.1519
5 8 -11 -1.4479 -0.0949
5 8 -9 -2.1948 0.0444
5 8 -7 -2.1802 0.1427
5 8 -5 -1.3572 0.1120
5 8 -3 -0.0123 -0.0074
5 8 -1 1.3918 -0.0886
5 8 1 2.4442 -0.0465
5 8 3 2.9212 0.0811
5 8 5 2.7880 0.1778
5 8 7 2.1456 0.1656
5 8 9 1.2073 0.0729
5 8 11 0.2870 -0.0072
5 8 13 -0.2801 -0.0134
5 8 15 -0.3007 0.0329
5 8 17 0.1382 0.0619
5 8 19 0.6978 0.0281
5 8 21 1.0009 -0.0540
5 8 23 0.8816 -0.1318
5 8 25 0.4740 -0.1587
5 8 27 0.0757 -0.1180
5 8 29 -0.0871 -0.0228
5 8 31 0.0019 0.0908
5 8 33 0.1951 0.1697
5 8 35 0.3329 0.1627
5 9 -36 3.1260 2.5334
5 9 -34 3.0461 1.4747
5 9 -32 2.2421 0.4193
5 9 -30 0.9983 -0.1963
5 9 -28 -0.2865 -0.2791
5 9 -26 -1.3063 -0.0640
5 9 -24 -1.9697 0.1256
5 9 -22 -2.3802 0.1263
5 9 -20 -2.7012 0.0019
5 9 -18 -2.9959 -0.0845
5 9 -16 -3.1500 -0.0469
5 9 -14 -2.9376 0.0592
5 9 -12 -2.1954 0.1160
5 9 -10 -0.9895 0.0663
5 9 -8 0.3519 -0.0402
5 9 -6 1.3732 -0.1074
5 9 -4 1.7122 -0.0855
5 9 -2 1.2652 -0.0062
5 9 0 0.2027 0.0609
5 9 12 -3.5562 -0.0203
5 9 14 -2.7570 -0.0601
5 9 16 -1.7925 -0.0608
5 9 18 -0.8862 0.0133
5 9 20 -0.2177 0.1488
5 9 22 0.1400 0.2822
5 9 24 0.2275 0.3369
5 9 26 0.1426 0.2690
5 9 28 -0.0387 0.0871
5 9 30 -0.2982 -0.1572
5 9 32 -0.6379 -0.3943
5 10 -35 -0.1296 -0.6479
5 10 -33 -0.2648 -0.6237
5 10 -31 -0.3902 -0.6543
5 10 -29 -0.4231 -0.6464
5 10 -27 -0.2700 -0.5184
5 10 -25 0.0783 -0.2977
5 10 -23 0.5036 -0.1020
5 10 -21 0.8330 -0.0305
5 10 -19 0.9785 -0.0805
5 10 -17 1.0141 -0.1655
5 10 -15 1.0988 -0.2051
5 10 -13 1.2987 -0.1858
5 10 -11 1.4692 -0.1414
5 10 13 5.2490 0.0352
5 10 15 3.3843 -0.0403
5 10 17 1.1543 -0.0880
5 10 19 -0.6471 -0.1038
5 10 21 -1.5035 -0.1287
5 10 23 -1.4167 -0.1914
5 10 25 -0.8214 -0.2655
5 10 27 -0.2378 -0.2872
5 10 29 0.0704 -0.2134
5 11 -30 0.9660 0.2539
5 11 -28 1.4616 0.1708
5 11 -26 1.6183 -0.0377
5 11 -24 1.4181 -0.1894
5 11 -22 1.0226 -0.1763
5 11 -20 0.6899 -0.0430
5 11 -18 0.6178 0.0786
5 11 -16 0.8076 0.1021
5 11 10 -4.1382 -0.0555
5 11 12 -4.1376 -0.0314
5 11 14 -2.9256 0.0313
5 11 16 -1.1375 0.0581
5 11 18 0.3977 0.0265
5 11 20 1.1216 -0.0039
5 11 22 0.9985 0.0476
5 11 24 0.4206 0.1934
5 11 26 -0.1236 0.3520
5 12 -27 -0.7828 0.7362
5 12 -25 -0.9335 0.1102
5 12 -23 -0.7622 -0.3680
5 12 -21 -0.2496 -0.5008
5 12 -19 0.2672 -0.3158
5 12 -17 0.2194 -0.0159
5 12 -15 -0.7941 0.1855
5 12 -13 -2.6149 0.2063
5 12 7 0.3905 -0.0605
5 12 9 0.4269 -0.1368
5 12 11 0.3449 -0.1673
5 12 13 0.0759 -0.1210
5 12 15 -0.2282 -0.0189
5 12 17 -0.3439 0.0725
5 12 19 -0.2005 0.0833
5 12 21 0.0491 -0.0119
5 13 -22 0.1156 1.5250
5 13 -20 -0.2538 1.0482
5 13 -18 -0.5483 0.3652
5 13 -16 -0.2132 -0.1266
5 13 -14 1.1059 -0.2661
5 13 -12 3.1864 -0.1582
5 13 6 -1.3190 -0.0697
5 13 8 0.1944 0.1524
5 13 10 1.1487 0.3112
5 13 12 1.2894 0.2929
5 13 14 0.7730 0.1077
5 13 16 0.0018 -0.1195
5 14 -15 -0.1429 0.0413
5 14 -13 -0.5388 0.0496
5 14 -11 -1.3853 -0.0090
5 14 -9 -2.4418 -0.0694
5 14 -7 -3.1562 -0.0980
5 14 3 2.5126 0.0605
5 14 5 2.0483 -0.0096
5 14 7 0.8971 -0.1256
5 14 9 -0.1580 -0.2286
6 0 -44 1.6161 -1.2862
6 0 -42 1.6104 -0.7376
6 0 -40 1.8393 -0.1651
6 0 -38 2.4862 0.1968
6 0 -34 3.8952 0.1511
6 0 -30 2.8521 -0.0713
6 0 -28 1.7822 -0.0569
6 0 -26 1.2877 -0.0210
6 0 -24 1.9679 -0.0184
6 0 -22 3.9126 -0.0477
6 0 -20 6.5815 -0.0660
6 0 -18 8.9091 -0.0426
6 0 -16 9.5621 0.0053
6 0 -14 7.2689 0.0270
6 0 -12 1.1713 -0.0108
6 0 -10 -8.8392 -0.0853
6 0 -6 -35.8676 -0.0893
6 0 -4 -48.0042 0.0215
6 0 -2 -55.2208 0.1230
6 0 0 -55.3337 0.1294
6 0 2 -48.0101 0.0223
6 0 4 -35.1473 -0.1283
6 0 6 -20.2713 -0.2154
6 0 8 -7.1345 -0.1797
6 0 10 1.7666 -0.0543
6 0 12 5.9276 0.0669
6 0 14 6.4877 0.1074
6 0 16 5.1805 0.0652
6 0 18 3.3604 0.0003
6 0 20 1.6600 -0.0274
6 0 22 0.2379 -0.0105
6 0 24 -0.8425 0.0085
6 0 26 -1.4932 -0.0126
6 0 28 -1.7310 -0.0706
6 0 30 -1.7648 -0.1158
6 0 32 -1.8530 -0.0940
6 0 34 -2.0548 0.0105
6 0 40 -1.1748 0.4106
6 1 -45 0.0796 0.7330
6 1 -43 0.0214 0.4252
6 1 -41 -0.4365 0.1474
6 1 -39 -1.2503 -0.0334
6 1 -37 -2.1156 -0.1025
6 1 -35 -2.6450 -0.0669
6 1 -33 -2.6491 0.0491
6 1 -31 -2.3073 0.1889
6 1 -29 -2.0817 0.2741
6 1 -27 -2.4236 0.2530
6 1 -25 -3.4796 0.1451
6 1 -23 -4.9926 0.0286
6 1 -21 -6.4331 -0.0248
6 1 -19 -7.2240 -0.0068
6 1 -17 -6.8861 0.0316
6 1 -15 -5.0455 0.0377
6 1 -13 -1.3994 0.0035
6 1 -11 4.2140 -0.0383
6 1 -9 11.5973 -0.0563
6 1 -7 19.9495 -0.0480
6 1 -5 27.8211 -0.0297
6 1 -3 33.4238 -0.0102
6 1 -1 35.2434 0.0147
6 1 1 32.6846 0.0453
6 1 3 26.3966 0.0656
6 1 5 18.0673 0.0564
6 1 7 9.7625 0.0205
6 1 9 3.1476 -0.0141
6 1 11 -1.0129 -0.0188
6 1 13 -2.8709 0.0063
6 1 15 -3.1190 0.0311
6 1 17 -2.5215 0.0226
6 1 19 -1.6227 -0.0261
6 1 21 -0.7086 -0.0905
6 1 23 0.0960 -0.1327
6 1 25 0.7440 -0.1249
6 1 27 1.2484 -0.0657
6 1 29 1.6699 0.0162
6 1 31 2.0538 0.0685
6 1 33 2.3493 0.0401
6 1 35 2.4041 -0.0832
6 1 37 2.0764 -0.2561
6 1 39 1.3863 -0.3906
6 1 41 0.5661 -0.4117
6 2 -46 -0.9888 -0.1158
6 2 -44 -1.3172 -0.0002
6 2 -42 -1.0243 0.0334
6 2 -40 -0.1926 0.0232
6 2 -38 0.7756 0.0379
6 2 -36 1.4617 0.1014
6 2 -34 1.7551 0.1741
6 2 -32 1.9473 0.1973
6 2 -30 2.5098 0.1500
6 2 -28 3.6950 0.0625
6 2 -26 5.2381 -0.0168
6 2 -24 6.3896 -0.0593
6 2 -22 6.2968 -0.0665
6 2 -20 4.5105 -0.0550
6 2 -18 1.2927 -0.0397
6 2 -16 -2.4784 -0.0303
6 2 -14 -5.7308 -0.0314
6 2 -12 -7.6548 -0.0388
6 2 -10 -7.9189 -0.0385
6 2 -8 -6.6048 -0.0179
6 2 -6 -4.0488 0.0166
6 2 -4 -0.7850 0.0387
6 2 -2 2.4228 0.0254
6 2 0 4.6627 -0.0164
6 2 2 5.2018 -0.0505
6 2 4 3.9170 -0.0445
6 2 6 1.4746 -0.0024
6 2 8 -0.9736 0.0376
6 2 10 -2.4273 0.0395
6 2 12 -2.5587 0.0020
6 2 14 -1.7465 -0.0453
6 2 16 -0.6572 -0.0757
6 2 18 0.2398 -0.0871
6 2 20 0.8411 -0.0919
6 2 22 1.2216 -0.0899
6 2 24 1.3690 -0.0626
6 2 26 1.1355 0.0025
6 2 28 0.4274 0.0848
6 2 30 -0.5959 0.1346
6 2 32 -1.5415 0.1088
6 2 34 -2.0168 0.0038
6 2 36 -1.8745 -0.1442
6 2 38 -1.2738 -0.2862
6 2 40 -0.5424 -0.3845
6 3 -45 -0.2503 0.9520
6 3 -43 0.0618 0.8097
6 3 -41 0.3094 0.5185
6 3 -39 0.3952 0.2283
6 3 -37 0.2972 0.0654
6 3 -35 0.0201 0.0509
6 3 -33 -0.4547 0.1097
6 3 -31 -1.1671 0.1520
6 3 -29 -2.1061 0.1460
6 3 -27 -3.1059 0.1175
6 3 -25 -3.7873 0.0958
6 3 -23 -3.6248 0.0742
6 3 -21 -2.1653 0.0281
6 3 -19 0.6796 -0.0390
6 3 -17 4.4244 -0.0791
6 3 -15 8.0298 -0.0417
6 3 -13 10.1808 0.0698
6 3 -11 9.7205 0.1862
6 3 -9 6.0721 0.2231
6 3 -7 -0.4833 0.1487
6 3 -5 -8.7492 0.0091
6 3 -3 -16.8244 -0.1092
6 3 -1 -22.6047 -0.1429
6 3 1 -24.4929 -0.0903
6 3 3 -22.0598 -0.0009
6 3 5 -16.2939 0.0665
6 3 7 -9.2164 0.0810
6 3 9 -2.9989 0.0497
6 3 11 0.9405 0.0034
6 3 13 2.3529 -0.0268
6 3 15 1.9175 -0.0255
6 3 17 0.6181 0.0039
6 3 19 -0.7913 0.0456
6 3 21 -1.9370 0.0788
6 3 23 -2.6679 0.0817
6 3 25 -2.8727 0.0366
6 3 27 -2.4732 -0.0583
6 3 29 -1.5481 -0.1731
6 3 31 -0.3963 -0.2431
6 3 33 0.5748 -0.1951
6 3 35 1.0633 0.0029
6 3 37 1.0201 0.3024
6 3 39 0.6299 0.5837
6 4 -44 0.9126 -0.6918
6 4 -42 0.6480 -0.2421
6 4 -40 -0.0060 0.2459
6 4 -38 -0.8323 0.5404
6 4 -36 -1.5539 0.5416
6 4 -34 -1.9730 0.3209
6 4 -32 -2.0407 0.0386
6 4 -30 -1.8265 -0.1711
6 4 -28 -1.4318 -0.2552
6 4 -26 -0.9283 -0.2227
6 4 -24 -0.3797 -0.1082
6 4 -22 0.0767 0.0413
6 4 -20 0.1883 0.1632
6 4 -18 -0.3156 0.1983
6 4 -16 -1.4885 0.1302
6 4 -14 -2.9398 0.0065
6 4 -12 -3.8290 -0.0926
6 4 -10 -3.1858 -0.1149
6 4 -8 -0.4321 -0.0705
6 4 -6 4.1999 -0.0102
6 4 -4 9.6404 0.0255
6 4 -2 14.3919 0.0330
6 4 0 17.1529 0.0305
6 4 2 17.3122 0.0279
6 4 6 11.3442 0.0007
6 4 8 7.1743 -0.0203
6 4 10 3.5682 -0.0303
6 4 12 1.1363 -0.0268
6 4 14 0.0070 -0.0177
6 4 16 -0.1158 -0.0067
6 4 18 0.2523 0.0108
6 4 20 0.6440 0.0325
6 4 22 0.8301 0.0365
6 4 24 0.8254 -0.0018
6 4 26 0.7365 -0.0730
6 4 28 0.6022 -0.1216
6 4 30 0.3693 -0.0868
6 4 32 0.0043 0.0343
6 4 34 -0.3977 0.1661
6 4 36 -0.6410 0.2089
6 4 38 -0.5862 0.1244
6 5 -43 -0.7807 -0.3509
6 5 -41 -0.8808 -0.3156
6 5 -39 -0.5467 -0.2485
6 5 -37 0.1797 -0.2315
6 5 -35 1.1141 -0.2783
6 5 -33 2.0428 -0.3166
6 5 -31 2.8244 -0.2576
6 5 -29 3.4112 -0.0896
6 5 -27 3.7805 0.0979
6 5 -25 3.8415 0.1875
6 5 -23 3.4218 0.1368
6 5 -21 2.3787 0.0147
6 5 -19 0.7661 -0.0634
6 5 -17 -1.0947 -0.0386
6 5 -15 -2.7394 0.0472
6 5 -13 -3.8137 0.1024
6 5 -11 -4.2606 0.0755
6 5 -9 -4.2879 -0.0021
6 5 -7 -4.1521 -0.0564
6 5 -5 -3.9620 -0.0451
6 5 -3 -3.6737 0.0075
6 5 -1 -3.2529 0.0418
6 5 3 -2.5610 -0.0331
6 5 5 -2.6212 -0.0805
6 5 7 -2.8808 -0.0896
6 5 9 -3.0521 -0.0651
6 5 11 -2.8715 -0.0318
6 5 13 -2.2653 -0.0091
6 5 15 -1.3562 -0.0003
6 5 17 -0.3525 0.0020
6 5 19 0.5480 0.0087
6 5 21 1.1756 0.0341
6 5 23 1.3881 0.0915
6 5 25 1.1270 0.1767
6 5 27 0.5068 0.2506
6 5 29 -0.1826 0.2457
6 5 31 -0.6224 0.1086
6 5 33 -0.6692 -0.1485
6 5 35 -0.4405 -0.4333
6 5 37 -0.1951 -0.6181
6 6 -42 0.6419 0.4036
6 6 -40 0.8829 0.1856
6 6 -38 0.9048 -0.0631
6 6 -36 0.5643 -0.2260
6 6 -34 -0.1947 -0.2779
6 6 -32 -1.3134 -0.2613
6 6 -30 -2.6245 -0.2207
6 6 -28 -3.8890 -0.1672
6 6 -26 -4.8409 -0.0973
6 6 -24 -5.2256 -0.0238
6 6 -22 -4.8332 0.0257
6 6 -20 -3.5511 0.0363
6 6 -18 -1.4432 0.0206
6 6 -16 1.1775 0.0011
6 6 -14 3.7523 -0.0143
6 6 -12 5.6076 -0.0331
6 6 -10 6.1879 -0.0554
6 6 -8 5.2825 -0.0630
6 6 -6 3.1256 -0.0382
6 6 -4 0.3133 0.0079
6 6 -2 -2.4127 0.0363
6 6 0 -4.4041 0.0166
6 6 2 -5.2747 -0.0389
6 6 4 -4.9668 -0.0807
6 6 6 -3.7328 -0.0660
6 6 8 -2.0551 0.0036
6 6 10 -0.5071 0.0860
6 6 12 0.4318 0.1346
6 6 14 0.5545 0.1305
6 6 16 0.0076 0.0846
6 6 18 -0.7875 0.0202
6 6 20 -1.3518 -0.0403
6 6 22 -1.3872 -0.0772
6 6 24 -0.8963 -0.0744
6 6 26 -0.1267 -0.0264
6 6 28 0.6070 0.0584
6 6 30 1.0900 0.1662
6 6 32 1.2689 0.2898
6 6 34 1.2035 0.4239
6 6 36 0.9838 0.5436
6 7 -41 -1.4117 -2.2407
6 7 -39 -2.2791 -2.4563
6 7 -37 -2.8834 -1.9838
6 7 -35 -2.8576 -0.9998
6 7 -33 -2.0545 0.0495
6 7 -31 -0.6582 0.7040
6 7 -29 0.8905 0.7656
6 7 -27 2.1225 0.3939
6 7 -25 2.7776 -0.0454
6 7 -23 2.8909 -0.2586
6 7 -21 2.6691 -0.2042
6 7 -19 2.2714 -0.0505
6 7 -17 1.6896 0.0225
6 7 -15 0.8405 -0.0186
6 7 -13 -0.2160 -0.0726
6 7 -11 -1.1554 -0.0421
6 7 -9 -1.5159 0.0585
6 7 -7 -1.0034 0.1299
6 7 -5 0.2768 0.1054
6 7 -3 1.8634 0.0237
6 7 -1 3.2305 -0.0174
6 7 1 4.0861 0.0316
6 7 3 4.4565 0.1197
6 7 5 4.5351 0.1515
6 7 7 4.4746 0.0870
6 7 9 4.3051 -0.0200
6 7 11 4.0011 -0.0781
6 7 13 3.5778 -0.0457
6 7 15 3.1016 0.0370
6 7 17 2.6288 0.0923
6 7 19 2.1650 0.0722
6 7 21 1.6967 -0.0133
6 7 23 1.2474 -0.1193
6 7 25 0.8757 -0.2011
6 7 27 0.6117 -0.2317
6 7 29 0.4104 -0.2009
6 7 31 0.1898 -0.1188
6 7 33 -0.0758 -0.0208
6 7 35 -0.3109 0.0412
6 8 -38 2.7106 2.7465
6 8 -36 3.1306 1.8332
6 8 -34 2.9928 0.5953
6 8 -32 2.4063 -0.4045
6 8 -30 1.6677 -0.8086
6 8 -28 1.0699 -0.6470
6 8 -26 0.7217 -0.2399
6 8 -24 0.4952 0.0702
6 8 -22 0.1372 0.1364
6 8 -20 -0.5258 0.0333
6 8 -18 -1.4255 -0.0775
6 8 -16 -2.2534 -0.0988
6 8 -14 -2.6393 -0.0470
6 8 -12 -2.3937 0.0051
6 8 -10 -1.6437 0.0100
6 8 -8 -0.7570 -0.0227
6 8 -6 -0.1128 -0.0544
6 8 -4 0.1078 -0.0599
6 8 -2 -0.0436 -0.0427
6 8 0 -0.4259 -0.0184
6 8 2 -0.9815 0.0055
6 8 4 -1.7729 0.0323
6 8 6 -2.8491 0.0610
6 8 8 -4.0696 0.0754
6 8 10 -5.0670 0.0527
6 8 12 -5.4175 -0.0128
6 8 14 -4.9112 -0.0930
6 8 16 -3.7214 -0.1359
6 8 18 -2.3342 -0.0993
6 8 20 -1.2750 0.0146
6 8 22 -0.8170 0.1546
6 8 24 -0.8671 0.2486
6 8 26 -1.0934 0.2455
6 8 28 -1.1825 0.1396
6 8 30 -1.0339 -0.0360
6 8 32 -0.7626 -0.2308
6 8 34 -0.5426 -0.3931
6 9 -37 0.5383 0.4133
6 9 -35 0.6160 0.4956
6 9 -33 0.3987 0.3619
6 9 -31 -0.1400 0.1273
6 9 -29 -0.8788 -0.0413
6 9 -27 -1.5915 -0.0680
6 9 -25 -2.0520 -0.0146
6 9 -23 -2.1336 0.0047
6 9 -21 -1.8403 -0.0535
6 9 -19 -1.2664 -0.1273
6 9 -17 -0.5398 -0.1317
6 9 -15 0.2014 -0.0583
6 9 -13 0.8045 0.0162
6 9 -11 1.1195 0.0177
6 9 -9 1.0608 -0.0443
6 9 -7 0.6756 -0.0908
6 9 -5 0.1489 -0.0642
6 9 -3 -0.2762 0.0092
6 9 -1 -0.4051 0.0514
6 9 1 -0.1467 0.0205
6 9 3 0.4986 -0.0466
6 9 5 1.4583 -0.0786
6 9 7 2.5617 -0.0494
6 9 9 3.5050 -0.0014
6 9 11 3.9092 0.0074
6 9 13 3.5119 -0.0318
6 9 15 2.3852 -0.0737
6 9 17 0.9828 -0.0746
6 9 19 -0.0841 -0.0416
6 9 21 -0.4166 -0.0224
6 9 23 -0.0697 -0.0505
6 9 25 0.5281 -0.1093
6 9 27 0.9106 -0.1491
6 9 29 0.8919 -0.1331
6 9 31 0.6236 -0.0630
6 10 -34 -1.1500 -0.7191
6 10 -32 -0.6176 -0.3178
6 10 -30 0.2633 -0.1159
6 10 -28 1.2446 -0.1454
6 10 -26 2.0483 -0.2493
6 10 -24 2.4680 -0.2452
6 10 -22 2.4526 -0.0907
6 10 -20 2.1257 0.0968
6 10 -18 1.7084 0.1671
6 10 -16 1.3800 0.0812
6 10 -14 1.1686 -0.0629
6 10 -12 0.9574 -0.1322
6 10 -10 0.6045 -0.0800
6 10 -8 0.0824 0.0287
6 10 -6 -0.4751 0.0958
6 10 12 -0.7289 0.0240
6 10 14 -0.3019 0.0963
6 10 16 0.1306 0.1083
6 10 18 0.2975 0.0454
6 10 20 0.0733 -0.0415
6 10 22 -0.4399 -0.0807
6 10 24 -0.9829 -0.0424
6 10 26 -1.3013 0.0403
6 10 28 -1.2778 0.1089
6 10 30 -0.9595 0.1333
6 11 -31 -0.0264 1.4264
6 11 -29 -0.2288 1.4362
6 11 -27 -0.6409 1.0228
6 11 -25 -1.0154 0.3897
6 11 -23 -1.0635 -0.1467
6 11 -21 -0.7179 -0.3655
6 11 -19 -0.2869 -0.2669
6 11 -17 -0.3081 -0.0250
6 11 -15 -1.1425 0.1694
6 11 9 -2.4881 -0.0074
6 11 11 -2.6515 -0.0683
6 11 13 -2.2340 -0.0608
6 11 15 -1.4164 -0.0075
6 11 17 -0.4522 0.0400
6 11 19 0.3779 0.0508
6 11 21 0.8661 0.0360
6 11 23 0.9757 0.0293
6 11 25 0.8410 0.0523
6 12 -28 -0.6375 -0.5299
6 12 -26 -0.4289 0.2560
6 12 -24 -0.1513 0.8702
6 12 -22 -0.0304 1.0345
6 12 -20 -0.1054 0.7830
6 12 -18 -0.1409 0.3765
6 12 -16 0.2335 0.0707
6 12 -14 1.2151 -0.0514
6 12 8 2.1876 -0.0326
6 12 10 2.9765 0.0743
6 12 12 2.5968 0.0883
6 12 14 1.4683 0.0208
6 12 16 0.2484 -0.0551
6 12 18 -0.5380 -0.0859
6 12 20 -0.7319 -0.0862
6 12 22 -0.5257 -0.1105
6 13 -23 -0.0154 -0.3988
6 13 -21 -0.3683 -0.2934
6 13 -19 -0.5274 -0.2461
6 13 -17 -0.2715 -0.2271
6 13 -15 0.3646 -0.1858
6 13 -13 1.0479 -0.1045
6 13 -11 1.3604 -0.0127
6 13 5 1.8742 -0.0541
6 13 7 0.7968 -0.0165
6 13 9 -0.0567 0.0167
6 13 11 -0.2739 0.0268
6 13 13 0.0539 0.0078
6 13 15 0.4735 -0.0243
6 14 -16 0.1884 0.3902
6 14 -14 -0.6232 0.2624
6 14 -12 -1.5060 0.0258
6 14 -10 -1.9647 -0.1340
6 14 -8 -1.7173 -0.1610
6 14 2 -0.2512 0.1771
6 14 4 -0.7848 0.2027
6 14 6 -1.0468 0.1095
7 1 -46 -1.2859 -0.0101
7 1 -44 -1.3929 -0.0146
7 1 -42 -1.3017 -0.0656
7 1 -40 -1.3082 -0.0781
7 1 -38 -1.6389 0.0021
7 1 -34 -2.6247 0.2422
7 1 -32 -2.4195 0.2359
7 1 -30 -1.4108 0.1351
7 1 -28 0.1120 0.0206
7 1 -26 1.4629 -0.0321
7 1 -24 1.8723 -0.0115
7 1 -22 0.8790 0.0325
7 1 -20 -1.3889 0.0423
7 1 -18 -4.1746 0.0030
7 1 -16 -6.3090 -0.0511
7 1 -14 -6.5872 -0.0708
7 1 -12 -4.1509 -0.0363
7 1 -10 1.2395 0.0274
7 1 -8 9.0715 0.0694
7 1 -6 18.0722 0.0530
7 1 -4 26.3622 -0.0142
7 1 -2 31.8599 -0.0825
7 1 0 32.9492 -0.0967
7 1 2 29.1946 -0.0409
7 1 4 21.6865 0.0441
7 1 6 12.6902 0.0916
7 1 8 4.6799 0.0656
7 1 10 -0.7105 -0.0047
7 1 12 -3.1900 -0.0490
7 1 14 -3.5233 -0.0198
7 1 16 -2.7784 0.0607
7 1 18 -1.7058 0.1187
7 1 20 -0.6163 0.0975
7 1 22 0.3605 0.0139
7 1 24 1.0423 -0.0527
7 1 26 1.2374 -0.0334
7 1 28 0.9561 0.0600
7 1 30 0.4892 0.1306
7 1 32 0.2122 0.0638
7 1 34 0.2887 -0.1873
7 1 36 0.5586 -0.5608
7 1 38 0.7162 -0.9162
7 1 40 0.5925 -1.1083
7 2 -45 -0.3451 1.2896
7 2 -43 -0.1286 1.1740
7 2 -41 0.4505 0.8255
7 2 -39 1.3076 0.4114
7 2 -37 2.1702 0.0952
7 2 -35 2.7095 -0.0595
7 2 -33 2.7347 -0.0930
7 2 -31 2.3146 -0.0788
7 2 -29 1.7420 -0.0595
7 2 -27 1.3780 -0.0400
7 2 -25 1.4945 -0.0197
7 2 -23 2.1954 -0.0107
7 2 -21 3.4094 -0.0218
7 2 -19 4.8849 -0.0373
7 2 -17 6.1540 -0.0268
7 2 -15 6.5157 0.0210
7 2 -13 5.1342 0.0803
7 2 -11 1.3012 0.1096
7 2 -9 -5.1939 0.0906
7 2 -7 -13.7467 0.0433
7 2 -5 -22.8678 0.0017
7 2 -3 -30.4852 -0.0184
7 2 -1 -34.5927 -0.0260
7 2 1 -34.0147 -0.0327
7 2 3 -28.9314 -0.0325
7 2 5 -20.8615 -0.0107
7 2 7 -12.0598 0.0308
7 2 9 -4.6197 0.0630
7 2 11 0.2525 0.0522
7 2 13 2.4433 -0.0056
7 2 15 2.6166 -0.0722
7 2 17 1.6769 -0.0918
7 2 19 0.3680 -0.0343
7 2 21 -0.8463 0.0757
7 2 23 -1.7151 0.1676
7 2 25 -2.1273 0.1683
7 2 27 -2.1080 0.0572
7 2 29 -1.8164 -0.1028
7 2 31 -1.4676 -0.1848
7 2 33 -1.2020 -0.0710
7 2 35 -1.0137 0.2596
7 2 37 -0.8073 0.6930
7 2 39 -0.5290 1.0294
7 3 -46 1.0057 -1.7357
7 3 -44 1.2684 -1.5624
7 3 -42 0.8459 -1.0082
7 3 -40 -0.2015 -0.3468
7 3 -36 -2.6061 0.2791
7 3 -34 -3.3354 0.1704
7 3 -32 -3.8044 -0.0236
7 3 -30 -4.2847 -0.1514
7 3 -28 -4.9097 -0.1561
7 3 -26 -5.4953 -0.0655
7 3 -24 -5.6215 0.0552
7 3 -22 -4.9257 0.1424
7 3 -20 -3.3889 0.1559
7 3 -18 -1.3798 0.0943
7 3 -16 0.5931 0.0005
7 3 -14 2.2381 -0.0615
7 3 -12 3.6578 -0.0532
7 3 -10 5.1995 0.0055
7 3 -8 7.0981 0.0540
7 3 -6 9.2126 0.0469
7 3 -4 11.0690 -0.0040
7 3 -2 12.1592 -0.0446
7 3 0 12.2338 -0.0344
7 3 2 11.3659 0.0142
7 3 4 9.7967 0.0512
7 3 6 7.7668 0.0391
7 3 8 5.4969 -0.0144
7 3 10 3.2761 -0.0687
7 3 12 1.4773 -0.0878
7 3 14 0.3999 -0.0639
7 3 16 0.0598 -0.0132
7 3 18 0.1492 0.0382
7 3 20 0.2537 0.0629
7 3 22 0.1604 0.0381
7 3 24 -0.0139 -0.0394
7 3 26 0.0112 -0.1375
7 3 28 0.3770 -0.1986
7 3 30 0.9257 -0.1817
7 3 32 1.3192 -0.1023
7 3 34 1.3124 -0.0286
7 3 36 0.9334 -0.0243
7 3 38 0.4318 -0.0903
7 3 40 0.0711 -0.1620
7 4 -45 -0.3417 0.3262
7 4 -43 -0.7764 0.2078
7 4 -41 -0.8742 0.0771
7 4 -39 -0.5340 -0.0577
7 4 -37 0.1932 -0.1909
7 4 -35 1.1948 -0.2904
7 4 -33 2.3802 -0.3105
7 4 -31 3.6834 -0.2393
7 4 -29 4.9874 -0.1255
7 4 -27 6.0398 -0.0465
7 4 -25 6.4496 -0.0414
7 4 -23 5.8099 -0.0743
7 4 -21 3.9048 -0.0710
7 4 -19 0.8848 0.0055
7 4 -17 -2.7106 0.1115
7 4 -15 -6.1087 0.1594
7 4 -13 -8.5486 0.0987
7 4 -11 -9.4770 -0.0325
7 4 -9 -8.6323 -0.1367
7 4 -7 -6.0716 -0.1379
7 4 -5 -2.2172 -0.0433
7 4 -3 2.1037 0.0671
7 4 -1 5.7706 0.1080
7 4 1 7.7285 0.0543
7 4 3 7.4761 -0.0471
7 4 5 5.3673 -0.1200
7 4 7 2.4604 -0.1156
7 4 9 -0.0398 -0.0404
7 4 11 -1.3811 0.0569
7 4 13 -1.5085 0.1212
7 4 15 -0.8509 0.1230
7 4 17 0.0944 0.0696
7 4 19 1.0227 -0.0020
7 4 21 1.7909 -0.0448
7 4 23 2.2557 -0.0238
7 4 25 2.2291 0.0650
7 4 27 1.6194 0.1867
7 4 29 0.5910 0.2791
7 4 31 -0.4581 0.2825
7 4 33 -1.1215 0.1744
7 4 35 -1.2318 -0.0120
7 4 37 -0.9277 -0.2027
7 5 -42 0.2030 -0.1960
7 5 -40 0.7147 -0.3861
7 5 -38 1.1953 -0.5160
7 5 -36 1.3475 -0.5210
7 5 -34 0.9313 -0.4183
7 5 -32 -0.0989 -0.2634
7 5 -30 -1.5393 -0.0995
7 5 -28 -3.0017 0.0490
7 5 -26 -4.0611 0.1515
7 5 -24 -4.3941 0.1679
7 5 -22 -3.8397 0.0836
7 5 -20 -2.3881 -0.0570
7 5 -18 -0.1680 -0.1693
7 5 -16 2.5146 -0.1909
7 5 -14 5.1200 -0.1282
7 5 -12 6.9050 -0.0413
7 5 -10 7.1202 0.0136
7 5 -8 5.3334 0.0262
7 5 -6 1.7113 0.0207
7 5 -4 -2.9274 0.0172
7 5 -2 -7.3593 0.0129
7 5 0 -10.4062 -0.0015
7 5 2 -11.3739 -0.0197
7 5 4 -10.2795 -0.0230
7 5 6 -7.7819 -0.0046
7 5 8 -4.8699 0.0187
7 5 10 -2.4575 0.0227
7 5 12 -1.0620 -0.0000
7 5 14 -0.6905 -0.0362
7 5 16 -0.9626 -0.0692
7 5 18 -1.3820 -0.0920
7 5 20 -1.5973 -0.0997
7 5 22 -1.5106 -0.0786
7 5 24 -1.2051 -0.0162
7 5 26 -0.7907 0.0725
7 5 28 -0.3109 0.1367
7 5 30 0.2264 0.1236
7 5 32 0.7558 0.0290
7 5 34 1.1248 -0.0879
7 5 36 1.1829 -0.1482
7 6 -43 0.2367 -0.4685
7 6 -41 -0.1739 -0.9097
7 6 -39 -0.9407 -1.0335
7 6 -37 -1.7866 -0.7329
7 6 -35 -2.3257 -0.1487
7 6 -33 -2.2914 0.3981
7 6 -31 -1.7073 0.6126
7 6 -29 -0.8773 0.4244
7 6 -27 -0.1878 0.0243
7 6 -25 0.1419 -0.2915
7 6 -23 0.1711 -0.3427
7 6 -21 0.1284 -0.1721
7 6 -19 0.1795 0.0323
7 6 -17 0.2866 0.1149
7 6 -15 0.2911 0.0661
7 6 -13 0.1424 -0.0115
7 6 -11 0.0393 -0.0258
7 6 -9 0.3208 0.0226
7 6 -7 1.1777 0.0665
7 6 -5 2.4419 0.0587
7 6 -3 3.6574 0.0201
7 6 -1 4.3895 0.0049
7 6 1 4.5161 0.0342
7 6 3 4.2659 0.0725
7 6 5 3.9989 0.0708
7 6 7 3.9317 0.0229
7 6 9 4.0214 -0.0266
7 6 11 4.0555 -0.0266
7 6 13 3.8291 0.0325
7 6 15 3.2701 0.1131
7 6 17 2.4614 0.1637
7 6 19 1.5955 0.1516
7 6 21 0.8968 0.0707
7 6 23 0.5221 -0.0655
7 6 25 0.4672 -0.2233
7 6 27 0.5455 -0.3414
7 6 29 0.4976 -0.3436
7 6 31 0.1798 -0.1839
7 6 33 -0.3118 0.1044
7 6 35 -0.7067 0.4053
7 7 -40 0.6606 1.1329
7 7 -38 1.2004 1.1347
7 7 -36 1.6956 0.7597
7 7 -34 2.0795 0.2201
7 7 -32 2.3652 -0.1919
7 7 -30 2.6233 -0.3080
7 7 -28 2.9082 -0.1720
7 7 -26 3.1778 0.0353
7 7 -24 3.2660 0.1490
7 7 -22 2.9473 0.1207
7 7 -20 2.0739 0.0104
7 7 -18 0.7059 -0.0903
7 7 -16 -0.8611 -0.1251
7 7 -14 -2.2130 -0.0929
7 7 -12 -3.0135 -0.0286
7 7 -10 -3.1500 0.0235
7 7 -8 -2.7304 0.0318
7 7 -6 -1.9530 -0.0074
7 7 -4 -0.9765 -0.0659
7 7 -2 0.0930 -0.0993
7 7 0 1.1032 -0.0768
7 7 2 1.7751 -0.0048
7 7 4 1.7700 0.0768
7 7 6 0.9055 0.1224
7 7 8 -0.6383 0.1086
7 7 10 -2.3120 0.0430
7 7 12 -3.4496 -0.0468
7 7 14 -3.6369 -0.1283
7 7 16 -2.9470 -0.1731
7 7 18 -1.8762 -0.1626
7 7 20 -1.0196 -0.0959
7 7 22 -0.7123 0.0044
7 7 24 -0.8757 0.0980
7 7 26 -1.1512 0.1415
7 7 28 -1.1959 0.1039
7 7 30 -0.9126 -0.0256
7 7 32 -0.4623 -0.2315
7 7 34 -0.0897 -0.4655
7 8 -39 1.0872 2.0157
7 8 -37 1.3949 1.6530
7 8 -35 1.3027 0.9266
7 8 -33 0.6882 0.1508
7 8 -31 -0.3627 -0.3483
7 8 -29 -1.5928 -0.4312
7 8 -27 -2.6992 -0.2178
7 8 -25 -3.4614 0.0296
7 8 -23 -3.7907 0.1164
7 8 -21 -3.6869 0.0444
7 8 -19 -3.1693 -0.0436
7 8 -17 -2.2688 -0.0316
7 8 -15 -1.0942 0.0579
7 8 -13 0.1084 0.1085
7 8 -11 1.0010 0.0489
7 8 -9 1.3124 -0.0670
7 8 -7 0.9962 -0.1195
7 8 -5 0.2510 -0.0526
7 8 -3 -0.6220 0.0675
7 8 -1 -1.4006 0.1228
7 8 1 -2.0089 0.0631
7 8 3 -2.4359 -0.0510
7 8 5 -2.6232 -0.1192
7 8 7 -2.4674 -0.1039
7 8 9 -1.9431 -0.0567
7 8 11 -1.2096 -0.0495
7 8 13 -0.5572 -0.0929
7 8 15 -0.2107 -0.1287
7 8 17 -0.1628 -0.0944
7 8 19 -0.1979 0.0114
7 8 21 -0.0886 0.1308
7 8 23 0.2136 0.2025
7 8 25 0.5628 0.2122
7 8 27 0.7730 0.1925
7 8 29 0.7821 0.1870
7 8 31 0.6738 0.2183
7 8 33 0.5631 0.2822
7 9 -36 -1.8771 -1.3106
7 9 -34 -1.7713 -0.3394
7 9 -32 -1.1891 0.3303
7 9 -30 -0.3288 0.4726
7 9 -28 0.5716 0.2124
7 9 -26 1.3428 -0.1213
7 9 -24 1.9182 -0.2623
7 9 -22 2.2953 -0.1754
7 9 -20 2.4706 -0.0145
7 9 -18 2.4016 0.0563
7 9 -16 2.0264 0.0040
7 9 -14 1.3332 -0.0792
7 9 -12 0.4253 -0.0919
7 9 -10 -0.4800 -0.0227
7 9 -8 -1.1369 0.0550
7 9 -6 -1.3882 0.0683
7 9 -4 -1.2264 0.0147
7 9 -2 -0.7528 -0.0480
7 9 0 -0.0760 -0.0679
7 9 2 0.7546 -0.0462
7 9 4 1.7186 -0.0216
7 9 6 2.7325 -0.0159
7 9 8 3.5933 -0.0058
7 9 10 4.0338 0.0496
7 9 12 3.8651 0.1542
7 9 14 3.1064 0.2529
7 9 16 1.9999 0.2686
7 9 18 0.8926 0.1656
7 9 20 0.0606 -0.0174
7 9 22 -0.4106 -0.1954
7 9 24 -0.6173 -0.2987
7 9 26 -0.7184 -0.3151
7 9 28 -0.7997 -0.2810
7 9 30 -0.8233 -0.2382
7 10 -35 -0.3117 -0.3111
7 10 -33 -0.0365 0.0765
7 10 -31 0.2261 0.5257
7 10 -29 0.4208 0.7739
7 10 -27 0.5129 0.7036
7 10 -25 0.5122 0.4241
7 10 -23 0.4572 0.1618
7 10 -21 0.3611 0.0679
7 10 -19 0.1771 0.1209
7 10 -17 -0.1564 0.1922
7 10 -15 -0.6093 0.1871
7 10 -13 -0.9948 0.1168
7 10 -11 -1.0394 0.0517
7 10 -9 -0.5716 0.0308
7 10 -7 0.3077 0.0309
7 10 -5 1.2211 0.0143
7 10 -3 1.6998 -0.0165
7 10 -1 1.4324 -0.0232
7 10 1 0.4082 0.0143
7 10 13 -3.6725 -0.1081
7 10 15 -2.2314 -0.0969
7 10 17 -0.7801 -0.0780
7 10 19 0.2154 -0.0439
7 10 21 0.5661 0.0276
7 10 23 0.4435 0.1414
7 10 25 0.2152 0.2697
7 10 27 0.1554 0.3694
7 10 29 0.2644 0.4106
7 11 -30 -0.8998 -0.4041
7 11 -28 -1.3522 -0.2468
7 11 -26 -1.5718 0.0517
7 11 -24 -1.4850 0.2393
7 11 -22 -1.1262 0.1982
7 11 -20 -0.6358 0.0168
7 11 -18 -0.1970 -0.1216
7 11 -16 0.0545 -0.1137
7 11 8 3.2900 -0.0098
7 11 10 3.4454 0.0574
7 11 12 2.7416 0.0839
7 11 14 1.5873 0.0751
7 11 16 0.5439 0.0564
7 11 18 0.0111 0.0307
7 11 20 0.0295 -0.0291
7 11 22 0.3230 -0.1427
7 11 24 0.5354 -0.2856
7 11 26 0.4776 -0.3959
7 12 -27 1.1599 -0.6573
7 12 -25 1.1484 -0.1078
7 12 -23 0.6880 0.3282
7 12 -21 0.0004 0.4820
7 12 -19 -0.3462 0.3706
7 12 -17 0.2226 0.1470
7 12 -15 1.8248 -0.0303
7 12 -13 3.9103 -0.0954
7 12 7 0.8988 0.0013
7 12 9 0.2349 0.0400
7 12 11 -0.0745 0.0043
7 12 13 -0.0278 -0.0969
7 12 15 0.1026 -0.1936
7 12 17 0.0574 -0.2059
7 12 19 -0.1736 -0.1077
7 12 21 -0.3738 0.0500
7 13 -22 0.0228 -1.2521
7 13 -20 0.3383 -0.8699
7 13 -18 0.1188 -0.4032
7 13 -16 -0.9885 -0.1209
7 13 -14 -2.8343 -0.0672
7 13 -12 -4.7209 -0.1102
7 13 -10 -5.7601 -0.1159
7 13 4 -1.4545 0.1439
7 13 6 -1.8139 0.0569
7 13 8 -1.5885 -0.0672
7 13 10 -0.9292 -0.1196
7 13 12 -0.1730 -0.0421
7 13 14 0.3957 0.1129
7 14 -15 0.3166 0.1376
7 14 -13 0.8439 0.1646
7 14 -11 1.5629 0.1592
7 14 -9 2.1999 0.1086
7 14 -7 2.4077 0.0454
7 14 -1 0.0469 0.0645
7 14 1 -0.6272 0.1144
7 14 3 -0.7646 0.1520
8 0 -44 -1.8998 1.4410
8 0 -42 -2.0769 0.7086
8 0 -40 -2.5394 0.0619
8 0 -38 -3.2910 -0.2603
8 0 -32 -3.4584 0.1018
8 0 -30 -1.9963 0.1381
8 0 -28 -0.3738 0.0866
8 0 -26 0.5817 0.0358
8 0 -24 0.2071 0.0360
8 0 -22 -1.6332 0.0663
8 0 -20 -4.3792 0.0736
8 0 -18 -6.8796 0.0334
8 0 -16 -7.7424 -0.0264
8 0 -14 -5.8004 -0.0549
8 0 -12 -0.5144 -0.0290
8 0 -10 7.8166 0.0235
8 0 -8 18.0641 0.0488
8 0 -6 28.4490 0.0169
8 0 -4 36.8624 -0.0491
8 0 -2 41.3444 -0.0913
8 0 0 40.6871 -0.0676
8 0 2 34.9650 0.0104
8 0 4 25.6655 0.0860
8 0 6 15.2085 0.1065
8 0 8 6.0085 0.0676
8 0 10 -0.4244 0.0133
8 0 12 -3.8321 -0.0084
8 0 14 -4.8806 0.0096
8 0 16 -4.4968 0.0299
8 0 18 -3.3769 0.0129
8 0 20 -1.9111 -0.0372
8 0 22 -0.3693 -0.0696
8 0 24 0.9744 -0.0327
8 0 26 1.9145 0.0722
8 0 28 2.4416 0.1793
8 0 30 2.7122 0.2026
8 0 32 2.8517 0.0991
8 0 34 2.8020 -0.0992
8 0 36 2.3944 -0.3078
8 0 38 1.5887 -0.4435
8 0 40 0.6225 -0.4678
8 1 -45 0.2402 -0.3645
8 1 -43 0.5160 -0.1218
8 1 -41 1.0425 0.0459
8 1 -39 1.6456 0.1310
8 1 -37 2.0570 0.1458
8 1 -35 2.0905 0.0920
8 1 -33 1.7825 -0.0203
8 1 -31 1.3920 -0.1441
8 1 -29 1.2574 -0.2083
8 1 -27 1.6117 -0.1733
8 1 -25 2.4684 -0.0710
8 1 -23 3.6246 0.0199
8 1 -21 4.7327 0.0414
8 1 -19 5.3723 0.0026
8 1 -17 5.0996 -0.0409
8 1 -15 3.5080 -0.0441
8 1 -13 0.3396 -0.0088
8 1 -11 -4.3689 0.0322
8 1 -9 -10.1777 0.0536
8 1 -7 -16.2490 0.0543
8 1 -5 -21.4983 0.0435
8 1 -3 -24.8578 0.0243
8 1 -1 -25.5762 -0.0025
8 1 1 -23.4601 -0.0250
8 1 3 -18.9673 -0.0242
8 1 5 -13.0980 0.0018
8 1 7 -7.0993 0.0241
8 1 9 -2.0865 0.0048
8 1 11 1.2661 -0.0612
8 1 13 2.8411 -0.1290
8 1 15 2.9772 -0.1342
8 1 17 2.2346 -0.0494
8 1 19 1.1518 0.0865
8 1 21 0.0897 0.1919
8 1 23 -0.8069 0.1994
8 1 25 -1.5488 0.1005
8 1 27 -2.1885 -0.0491
8 1 29 -2.7109 -0.1615
8 1 31 -2.9946 -0.1629
8 1 33 -2.8760 -0.0321
8 1 35 -2.2871 0.1833
8 1 37 -1.3647 0.3865
8 1 39 -0.4284 0.4821
8 2 -46 0.8468 -0.4637
8 2 -44 0.8228 -0.3593
8 2 -42 0.3828 -0.1259
8 2 -40 -0.1449 0.0695
8 2 -38 -0.3754 0.1023
8 2 -36 -0.2075 -0.0175
8 2 -34 0.0409 -0.1711
8 2 -32 -0.1729 -0.2388
8 2 -30 -1.2208 -0.1879
8 2 -28 -2.9811 -0.0735
8 2 -26 -4.8158 0.0270
8 2 -24 -5.8695 0.0735
8 2 -22 -5.5073 0.0729
8 2 -20 -3.6265 0.0521
8 2 -18 -0.6776 0.0320
8 2 -16 2.5729 0.0227
8 2 -14 5.3524 0.0280
8 2 -12 7.0754 0.0436
8 2 -10 7.3836 0.0551
8 2 -8 6.1442 0.0462
8 2 -6 3.5283 0.0148
8 2 -4 0.1281 -0.0227
8 2 -2 -3.0801 -0.0467
8 2 0 -5.0695 -0.0530
8 2 2 -5.2789 -0.0531
8 2 4 -3.9521 -0.0552
8 2 6 -1.9944 -0.0512
8 2 8 -0.3963 -0.0271
8 2 10 0.3584 0.0133
8 2 12 0.4499 0.0437
8 2 14 0.3678 0.0398
8 2 16 0.4050 0.0080
8 2 18 0.4625 -0.0179
8 2 20 0.2982 -0.0135
8 2 22 -0.0828 0.0046
8 2 24 -0.3235 -0.0103
8 2 26 -0.0197 -0.0864
8 2 28 0.8603 -0.1955
8 2 30 1.8585 -0.2649
8 2 32 2.3450 -0.2318
8 2 34 1.9997 -0.0904
8 2 36 1.0448 0.1043
8 2 38 0.0530 0.2743
8 2 40 -0.4793 0.3617
8 3 -45 0.1618 -1.1163
8 3 -43 -0.0240 -1.0338
8 3 -41 -0.2798 -0.7779
8 3 -39 -0.6315 -0.4769
8 3 -37 -0.9861 -0.2475
8 3 -35 -1.1112 -0.1270
8 3 -33 -0.7489 -0.0804
8 3 -31 0.2051 -0.0607
8 3 -29 1.5812 -0.0524
8 3 -27 2.9553 -0.0628
8 3 -25 3.7945 -0.0854
8 3 -23 3.6493 -0.0888
8 3 -21 2.3122 -0.0471
8 3 -19 -0.1018 0.0251
8 3 -17 -3.1507 0.0765
8 3 -15 -6.1162 0.0635
8 3 -13 -8.1024 -0.0083
8 3 -11 -8.2017 -0.0871
8 3 -9 -5.7586 -0.1181
8 3 -7 -0.7038 -0.0851
8 3 -5 6.1783 -0.0152
8 3 -3 13.2702 0.0495
8 3 -1 18.5813 0.0817
8 3 1 20.5384 0.0779
8 3 3 18.7177 0.0480
8 3 5 14.0586 0.0064
8 3 7 8.3811 -0.0306
8 3 9 3.4827 -0.0460
8 3 11 0.3786 -0.0309
8 3 13 -0.8865 0.0034
8 3 15 -0.8684 0.0258
8 3 17 -0.1922 0.0041
8 3 19 0.7285 -0.0663
8 3 21 1.6314 -0.1474
8 3 23 2.2416 -0.1715
8 3 25 2.2731 -0.0831
8 3 27 1.6217 0.1147
8 3 29 0.5276 0.3417
8 3 31 -0.5087 0.4717
8 3 33 -1.0335 0.4042
8 3 35 -0.9277 0.1355
8 3 37 -0.4443 -0.2247
8 3 39 0.0164 -0.5098
8 4 -44 -0.8519 1.1509
8 4 -42 -0.5463 0.6058
8 4 -40 0.2977 -0.0042
8 4 -38 1.4145 -0.4159
8 4 -36 2.3704 -0.5173
8 4 -34 2.7943 -0.3713
8 4 -32 2.5706 -0.1253
8 4 -30 1.8693 0.0924
8 4 -28 1.0063 0.2160
8 4 -26 0.2479 0.2281
8 4 -24 -0.2899 0.1431
8 4 -22 -0.5872 0.0063
8 4 -20 -0.5940 -0.1112
8 4 -18 -0.1905 -0.1498
8 4 -16 0.6833 -0.1046
8 4 -14 1.8123 -0.0294
8 4 -12 2.6134 0.0131
8 4 -10 2.3165 0.0079
8 4 -8 0.3682 -0.0072
8 4 -6 -3.1835 0.0084
8 4 -4 -7.5833 0.0489
8 4 -2 -11.6320 0.0672
8 4 0 -14.1763 0.0275
8 4 2 -14.5655 -0.0531
8 4 4 -12.8653 -0.1171
8 4 6 -9.7709 -0.1182
8 4 8 -6.2966 -0.0586
8 4 10 -3.3838 0.0197
8 4 12 -1.5762 0.0720
8 4 14 -0.8859 0.0785
8 4 16 -0.9041 0.0471
8 4 18 -1.0965 0.0038
8 4 20 -1.1110 -0.0184
8 4 22 -0.9104 0.0062
8 4 24 -0.6668 0.0731
8 4 26 -0.5341 0.1336
8 4 28 -0.5009 0.1173
8 4 30 -0.4341 -0.0107
8 4 32 -0.2431 -0.2046
8 4 34 0.0132 -0.3558
8 4 36 0.1832 -0.3707
8 4 38 0.1764 -0.2449
8 5 -43 1.1981 -0.3661
8 5 -41 1.1285 -0.3147
8 5 -37 -0.6411 0.0981
8 5 -35 -1.8714 0.3530
8 5 -33 -2.9100 0.4631
8 5 -31 -3.5919 0.3468
8 5 -29 -3.9239 0.0638
8 5 -27 -3.9779 -0.2144
8 5 -25 -3.7534 -0.3294
8 5 -23 -3.1368 -0.2512
8 5 -21 -2.0072 -0.0866
8 5 -19 -0.4020 0.0234
8 5 -17 1.4144 0.0209
8 5 -15 3.0599 -0.0400
8 5 -13 4.2424 -0.0664
8 5 -11 4.8884 -0.0224
8 5 -9 5.0902 0.0443
8 5 -7 4.9471 0.0620
8 5 -5 4.4746 0.0123
8 5 -3 3.6761 -0.0518
8 5 -1 2.6843 -0.0591
8 5 1 1.7951 0.0113
8 5 3 1.3192 0.1118
8 5 5 1.3693 0.1698
8 5 7 1.7751 0.1470
8 5 9 2.2008 0.0634
8 5 11 2.3550 -0.0249
8 5 13 2.1195 -0.0685
8 5 15 1.5329 -0.0522
8 5 17 0.7148 0.0029
8 5 19 -0.1681 0.0536
8 5 21 -0.8935 0.0556
8 5 23 -1.2239 -0.0127
8 5 25 -1.0331 -0.1290
8 5 27 -0.4280 -0.2257
8 5 29 0.2732 -0.2209
8 5 31 0.7318 -0.0720
8 5 33 0.8053 0.1841
8 5 35 0.6068 0.4401
8 6 -42 -0.6628 -0.0393
8 6 -40 -0.8293 0.1353
8 6 -38 -0.8013 0.2436
8 6 -36 -0.3852 0.2287
8 6 -34 0.5030 0.1475
8 6 -32 1.7607 0.0959
8 6 -30 3.1170 0.1163
8 6 -28 4.2360 0.1741
8 6 -26 4.8353 0.2083
8 6 -24 4.7499 0.1903
8 6 -22 3.9290 0.1365
8 6 -20 2.4132 0.0784
8 6 -18 0.3437 0.0348
8 6 -16 -1.9996 0.0104
8 6 -14 -4.1889 0.0067
8 6 -12 -5.7235 0.0210
8 6 -10 -6.1849 0.0386
8 6 -8 -5.3944 0.0369
8 6 -6 -3.4936 0.0067
8 6 -4 -0.9104 -0.0329
8 6 -2 1.7616 -0.0493
8 6 0 3.9171 -0.0294
8 6 2 5.0898 0.0049
8 6 4 5.0801 0.0181
8 6 6 4.0276 -0.0036
8 6 8 2.3848 -0.0395
8 6 10 0.7641 -0.0587
8 6 12 -0.3027 -0.0499
8 6 14 -0.5814 -0.0263
8 6 16 -0.2078 -0.0040
8 6 18 0.4276 0.0154
8 6 20 0.9099 0.0385
8 6 22 1.0024 0.0605
8 6 24 0.7095 0.0612
8 6 26 0.1962 0.0226
8 6 28 -0.3467 -0.0517
8 6 30 -0.7893 -0.1404
8 6 32 -1.0681 -0.2228
8 6 34 -1.1518 -0.2895
8 7 -41 0.8673 2.7486
8 7 -39 1.6145 2.6795
8 7 -37 2.1744 1.9701
8 7 -35 2.1497 0.9033
8 7 -33 1.3888 -0.0790
8 7 -31 0.0933 -0.6210
8 7 -29 -1.2986 -0.6463
8 7 -27 -2.3673 -0.3630
8 7 -25 -2.9207 -0.0797
8 7 -23 -3.0121 0.0193
8 7 -21 -2.7795 -0.0352
8 7 -19 -2.2741 -0.0936
8 7 -17 -1.4488 -0.0588
8 7 -15 -0.3205 0.0312
8 7 -13 0.8626 0.0714
8 7 -11 1.6508 0.0156
8 7 -9 1.6500 -0.0746
8 7 -7 0.8083 -0.1031
8 7 -5 -0.5200 -0.0447
8 7 -3 -1.8120 0.0325
8 7 -1 -2.7251 0.0467
8 7 1 -3.2701 -0.0075
8 7 3 -3.6815 -0.0569
8 7 5 -4.1282 -0.0333
8 7 7 -4.5362 0.0500
8 7 9 -4.6662 0.1104
8 7 11 -4.3464 0.0810
8 7 13 -3.6362 -0.0235
8 7 15 -2.7866 -0.1225
8 7 17 -2.0604 -0.1444
8 7 19 -1.5766 -0.0808
8 7 21 -1.2826 0.0255
8 7 23 -1.0312 0.1310
8 7 25 -0.6759 0.2213
8 7 27 -0.1374 0.2964
8 7 29 0.5561 0.3438
8 7 31 1.2534 0.3383
8 7 33 1.7214 0.2705
8 8 -38 -2.0131 -2.5687
8 8 -36 -2.3925 -1.5896
8 8 -34 -2.2618 -0.4945
8 8 -32 -1.7292 0.2831
8 8 -30 -1.0580 0.5598
8 8 -28 -0.4810 0.4538
8 8 -26 -0.0663 0.2308
8 8 -24 0.2745 0.0927
8 8 -22 0.6515 0.0751
8 8 -20 1.0510 0.0987
8 8 -18 1.3028 0.0885
8 8 -16 1.2041 0.0409
8 8 -14 0.7089 -0.0001
8 8 -12 0.0250 -0.0054
8 8 -10 -0.4879 0.0112
8 8 -8 -0.5651 0.0194
8 8 -6 -0.2367 0.0106
8 8 -4 0.2011 0.0045
8 8 -2 0.4429 0.0187
8 8 0 0.4607 0.0411
8 8 2 0.5688 0.0377
8 8 4 1.1825 -0.0111
8 8 6 2.4449 -0.0818
8 8 8 4.0221 -0.1180
8 8 10 5.2525 -0.0748
8 8 12 5.5599 0.0409
8 8 14 4.8335 0.1679
8 8 16 3.4927 0.2314
8 8 18 2.1971 0.1935
8 8 20 1.4141 0.0760
8 8 22 1.1573 -0.0629
8 8 24 1.0629 -0.1725
8 8 26 0.7227 -0.2374
8 8 28 0.0099 -0.2678
8 8 30 -0.8366 -0.2698
8 8 32 -1.4120 -0.2320
8 9 -37 -0.0826 -0.3137
8 9 -35 0.0061 -0.1316
8 9 -33 0.1488 0.1678
8 9 -31 0.4278 0.3643
8 9 -29 0.8691 0.3137
8 9 -27 1.3955 0.0705
8 9 -25 1.8498 -0.1611
8 9 -23 2.0740 -0.2080
8 9 -21 1.9902 -0.0727
8 9 -19 1.6379 0.0905
8 9 -17 1.1574 0.1335
8 9 -15 0.7282 0.0478
8 9 -13 0.4891 -0.0512
8 9 -11 0.4697 -0.0574
8 9 -9 0.5741 0.0212
8 9 -7 0.6391 0.0855
8 9 -5 0.5425 0.0584
8 9 -3 0.2826 -0.0376
8 9 -1 -0.0423 -0.1138
8 9 1 -0.3450 -0.1094
8 9 3 -0.6471 -0.0435
8 9 5 -1.0551 0.0200
8 9 7 -1.6167 0.0433
8 9 9 -2.1941 0.0403
8 9 11 -2.5034 0.0410
8 9 13 -2.3271 0.0461
8 9 17 -1.0428 -0.0244
8 9 19 -0.6665 -0.0879
8 9 21 -0.7326 -0.1150
8 9 23 -1.0274 -0.0813
8 9 25 -1.1773 -0.0046
8 9 27 -0.9609 0.0732
8 9 29 -0.4752 0.1176
8 9 31 -0.0239 0.1153
8 10 -34 0.2645 -0.1634
8 10 -32 0.0637 -0.3281
8 10 -30 -0.3373 -0.1640
8 10 -28 -0.8628 0.1992
8 10 -26 -1.3438 0.4853
8 10 -24 -1.5834 0.4968
8 10 -22 -1.4780 0.2625
8 10 -20 -1.1012 -0.0107
8 10 -18 -0.6690 -0.1263
8 10 -16 -0.3991 -0.0527
8 10 -14 -0.3701 0.0828
8 10 -12 -0.4895 0.1331
8 10 -10 -0.5839 0.0617
8 10 -8 -0.5321 -0.0484
8 10 -6 -0.3340 -0.0940
8 10 -4 -0.0792 -0.0502
8 10 -2 0.1380 0.0236
8 10 0 0.2791 0.0563
8 10 2 0.3561 0.0330
8 10 4 0.3815 -0.0068
8 10 6 0.3329 -0.0233
8 10 8 0.1702 -0.0177
8 10 12 -0.3935 -0.0485
8 10 14 -0.5328 -0.0858
8 10 16 -0.3753 -0.1048
8 10 18 0.0958 -0.1009
8 10 20 0.7307 -0.0970
8 10 22 1.2861 -0.1128
8 10 24 1.5639 -0.1357
8 10 26 1.5132 -0.1278
8 10 28 1.2263 -0.0645
8 11 -31 0.3182 -1.0564
8 11 -29 0.3640 -1.2806
8 11 -27 0.4032 -1.0396
8 11 -25 0.2464 -0.5248
8 11 -23 -0.1696 -0.0489
8 11 -21 -0.6187 0.1734
8 11 -19 -0.6474 0.1402
8 11 -17 0.1087 0.0008
8 11 -15 1.5702 -0.0960
8 11 -13 3.1319 -0.1018
8 11 -11 3.9881 -0.0541
8 11 -9 3.6692 -0.0031
8 11 7 2.3687 0.0087
8 11 9 2.1605 0.0225
8 11 11 1.8994 -0.0281
8 11 13 1.6113 -0.1140
8 11 15 1.1997 -0.1576
8 11 17 0.6240 -0.0992
8 11 19 -0.0013 0.0460
8 11 21 -0.4812 0.1916
8 11 23 -0.6980 0.2397
8 11 25 -0.6883 0.1460
8 12 -26 0.3390 -0.0994
8 12 -24 0.4967 -0.5023
8 12 -22 0.6332 -0.5691
8 12 -20 0.5315 -0.3765
8 12 -18 -0.0290 -0.1495
8 12 -16 -1.0643 -0.0509
8 12 -14 -2.2635 -0.0729
8 12 -12 -3.0830 -0.1060
8 12 6 -2.5392 0.0232
8 12 8 -2.4910 -0.0314
8 12 10 -1.9112 -0.0362
8 12 12 -1.1724 0.0362
8 12 14 -0.5940 0.1339
8 12 16 -0.3002 0.1747
8 12 18 -0.2193 0.1282
8 12 20 -0.1858 0.0454
8 13 -21 -0.2033 -0.1103
8 13 -19 -0.1265 -0.0749
8 13 -17 -0.3764 0.0163
8 13 -15 -0.8961 0.0830
8 13 -13 -1.4096 0.0863
8 13 -11 -1.6318 0.0426
8 13 3 -2.2845 0.2337
8 13 5 -1.5634 0.1858
8 13 7 -0.8210 0.1117
8 13 9 -0.4300 0.0545
8 13 11 -0.4410 0.0444
8 13 13 -0.5844 0.0762
8 14 -12 1.4268 0.2241
8 14 -10 1.4437 0.2097
8 14 -8 1.0746 0.1029
8 14 -6 0.6882 -0.0022
9 1 -46 1.1332 -0.3346
9 1 -44 1.1065 -0.1960
9 1 -42 1.1219 -0.0025
9 1 -40 1.5114 0.0966
9 1 -38 2.3665 0.0350
9 1 -36 3.3577 -0.1228
9 1 -34 3.8605 -0.2478
9 1 -32 3.3340 -0.2601
9 1 -30 1.7094 -0.1841
9 1 -28 -0.4724 -0.1046
9 1 -26 -2.2746 -0.0795
9 1 -24 -2.8200 -0.0934
9 1 -22 -1.7399 -0.0887
9 1 -20 0.6165 -0.0312
9 1 -18 3.3113 0.0549
9 1 -16 5.1948 0.1113
9 1 -14 5.3230 0.0991
9 1 -12 3.2217 0.0309
9 1 -10 -1.0512 -0.0415
9 1 -8 -6.9537 -0.0691
9 1 -6 -13.5135 -0.0411
9 1 -4 -19.4106 0.0113
9 1 -2 -23.2187 0.0422
9 1 0 -23.8690 0.0269
9 1 2 -21.1603 -0.0185
9 1 4 -15.9630 -0.0515
9 1 6 -9.8792 -0.0408
9 1 8 -4.4989 0.0026
9 1 10 -0.7225 0.0306
9 1 12 1.4127 0.0015
9 1 14 2.3682 -0.0757
9 1 16 2.5825 -0.1397
9 1 18 2.2347 -0.1282
9 1 20 1.3968 -0.0386
9 1 22 0.2980 0.0601
9 1 24 -0.6443 0.0820
9 1 26 -1.0790 0.0039
9 1 28 -0.9913 -0.1039
9 1 30 -0.6959 -0.1253
9 1 32 -0.5457 0.0111
9 1 34 -0.6357 0.2722
9 1 36 -0.7734 0.5389
9 1 38 -0.7147 0.6842
9 2 -45 0.1399 -1.3806
9 2 -43 -0.1050 -1.1542
9 2 -41 -0.6768 -0.7665
9 2 -39 -1.5282 -0.3918
9 2 -37 -2.4174 -0.1446
9 2 -35 -3.0050 -0.0276
9 2 -33 -3.0356 0.0266
9 2 -31 -2.4894 0.0730
9 2 -29 -1.6109 0.1133
9 2 -27 -0.8041 0.1202
9 2 -25 -0.4588 0.0847
9 2 -23 -0.7906 0.0307
9 2 -21 -1.7512 -0.0102
9 2 -19 -3.0230 -0.0266
9 2 -17 -4.0864 -0.0268
9 2 -15 -4.3357 -0.0194
9 2 -13 -3.2140 -0.0042
9 2 -11 -0.3511 0.0171
9 2 -9 4.2957 0.0305
9 2 -7 10.3068 0.0212
9 2 -5 16.7323 -0.0057
9 2 -3 22.1988 -0.0235
9 2 -1 25.2719 -0.0118
9 2 1 24.9978 0.0175
9 2 3 21.3738 0.0273
9 2 5 15.4432 -0.0046
9 2 7 8.8953 -0.0541
9 2 9 3.3604 -0.0672
9 2 11 -0.2040 -0.0126
9 2 13 -1.7108 0.0795
9 2 15 -1.6958 0.1333
9 2 17 -0.8756 0.0892
9 2 19 0.1822 -0.0412
9 2 21 1.1465 -0.1735
9 2 23 1.8489 -0.2070
9 2 25 2.2056 -0.0980
9 2 27 2.2045 0.1001
9 2 29 1.9159 0.2593
9 2 31 1.4655 0.2515
9 2 33 0.9739 0.0325
9 2 35 0.5182 -0.3184
9 2 37 0.1448 -0.6353
9 2 39 -0.1007 -0.7638
9 3 -44 -0.8594 1.5178
9 3 -42 -0.4269 0.7727
9 3 -40 0.3598 0.0975
9 3 -38 1.2125 -0.2490
9 3 -36 1.8934 -0.2419
9 3 -34 2.3575 -0.0497
9 3 -32 2.7323 0.1221
9 3 -30 3.1625 0.1638
9 3 -28 3.6464 0.0881
9 3 -26 3.9864 -0.0293
9 3 -24 3.8961 -0.1180
9 3 -22 3.1872 -0.1424
9 3 -20 1.9028 -0.1019
9 3 -18 0.3011 -0.0266
9 3 -16 -1.3007 0.0324
9 3 -14 -2.7046 0.0309
9 3 -12 -3.9045 -0.0313
9 3 -10 -5.0143 -0.1009
9 3 -8 -6.1288 -0.1109
9 3 -6 -7.2334 -0.0410
9 3 -4 -8.2109 0.0596
9 3 -2 -8.8950 0.1144
9 3 0 -9.1036 0.0878
9 3 2 -8.6562 0.0138
9 3 4 -7.4410 -0.0403
9 3 6 -5.5529 -0.0350
9 3 8 -3.3950 0.0146
9 3 10 -1.5857 0.0640
9 3 12 -0.6429 0.0826
9 3 14 -0.6411 0.0708
9 3 16 -1.1374 0.0458
9 3 18 -1.4809 0.0219
9 3 20 -1.2951 0.0081
9 3 22 -0.7428 0.0141
9 3 24 -0.3416 0.0465
9 3 26 -0.4866 0.0956
9 3 28 -1.0916 0.1338
9 3 30 -1.6561 0.1371
9 3 32 -1.6858 0.1085
9 3 34 -1.0944 0.0766
9 3 36 -0.2497 0.0666
9 3 38 0.3417 0.0746
9 4 -45 0.7248 -0.2754
9 4 -43 1.0849 -0.0590
9 4 -41 1.1996 0.1088
9 4 -37 0.3735 0.2786
9 4 -35 -0.6247 0.2889
9 4 -33 -1.9313 0.2344
9 4 -31 -3.3493 0.1276
9 4 -29 -4.5938 0.0232
9 4 -27 -5.3630 -0.0167
9 4 -25 -5.4142 0.0207
9 4 -23 -4.6107 0.0810
9 4 -21 -2.9444 0.0885
9 4 -19 -0.5487 0.0167
9 4 -17 2.2895 -0.0839
9 4 -15 5.1305 -0.1304
9 4 -13 7.4152 -0.0814
9 4 -11 8.5523 0.0257
9 4 -9 8.0779 0.1084
9 4 -7 5.8688 0.1091
9 4 -5 2.3216 0.0391
9 4 -3 -1.6480 -0.0377
9 4 -1 -4.8877 -0.0613
9 4 1 -6.4932 -0.0206
9 4 3 -6.2312 0.0460
9 4 5 -4.6104 0.0858
9 4 7 -2.5361 0.0702
9 4 9 -0.7917 0.0089
9 4 11 0.2851 -0.0628
9 4 13 0.7455 -0.1058
9 4 15 0.7434 -0.0961
9 4 17 0.3411 -0.0333
9 4 19 -0.4192 0.0572
9 4 21 -1.3160 0.1309
9 4 23 -1.9100 0.1405
9 4 25 -1.7888 0.0616
9 4 27 -0.9057 -0.0861
9 4 29 0.3143 -0.2391
9 4 31 1.2360 -0.3190
9 4 33 1.4503 -0.2776
9 4 35 1.0286 -0.1292
9 4 37 0.4051 0.0550
9 5 -44 -0.1961 -0.2377
9 5 -42 -0.6383 -0.0765
9 5 -40 -1.3674 0.1739
9 5 -38 -1.9972 0.3551
9 5 -36 -2.0456 0.3913
9 5 -34 -1.2443 0.3095
9 5 -32 0.2556 0.1790
9 5 -30 1.9402 0.0492
9 5 -28 3.2182 -0.0588
9 5 -26 3.7313 -0.1267
9 5 -24 3.4677 -0.1313
9 5 -22 2.6261 -0.0697
9 5 -20 1.3796 0.0217
9 5 -18 -0.2316 0.0879
9 5 -16 -2.1776 0.0995
9 5 -14 -4.2038 0.0721
9 5 -12 -5.7239 0.0400
9 5 -10 -5.9988 0.0172
9 5 -8 -4.5319 -0.0100
9 5 -6 -1.4242 -0.0519
9 5 -4 2.5631 -0.0892
9 5 -2 6.2991 -0.0873
9 5 0 8.7650 -0.0355
9 5 2 9.4572 0.0344
9 5 4 8.5183 0.0743
9 5 6 6.5735 0.0637
9 5 8 4.4020 0.0242
9 5 10 2.6234 -0.0047
9 5 12 1.5262 -0.0013
9 5 14 1.0739 0.0284
9 5 16 1.0375 0.0646
9 5 18 1.1583 0.0885
9 5 20 1.2530 0.0831
9 5 22 1.2309 0.0344
9 5 24 1.0532 -0.0518
9 5 26 0.7043 -0.1335
9 5 28 0.2082 -0.1458
9 5 30 -0.3344 -0.0503
9 5 32 -0.7555 0.1198
9 5 34 -0.9041 0.2701
9 5 36 -0.7548 0.3114
9 6 -43 -0.5206 1.3330
9 6 -41 0.0346 1.5986
9 6 -37 2.0646 0.8565
9 6 -35 2.5837 0.1409
9 6 -33 2.3780 -0.3917
9 6 -31 1.6374 -0.5289
9 6 -29 0.8172 -0.3031
9 6 -27 0.3094 0.0507
9 6 -25 0.1853 0.2746
9 6 -23 0.2096 0.2657
9 6 -21 0.0995 0.1123
9 6 -19 -0.2049 -0.0213
9 6 -17 -0.5038 -0.0450
9 6 -15 -0.5694 0.0040
9 6 -13 -0.4240 0.0345
9 6 -11 -0.3848 0.0065
9 6 -9 -0.8067 -0.0376
9 6 -7 -1.7417 -0.0361
9 6 -5 -2.8354 0.0158
9 6 -3 -3.5763 0.0606
9 6 -1 -3.6946 0.0443
9 6 1 -3.3665 -0.0224
9 6 3 -3.0532 -0.0740
9 6 5 -3.1207 -0.0574
9 6 7 -3.5653 0.0146
9 6 9 -4.0469 0.0777
9 6 11 -4.1664 0.0770
9 6 13 -3.7402 0.0115
9 6 15 -2.8822 -0.0741
9 6 17 -1.8865 -0.1306
9 6 19 -1.0412 -0.1329
9 6 21 -0.4959 -0.0782
9 6 25 -0.0855 0.1530
9 6 27 0.1071 0.2551
9 6 29 0.4375 0.2663
9 6 31 0.8320 0.1498
9 6 33 1.0973 -0.0612
9 7 -40 -0.5033 -1.6298
9 7 -38 -1.1523 -1.4056
9 7 -36 -1.6879 -0.8476
9 7 -34 -2.0031 -0.2283
9 7 -32 -2.1320 0.1806
9 7 -30 -2.1992 0.2754
9 7 -28 -2.3019 0.1464
9 7 -26 -2.4099 -0.0309
9 7 -24 -2.3650 -0.1287
9 7 -22 -1.9898 -0.1234
9 7 -20 -1.2333 -0.0622
9 7 -18 -0.2394 -0.0000
9 7 -16 0.7264 0.0345
9 7 -14 1.4430 0.0358
9 7 -12 1.8588 0.0107
9 7 -10 2.0642 -0.0244
9 7 -8 2.1327 -0.0452
9 7 -6 1.9851 -0.0318
9 7 -4 1.4318 0.0124
9 7 -2 0.3949 0.0590
9 7 0 -0.8727 0.0742
9 7 2 -1.7987 0.0438
9 7 4 -1.7940 -0.0169
9 7 6 -0.6601 -0.0748
9 7 8 1.2049 -0.0997
9 7 10 2.9854 -0.0784
9 7 12 3.9147 -0.0188
9 7 14 3.7108 0.0526
9 7 16 2.6867 0.1005
9 7 18 1.4810 0.0972
9 7 20 0.6234 0.0389
9 7 22 0.2486 -0.0501
9 7 24 0.1305 -0.1332
9 7 26 -0.0411 -0.1820
9 7 28 -0.3852 -0.1865
9 7 30 -0.7630 -0.1489
9 7 32 -0.9381 -0.0757
9 8 -39 -0.2605 -1.5444
9 8 -37 -0.2232 -1.1628
9 8 -35 -0.0967 -0.5576
9 8 -33 0.1919 -0.0021
9 8 -31 0.6886 0.2758
9 8 -29 1.3812 0.2391
9 8 -27 2.1836 0.0506
9 8 -25 2.9401 -0.0701
9 8 -23 3.4530 -0.0244
9 8 -21 3.5370 0.1069
9 8 -19 3.0979 0.1690
9 8 -17 2.2051 0.0938
9 8 -15 1.1054 -0.0407
9 8 -13 0.1373 -0.1007
9 8 -11 -0.4303 -0.0367
9 8 -9 -0.5328 0.0714
9 8 -7 -0.3108 0.1027
9 8 -5 0.0350 0.0189
9 8 -3 0.4148 -0.1054
9 8 -1 0.8919 -0.1660
9 8 1 1.5459 -0.1301
9 8 3 2.2881 -0.0522
9 8 5 2.8205 -0.0016
9 8 7 2.8162 0.0098
9 8 9 2.1830 0.0222
9 8 11 1.1767 0.0631
9 8 13 0.2494 0.1057
9 8 15 -0.2521 0.0980
9 8 17 -0.2901 0.0263
9 8 19 -0.0929 -0.0616
9 8 21 0.0651 -0.0997
9 8 23 0.0528 -0.0678
9 8 25 -0.0971 -0.0076
9 8 27 -0.2978 0.0197
9 8 29 -0.5009 -0.0117
9 8 31 -0.6881 -0.0770
9 9 -36 0.6327 0.9410
9 9 -34 0.6152 0.3619
9 9 -32 0.4514 0.0458
9 9 -30 0.1431 0.0484
9 9 -28 -0.3135 0.2009
9 9 -26 -0.8768 0.2779
9 9 -24 -1.4179 0.1820
9 9 -22 -1.7448 -0.0055
9 9 -20 -1.6900 -0.1308
9 9 -18 -1.2108 -0.1165
9 9 -16 -0.4360 -0.0163
9 9 -14 0.3742 0.0558
9 9 -12 0.9425 0.0396
9 9 -10 1.1088 -0.0265
9 9 -8 0.9074 -0.0597
9 9 -6 0.5315 -0.0206
9 9 -4 0.1900 0.0542
9 9 -2 -0.0520 0.0969
9 9 0 -0.3307 0.0768
9 9 2 -0.8740 0.0223
9 9 4 -1.7915 -0.0184
9 9 6 -2.9204 -0.0295
9 9 8 -3.8620 -0.0385
9 9 10 -4.2011 -0.0782
9 9 12 -3.7648 -0.1462
9 9 16 -1.5446 -0.2216
9 9 18 -0.6110 -0.2032
9 9 20 -0.1169 -0.1878
9 9 22 0.0527 -0.1985
9 9 24 0.1732 -0.2087
9 9 26 0.4557 -0.1589
9 9 28 0.8930 -0.0146
9 9 30 1.2776 0.1879
9 10 -33 0.1439 -0.6416
9 10 -31 -0.0552 -1.0732
9 10 -29 -0.3425 -1.1018
9 10 -27 -0.6882 -0.7574
9 10 -25 -1.0379 -0.2996
9 10 -23 -1.3161 -0.0062
9 10 -21 -1.4275 0.0309
9 10 -19 -1.2902 -0.0688
9 10 -17 -0.9053 -0.1245
9 10 -15 -0.4116 -0.0625
9 10 -13 -0.0467 0.0494
9 10 -11 -0.0063 0.1043
9 10 -9 -0.2910 0.0699
9 10 -7 -0.6733 0.0033
9 10 -5 -0.8322 -0.0267
9 10 -3 -0.5622 -0.0088
9 10 -1 0.1073 0.0180
9 10 1 0.9679 0.0237
9 10 3 1.7939 0.0203
9 10 5 2.4603 0.0349
9 10 7 2.9278 0.0658
9 10 9 3.1533 0.0786
9 10 11 3.0569 0.0509
9 10 13 2.5994 0.0102
9 10 15 1.8880 0.0187
9 10 17 1.1727 0.1171
9 10 19 0.6980 0.2803
9 10 21 0.5266 0.4263
9 10 23 0.5016 0.4675
9 10 25 0.3937 0.3620
9 10 27 0.1060 0.1352
9 11 -30 0.3449 0.6154
9 11 -28 0.7075 0.3209
9 11 -26 1.0649 -0.0160
9 11 -24 1.2546 -0.1550
9 11 -22 1.1724 -0.0556
9 11 -20 0.8485 0.1202
9 11 -18 0.4396 0.1779
9 11 -16 0.1463 0.0650
9 11 -14 0.1166 -0.1049
9 11 -12 0.3919 -0.1824
9 11 -10 0.9039 -0.1226
9 11 -8 1.4969 -0.0070
9 11 -6 1.9633 0.0570
9 11 -4 2.0946 0.0409
9 11 6 -1.7248 0.0362
9 11 8 -1.8808 -0.0427
9 11 10 -1.6090 -0.1035
9 11 12 -1.1526 -0.1069
9 11 14 -0.7963 -0.0682
9 11 16 -0.7088 -0.0328
9 11 18 -0.8550 -0.0256
9 11 20 -1.0369 -0.0297
9 11 22 -1.0404 -0.0108
9 11 24 -0.7865 0.0456
9 12 -27 -1.1605 0.3965
9 12 -25 -1.0514 -0.0817
9 12 -23 -0.6430 -0.4400
9 12 -21 -0.2730 -0.5284
9 12 -19 -0.4210 -0.3786
9 12 -17 -1.3413 -0.1450
9 12 -15 -2.7925 0.0232
9 12 -13 -4.1297 0.0708
9 12 3 -4.2155 0.0094
9 12 5 -2.9347 -0.0328
9 12 7 -1.5004 -0.0244
9 12 9 -0.5316 0.0815
9 12 11 -0.2378 0.2672
9 12 13 -0.3410 0.4424
9 12 15 -0.3874 0.4958
9 12 17 -0.1476 0.3758
9 12 19 0.2384 0.1328
9 13 -22 0.0268 0.8172
9 13 -20 -0.0111 0.5501
9 13 -18 0.5660 0.2786
9 13 -16 1.6952 0.1679
9 13 -14 2.9110 0.1929
9 13 -12 3.6311 0.2212
9 13 -10 3.5812 0.1675
9 13 0 4.8506 0.0380
9 13 2 5.2589 0.0510
9 13 4 4.6284 0.0698
9 13 6 3.1659 0.0812
9 13 8 1.5114 0.0273
9 13 10 0.2923 -0.1352
9 13 12 -0.2420 -0.3653
9 14 -9 -0.9636 -0.0694
9 14 -7 -1.2649 0.0124
9 14 -5 -1.4477 0.0102
10 0 -44 1.7580 -1.2619
10 0 -42 2.0324 -0.5763
10 0 -40 2.7585 -0.0427
10 0 -38 3.9019 0.1713
10 0 -34 5.2844 -0.0148
10 0 -32 4.3080 -0.0831
10 0 -30 2.1732 -0.0603
10 0 -28 -0.3074 -0.0164
10 0 -26 -1.9803 -0.0172
10 0 -24 -1.9556 -0.0571
10 0 -22 -0.1287 -0.0747
10 0 -20 2.6861 -0.0244
10 0 -16 5.7651 0.1447
10 0 -14 3.9385 0.1290
10 0 -12 -0.3389 0.0289
10 0 -10 -6.4107 -0.0885
10 0 -8 -13.3196 -0.1443
10 0 -6 -20.0027 -0.1057
10 0 -4 -25.3334 -0.0054
10 0 -2 -28.1974 0.0891
10 0 0 -27.7877 0.1269
10 0 2 -24.0330 0.1034
10 0 4 -17.8236 0.0501
10 0 6 -10.7454 0.0003
10 0 8 -4.3988 -0.0347
10 0 10 0.2622 -0.0610
10 0 12 3.1254 -0.0792
10 0 14 4.5866 -0.0739
10 0 16 5.0392 -0.0293
10 0 18 4.6248 0.0434
10 0 20 3.3742 0.1002
10 0 22 1.4941 0.0927
10 0 24 -0.5399 0.0110
10 0 26 -2.1782 -0.0976
10 0 28 -3.0812 -0.1569
10 0 32 -2.8354 0.0124
10 0 34 -2.1195 0.1605
10 0 36 -1.2777 0.2537
10 0 38 -0.4874 0.2579
10 1 -45 -0.6607 0.2801
10 1 -43 -0.9187 0.1593
10 1 -41 -1.2512 0.0412
10 1 -39 -1.6230 -0.0741
10 1 -37 -1.9355 -0.1539
10 1 -35 -2.0594 -0.1506
10 1 -33 -1.9077 -0.0585
10 1 -31 -1.5138 0.0590
10 1 -29 -1.0622 0.1123
10 1 -27 -0.8317 0.0623
10 1 -25 -1.0564 -0.0462
10 1 -23 -1.7655 -0.1282
10 1 -21 -2.6945 -0.1338
10 1 -19 -3.3417 -0.0812
10 1 -17 -3.1659 -0.0229
10 1 -15 -1.8236 0.0092
10 1 -13 0.6897 0.0223
10 1 -11 4.0689 0.0357
10 1 -9 7.8495 0.0503
10 1 -7 11.5472 0.0511
10 1 -5 14.6919 0.0314
10 1 -3 16.7889 0.0036
10 1 -1 17.3390 -0.0168
10 1 1 16.0051 -0.0302
10 1 3 12.8607 -0.0457
10 1 5 8.5205 -0.0572
10 1 7 3.9937 -0.0371
10 1 9 0.2887 0.0341
10 1 11 -2.0005 0.1323
10 1 13 -2.8692 0.1925
10 1 15 -2.7464 0.1591
10 1 17 -2.1477 0.0396
10 1 19 -1.3892 -0.0900
10 1 21 -0.5318 -0.1382
10 1 23 0.4643 -0.0654
10 1 25 1.5404 0.0868
10 1 27 2.4636 0.2235
10 1 29 2.9258 0.2550
10 1 31 2.7356 0.1461
10 1 33 1.9606 -0.0666
10 1 35 0.9192 -0.2948
10 1 37 0.0215 -0.4429
10 2 -44 0.0475 0.1694
10 2 -42 0.2320 -0.1260
10 2 -40 0.0576 -0.2453
10 2 -36 -1.2825 0.0884
10 2 -34 -1.6363 0.2593
10 2 -32 -1.1781 0.2793
10 2 -30 0.1381 0.1800
10 2 -28 1.9066 0.0628
10 2 -26 3.4522 0.0027
10 2 -24 4.1418 0.0029
10 2 -22 3.6452 0.0233
10 2 -20 2.0316 0.0326
10 2 -18 -0.3029 0.0274
10 2 -16 -2.7950 0.0161
10 2 -14 -4.8641 -0.0010
10 2 -12 -6.0164 -0.0272
10 2 -10 -5.9289 -0.0543
10 2 -8 -4.5520 -0.0625
10 2 -6 -2.2034 -0.0377
10 2 -4 0.4516 0.0126
10 2 -2 2.6206 0.0652
10 2 0 3.7481 0.0993
10 2 2 3.7956 0.1061
10 2 4 3.2081 0.0860
10 2 6 2.5511 0.0429
10 2 8 2.0929 -0.0109
10 2 10 1.6785 -0.0501
10 2 12 1.0073 -0.0489
10 2 14 0.0476 -0.0061
10 2 16 -0.8219 0.0442
10 2 18 -1.1126 0.0564
10 2 20 -0.7041 0.0170
10 2 22 -0.0355 -0.0365
10 2 24 0.2132 -0.0453
10 2 26 -0.3044 0.0163
10 2 28 -1.2807 0.1131
10 2 30 -1.9881 0.1761
10 2 32 -1.8701 0.1597
10 2 34 -0.9815 0.0768
10 2 36 0.0846 -0.0158
10 2 38 0.6865 -0.0640
10 3 -45 -0.1760 1.1612
10 3 -43 -0.0501 1.0293
10 3 -41 0.3847 0.7362
10 3 -37 1.7557 0.2149
10 3 -35 1.9973 0.1056
10 3 -33 1.5486 0.0503
10 3 -31 0.4647 0.0037
10 3 -29 -0.9024 -0.0349
10 3 -27 -2.0841 -0.0419
10 3 -25 -2.6949 -0.0134
10 3 -23 -2.5323 0.0207
10 3 -21 -1.5653 0.0231
10 3 -19 0.1086 -0.0149
10 3 -17 2.2544 -0.0664
10 3 -15 4.4371 -0.0942
10 3 -13 5.9920 -0.0801
10 3 -11 6.1344 -0.0329
10 3 -9 4.2511 0.0231
10 3 -7 0.2756 0.0635
10 3 -5 -5.0690 0.0707
10 3 -3 -10.3807 0.0393
10 3 -1 -14.0922 -0.0173
10 3 1 -15.1652 -0.0672
10 3 3 -13.5672 -0.0753
10 3 5 -10.2218 -0.0309
10 3 7 -6.4611 0.0381
10 3 9 -3.3520 0.0828
10 3 11 -1.3296 0.0719
10 3 13 -0.3009 0.0209
10 3 15 -0.0026 -0.0176
10 3 17 -0.2478 0.0030
10 3 19 -0.8888 0.0806
10 3 21 -1.6456 0.1568
10 3 23 -2.0850 0.1535
10 3 25 -1.8509 0.0309
10 3 27 -0.9539 -0.1760
10 3 29 0.1757 -0.3667
10 3 31 0.9652 -0.4333
10 3 33 1.0955 -0.3296
10 3 35 0.6937 -0.1069
10 3 37 0.1789 0.1151
10 4 -44 0.5411 -0.9857
10 4 -42 0.1481 -0.3749
10 4 -38 -1.7674 0.4426
10 4 -36 -2.4107 0.3915
10 4 -34 -2.3918 0.1688
10 4 -32 -1.8083 -0.0498
10 4 -30 -1.0478 -0.1652
10 4 -28 -0.4968 -0.1711
10 4 -26 -0.2801 -0.1070
10 4 -24 -0.2343 -0.0173
10 4 -22 -0.1236 0.0596
10 4 -20 0.0979 0.0950
10 4 -18 0.2183 0.0838
10 4 -16 -0.0242 0.0543
10 4 -14 -0.6195 0.0457
10 4 -12 -1.1289 0.0661
10 4 -10 -0.8615 0.0768
10 4 -8 0.7032 0.0309
10 4 -6 3.5306 -0.0688
10 4 -4 6.9479 -0.1560
10 4 -2 9.9242 -0.1545
10 4 0 11.5395 -0.0515
10 4 2 11.3809 0.0840
10 4 4 9.6768 0.1571
10 4 6 7.1425 0.1240
10 4 8 4.6418 0.0193
10 4 10 2.8277 -0.0824
10 4 12 1.9164 -0.1268
10 4 14 1.6857 -0.1077
10 4 16 1.6890 -0.0523
10 4 18 1.5572 0.0057
10 4 20 1.2012 0.0415
10 4 22 0.7903 0.0432
10 4 24 0.5468 0.0186
10 4 26 0.5333 -0.0005
10 4 28 0.6090 0.0250
10 4 30 0.5734 0.1079
10 4 32 0.3530 0.2121
10 4 34 0.0565 0.2725
10 4 36 -0.1402 0.2475
10 5 -43 -1.4895 0.4206
10 5 -41 -1.2865 0.2887
10 5 -39 -0.4606 0.0683
10 5 -37 0.7332 -0.1858
10 5 -35 1.9174 -0.3653
10 5 -33 2.8116 -0.3685
10 5 -31 3.3576 -0.1846
10 5 -29 3.6660 0.0773
10 5 -27 3.8338 0.2557
10 5 -25 3.7914 0.2548
10 5 -23 3.3183 0.1128
10 5 -21 2.2288 -0.0398
10 5 -19 0.5750 -0.0942
10 5 -17 -1.3162 -0.0461
10 5 -15 -3.0149 0.0221
10 5 -13 -4.2289 0.0335
10 5 -11 -4.9109 -0.0113
10 5 -9 -5.1631 -0.0465
10 5 -7 -5.0608 -0.0188
10 5 -5 -4.5847 0.0543
10 5 -3 -3.7250 0.1015
10 5 -1 -2.6297 0.0684
10 5 1 -1.6197 -0.0289
10 5 3 -1.0254 -0.1183
10 5 5 -0.9818 -0.1348
10 5 7 -1.3538 -0.0714
10 5 9 -1.8383 0.0231
10 5 11 -2.1354 0.0880
10 5 13 -2.0569 0.0915
10 5 15 -1.5481 0.0394
10 5 17 -0.6840 -0.0420
10 5 19 0.3207 -0.1228
10 5 21 1.1381 -0.1759
10 5 23 1.4553 -0.1800
10 5 25 1.1632 -0.1308
10 5 27 0.4586 -0.0521
10 5 29 -0.2596 0.0098
10 5 31 -0.6456 0.0140
10 5 33 -0.6166 -0.0436
10 5 35 -0.3514 -0.1242
10 6 -38 1.1114 -0.1480
10 6 -36 0.4329 -0.0269
10 6 -34 -0.6564 0.0760
10 6 -32 -1.9134 0.0676
10 6 -30 -3.0335 -0.0430
10 6 -28 -3.7834 -0.1653
10 6 -26 -4.0595 -0.2133
10 6 -24 -3.8481 -0.1694
10 6 -22 -3.1494 -0.0772
10 6 -20 -1.9570 0.0085
10 6 -18 -0.3216 0.0585
10 6 -16 1.5640 0.0686
10 6 -14 3.3493 0.0450
10 6 -12 4.6214 0.0003
10 6 -10 5.0543 -0.0429
10 6 -8 4.5226 -0.0590
10 6 -6 3.1264 -0.0391
10 6 -4 1.1507 -0.0008
10 6 -2 -0.9939 0.0263
10 6 0 -2.8348 0.0277
10 6 2 -3.9310 0.0138
10 6 4 -4.0143 0.0034
10 6 6 -3.1272 0.0023
10 6 8 -1.6570 0.0024
10 6 10 -0.2012 -0.0028
10 6 12 0.6942 -0.0074
10 6 14 0.7816 -0.0031
10 6 16 0.1965 0.0058
10 6 18 -0.6608 0.0060
10 6 20 -1.3590 -0.0053
10 6 24 -1.4650 0.0085
10 6 26 -0.9889 0.0448
10 6 28 -0.4066 0.0604
10 6 30 0.1113 0.0215
10 6 32 0.4528 -0.0643
10 7 -41 -0.6462 -2.6282
10 7 -37 -1.3998 -1.8834
10 7 -35 -1.2240 -0.9912
10 7 -33 -0.6053 -0.1725
10 7 -31 0.2668 0.3137
10 7 -29 1.1514 0.4210
10 7 -27 1.8983 0.3008
10 7 -25 2.4734 0.1579
10 7 -23 2.8613 0.0973
10 7 -21 2.9578 0.0867
10 7 -19 2.5882 0.0445
10 7 -17 1.6724 -0.0477
10 7 -15 0.4003 -0.1235
10 7 -13 -0.7693 -0.1114
10 7 -11 -1.3462 -0.0192
10 7 -9 -1.1261 0.0683
10 7 -7 -0.3265 0.0751
10 7 -5 0.5923 0.0073
10 7 -3 1.2868 -0.0621
10 7 -1 1.7662 -0.0754
10 7 1 2.3000 -0.0467
10 7 3 3.0864 -0.0348
10 7 5 3.9881 -0.0700
10 7 7 4.5852 -0.1195
10 7 9 4.5021 -0.1276
10 7 11 3.7243 -0.0822
10 7 13 2.6330 -0.0290
10 7 15 1.7380 -0.0200
10 7 17 1.3359 -0.0552
10 7 19 1.3545 -0.0835
10 7 21 1.4617 -0.0609
10 7 23 1.3143 0.0007
10 7 25 0.7597 0.0464
10 7 27 -0.1073 0.0384
10 7 29 -1.0165 -0.0037
10 7 31 -1.6556 -0.0233
10 8 -38 1.2871 2.7338
10 8 -36 1.3552 2.0074
10 8 -34 1.1214 1.1022
10 8 -32 0.7311 0.3374
10 8 -30 0.3237 -0.1250
10 8 -28 -0.0606 -0.3078
10 8 -26 -0.4582 -0.3244
10 8 -24 -0.8761 -0.2698
10 8 -22 -1.2061 -0.1830
10 8 -20 -1.2515 -0.0796
10 8 -18 -0.8707 0.0114
10 8 -16 -0.1362 0.0546
10 8 -14 0.6291 0.0421
10 8 -12 1.0081 0.0074
10 8 -10 0.7646 -0.0051
10 8 -8 0.0388 0.0173
10 8 -6 -0.7102 0.0454
10 8 -4 -1.0225 0.0413
10 8 -2 -0.7992 0.0002
10 8 0 -0.4256 -0.0426
10 8 2 -0.5206 -0.0453
10 8 4 -1.4690 -0.0002
10 8 6 -3.0835 0.0582
10 8 8 -4.6669 0.0846
10 8 10 -5.4494 0.0633
10 8 12 -5.0876 0.0204
10 8 14 -3.8658 -0.0035
10 8 16 -2.4653 0.0071
10 8 18 -1.4879 0.0263
10 8 20 -1.0867 0.0122
10 8 22 -0.9510 -0.0479
10 8 24 -0.6222 -0.1151
10 8 26 0.1218 -0.1243
10 8 28 1.0957 -0.0401
10 8 30 1.8572 0.1050
10 9 -35 -0.2874 -0.7871
10 9 -33 0.0296 -0.8681
10 9 -31 0.1684 -0.6720
10 9 -29 -0.0313 -0.2431
10 9 -27 -0.5443 0.1977
10 9 -25 -1.1885 0.4062
10 9 -23 -1.7358 0.3041
10 9 -21 -2.0251 0.0372
10 9 -19 -2.0180 -0.1558
10 9 -17 -1.7829 -0.1443
10 9 -15 -1.4349 0.0047
10 9 -13 -1.0684 0.1200
10 9 -11 -0.7176 0.0986
10 9 -9 -0.3677 -0.0114
10 9 -7 -0.0117 -0.0824
10 9 -5 0.2961 -0.0428
10 9 -3 0.4485 0.0635
10 9 -1 0.3734 0.1388
10 9 1 0.1381 0.1340
10 9 3 -0.0388 0.0818
10 9 5 0.0835 0.0421
10 9 7 0.5765 0.0330
10 9 9 1.2510 0.0243
10 9 11 1.7670 -0.0103
10 9 13 1.8782 -0.0510
10 9 15 1.6101 -0.0476
10 9 17 1.2186 0.0261
10 9 19 0.9644 0.1408
10 9 21 0.9032 0.2334
10 9 23 0.8747 0.2548
10 9 25 0.6865 0.1986
10 9 27 0.3114 0.0945
10 9 29 -0.0848 -0.0164
10 10 -34 -0.1971 0.3151
10 10 -32 -0.5790 0.1423
10 10 -30 -0.7042 -0.2172
10 10 -28 -0.4676 -0.5459
10 10 -26 0.0232 -0.6226
10 10 -24 0.5142 -0.4017
10 10 -22 0.7747 -0.0505
10 10 -20 0.7360 0.1888
10 10 -18 0.5017 0.1916
10 10 -16 0.2431 0.0311
10 10 -12 0.0388 -0.1164
10 10 -10 0.0799 -0.0105
10 10 -8 0.1592 0.0829
10 10 -6 0.2501 0.0768
10 10 -4 0.3399 -0.0044
10 10 -2 0.4240 -0.0654
10 10 0 0.5144 -0.0415
10 10 2 0.6444 0.0420
10 10 4 0.8472 0.1036
10 10 8 1.3616 0.0097
10 10 10 1.4560 -0.0640
10 10 12 1.2751 -0.0796
10 10 14 0.7938 -0.0281
10 10 16 0.1241 0.0669
10 10 18 -0.5225 0.1807
10 10 20 -0.9393 0.2971
10 10 22 -1.0372 0.3932
10 10 24 -0.8858 0.4287
10 10 26 -0.6519 0.3654
10 11 -31 -0.0254 1.3148
10 11 -29 0.0916 1.3996
10 11 -27 0.2725 0.9769
10 11 -25 0.5727 0.3489
10 11 -23 0.8979 -0.1236
10 11 -21 0.9859 -0.2629
10 11 -19 0.5754 -0.1471
10 11 -17 -0.3389 0.0151
10 11 -15 -1.3972 0.0696
10 11 -13 -2.0638 0.0074
10 11 -11 -2.0168 -0.0833
10 11 -9 -1.4319 -0.1216
10 11 -7 -0.8965 -0.0933
10 11 -5 -0.9809 -0.0363
10 11 -3 -1.7960 0.0033
10 11 -1 -2.8996 -0.0022
10 11 1 -3.6362 -0.0566
10 11 5 -3.0448 -0.1813
10 11 7 -2.3752 -0.1265
10 11 9 -2.0344 0.0543
10 11 13 -2.0488 0.4583
10 11 15 -1.7466 0.4045
10 11 17 -1.0920 0.1039
10 11 19 -0.3557 -0.3350
10 11 21 0.1321 -0.7199
10 11 23 0.2446 -0.8830
10 12 -26 -0.2779 -0.2008
10 12 -24 -0.6732 0.1372
10 12 -22 -0.8988 0.1940
10 12 -20 -0.7183 0.0657
10 12 -18 -0.1103 -0.0432
10 12 -16 0.6563 -0.0183
10 12 -14 1.1550 0.0912
10 12 -12 1.0833 0.1621
10 12 2 3.7813 0.1355
10 12 8 2.0075 0.0633
10 12 10 1.3899 -0.1351
10 12 12 1.1681 -0.3653
10 12 14 1.1651 -0.4944
10 12 16 1.1119 -0.4223
10 12 18 0.8560 -0.1659
10 13 -21 0.7170 0.3227
10 13 -19 0.8614 0.1657
10 13 -17 1.1986 0.0091
10 13 -15 1.6238 -0.0768
10 13 -13 1.9219 -0.0761
10 13 -11 1.9478 -0.0230
10 13 -9 1.7704 0.0286
10 13 3 1.4012 -0.3179
10 13 5 0.6306 -0.2374
10 13 7 0.0669 -0.1244
10 13 9 -0.0920 -0.0384
10 13 11 0.0491 -0.0156
11 1 -44 -0.2286 0.3312
11 1 -42 -0.5104 0.1431
11 1 -40 -1.5240 0.0455
11 1 -38 -3.1305 0.0690
11 1 -36 -4.6784 0.1377
11 1 -34 -5.3131 0.1584
11 1 -32 -4.4919 0.1118
11 1 -30 -2.3682 0.0566
11 1 -28 0.2150 0.0545
11 1 -26 2.1365 0.0997
11 1 -24 2.5718 0.1249
11 1 -22 1.4003 0.0731
11 1 -20 -0.7697 -0.0409
11 1 -18 -2.9378 -0.1398
11 1 -16 -4.1794 -0.1515
11 1 -14 -3.9687 -0.0701
11 1 -12 -2.2256 0.0428
11 1 -10 0.8280 0.1110
11 1 -8 4.7963 0.0997
11 1 -6 9.1063 0.0325
11 1 -4 12.9611 -0.0357
11 1 -2 15.4495 -0.0619
11 1 0 15.8857 -0.0402
11 1 2 14.1917 0.0026
11 1 4 10.9991 0.0324
11 1 6 7.3221 0.0351
11 1 8 4.0087 0.0242
11 1 10 1.3870 0.0245
11 1 12 -0.6393 0.0450
11 1 14 -2.1954 0.0650
11 1 16 -3.1496 0.0510
11 1 18 -3.2158 -0.0083
11 1 20 -2.3219 -0.0824
11 1 22 -0.8505 -0.1181
11 1 24 0.5168 -0.0867
11 1 26 1.2358 -0.0154
11 1 28 1.2307 0.0304
11 1 30 0.8457 0.0022
11 1 32 0.4969 -0.0857
11 1 34 0.3580 -0.1647
11 1 36 0.3291 -0.1674
11 2 -45 -0.2934 0.7692
11 2 -43 -0.1710 0.4949
11 2 -41 0.4307 0.2454
11 2 -37 2.8003 0.1253
11 2 -35 3.7473 0.1461
11 2 -33 3.9373 0.0989
11 2 -31 3.2828 -0.0200
11 2 -29 2.1030 -0.1354
11 2 -27 0.9556 -0.1679
11 2 -25 0.3418 -0.1007
11 2 -23 0.4627 0.0151
11 2 -21 1.1554 0.1078
11 2 -19 2.0152 0.1331
11 2 -17 2.5979 0.0890
11 2 -15 2.5616 0.0032
11 2 -13 1.6833 -0.0833
11 2 -11 -0.1954 -0.1293
11 2 -9 -3.1605 -0.1107
11 2 -7 -7.0819 -0.0394
11 2 -5 -11.4198 0.0369
11 2 -3 -15.1919 0.0664
11 2 -1 -17.2624 0.0367
11 2 1 -16.8719 -0.0132
11 2 3 -14.0900 -0.0295
11 2 5 -9.8522 0.0031
11 2 7 -5.5051 0.0448
11 2 9 -2.1440 0.0413
11 2 11 -0.1781 -0.0177
11 2 13 0.6301 -0.0823
11 2 15 0.7678 -0.0863
11 2 17 0.5788 -0.0117
11 2 19 0.1550 0.0871
11 2 21 -0.4930 0.1238
11 2 23 -1.2268 0.0499
11 2 25 -1.7561 -0.1028
11 2 27 -1.8121 -0.2399
11 2 29 -1.3451 -0.2669
11 2 31 -0.5690 -0.1520
11 2 33 0.1751 0.0510
11 2 35 0.6188 0.2350
11 2 37 0.6868 0.3061
11 3 -44 0.4599 -0.5881
11 3 -42 0.2773 -0.0176
11 3 -38 -0.5884 0.2210
11 3 -36 -1.0293 -0.0365
11 3 -34 -1.4023 -0.2539
11 3 -32 -1.7622 -0.2833
11 3 -30 -2.1806 -0.1438
11 3 -28 -2.6442 0.0401
11 3 -26 -2.9981 0.1531
11 3 -24 -2.9911 0.1566
11 3 -22 -2.4144 0.0807
11 3 -20 -1.2529 -0.0178
11 3 -18 0.2621 -0.0851
11 3 -16 1.7533 -0.0855
11 3 -14 2.8993 -0.0160
11 3 -12 3.6083 0.0813
11 3 -10 4.0480 0.1361
11 3 -8 4.5115 0.0998
11 3 -6 5.2050 -0.0098
11 3 -4 6.0862 -0.1162
11 3 -2 6.8439 -0.1458
11 3 0 7.0390 -0.0890
11 3 2 6.3507 -0.0023
11 3 4 4.8096 0.0460
11 3 6 2.8720 0.0328
11 3 8 1.2433 -0.0146
11 3 10 0.4978 -0.0580
11 3 12 0.7185 -0.0830
11 3 14 1.4261 -0.0961
11 3 16 1.8991 -0.0979
11 3 18 1.6859 -0.0734
11 3 20 0.9250 -0.0132
11 3 22 0.2052 0.0640
11 3 24 0.0658 0.1171
11 3 26 0.5460 0.1171
11 3 28 1.1591 0.0716
11 3 30 1.3096 0.0167
11 3 32 0.7893 -0.0160
11 3 34 -0.0683 -0.0208
11 3 36 -0.6849 -0.0128
11 4 -45 -0.8765 -0.2167
11 4 -43 -1.2900 -0.3028
11 4 -41 -1.5123 -0.2795
11 4 -39 -1.3601 -0.2039
11 4 -37 -0.7308 -0.1340
11 4 -35 0.3198 -0.0846
11 4 -33 1.5777 -0.0391
11 4 -31 2.7642 0.0066
11 4 -29 3.6560 0.0261
11 4 -27 4.1348 -0.0092
11 4 -25 4.1395 -0.0869
11 4 -23 3.5905 -0.1485
11 4 -21 2.3897 -0.1359
11 4 -19 0.5249 -0.0455
11 4 -17 -1.7994 0.0622
11 4 -15 -4.1269 0.1120
11 4 -13 -5.8629 0.0749
11 4 -11 -6.4878 -0.0109
11 4 -9 -5.7638 -0.0772
11 4 -7 -3.8427 -0.0814
11 4 -5 -1.2357 -0.0343
11 4 -3 1.3522 0.0189
11 4 -1 3.2730 0.0394
11 4 1 4.1702 0.0209
11 4 3 4.0754 -0.0151
11 4 5 3.3060 -0.0417
11 4 7 2.2410 -0.0434
11 4 9 1.1464 -0.0197
11 4 11 0.1736 0.0195
11 4 13 -0.5227 0.0565
11 4 15 -0.7304 0.0681
11 4 17 -0.3068 0.0335
11 4 19 0.6078 -0.0493
11 4 21 1.5345 -0.1512
11 4 23 1.8978 -0.2199
11 4 25 1.4270 -0.2096
11 4 27 0.3836 -0.1149
11 4 29 -0.6059 0.0178
11 4 31 -1.0015 0.1166
11 4 33 -0.7217 0.1323
11 4 35 -0.1418 0.0728
11 5 -44 0.7096 0.2511
11 5 -42 1.3869 -0.0499
11 5 -40 2.0923 -0.3164
11 5 -38 2.3406 -0.4033
11 5 -36 1.7999 -0.3128
11 5 -34 0.5548 -0.1514
11 5 -32 -0.9121 -0.0207
11 5 -30 -2.0209 0.0509
11 5 -28 -2.4562 0.0886
11 5 -26 -2.3114 0.1154
11 5 -24 -1.9157 0.1266
11 5 -22 -1.5023 0.1103
11 5 -20 -1.0066 0.0732
11 5 -18 -0.1702 0.0350
11 5 -16 1.1356 0.0063
11 5 -14 2.6455 -0.0177
11 5 -12 3.7326 -0.0381
11 5 -10 3.7418 -0.0383
11 5 -8 2.3918 -0.0012
11 5 -6 -0.0334 0.0609
11 5 -4 -2.8198 0.1030
11 5 -2 -5.1739 0.0851
11 5 0 -6.5536 0.0131
11 5 2 -6.8124 -0.0617
11 5 4 -6.1389 -0.0867
11 5 6 -4.8984 -0.0534
11 5 8 -3.4856 0.0022
11 5 10 -2.2319 0.0362
11 5 12 -1.3554 0.0313
11 5 14 -0.9326 -0.0010
11 5 16 -0.8977 -0.0404
11 5 18 -1.0813 -0.0691
11 5 20 -1.2830 -0.0691
11 5 22 -1.3460 -0.0253
11 5 24 -1.2034 0.0567
11 5 26 -0.8850 0.1348
11 5 28 -0.4928 0.1490
11 5 30 -0.1554 0.0699
11 5 32 0.0284 -0.0669
11 5 34 0.0401 -0.1807
11 6 -43 0.3875 -1.1433
11 6 -41 -0.2639 -1.2133
11 6 -39 -1.1324 -0.9829
11 6 -37 -1.7990 -0.5212
11 6 -35 -1.9889 -0.0205
11 6 -33 -1.7519 0.3021
11 6 -31 -1.3887 0.3357
11 6 -29 -1.1858 0.1438
11 6 -27 -1.1749 -0.0918
11 6 -25 -1.1211 -0.2092
11 6 -23 -0.7545 -0.1750
11 6 -21 -0.0479 -0.0764
11 6 -19 0.7104 -0.0192
11 6 -17 1.1356 -0.0320
11 6 -15 1.0831 -0.0632
11 6 -13 0.8021 -0.0557
11 6 -11 0.7487 -0.0128
11 6 -9 1.1991 0.0133
11 6 -7 2.0014 -0.0129
11 6 -5 2.6954 -0.0663
11 6 -3 2.9068 -0.0892
11 6 -1 2.6700 -0.0558
11 6 1 2.3929 -0.0009
11 6 3 2.4969 0.0177
11 6 5 3.0519 -0.0202
11 6 7 3.7156 -0.0778
11 6 9 4.0091 -0.1030
11 6 11 3.6750 -0.0803
11 6 13 2.8281 -0.0385
11 6 15 1.8201 -0.0112
11 6 17 0.9784 0.0013
11 6 19 0.4351 0.0249
11 6 23 -0.0532 0.1170
11 6 25 -0.2290 0.1188
11 6 27 -0.4232 0.0652
11 6 29 -0.6004 -0.0089
11 6 31 -0.6895 -0.0505
11 6 33 -0.6313 -0.0369
11 7 -38 0.8185 1.2469
11 7 -36 1.1585 0.7386
11 7 -34 1.3536 0.1988
11 7 -32 1.4944 -0.1525
11 7 -30 1.6692 -0.2427
11 7 -28 1.8698 -0.1488
11 7 -26 1.9786 -0.0050
11 7 -24 1.8503 0.0921
11 7 -22 1.4291 0.1148
11 7 -20 0.8069 0.0808
11 7 -18 0.1681 0.0225
11 7 -16 -0.3466 -0.0271
11 7 -14 -0.7448 -0.0393
11 7 -12 -1.1515 -0.0037
11 7 -10 -1.6450 0.0589
11 7 -8 -2.0990 0.1046
11 7 -6 -2.1959 0.0984
11 7 -4 -1.6592 0.0436
11 7 -2 -0.5465 -0.0201
11 7 0 0.6490 -0.0485
11 7 2 1.2291 -0.0264
11 7 4 0.7344 0.0257
11 7 6 -0.7111 0.0716
11 7 8 -2.4252 0.0873
11 7 10 -3.5663 0.0738
11 7 12 -3.6312 0.0517
11 7 14 -2.7118 0.0452
11 7 16 -1.3558 0.0650
11 7 18 -0.1695 0.0991
11 7 20 0.5363 0.1202
11 7 22 0.8285 0.1080
11 7 24 0.9629 0.0726
11 7 26 1.1195 0.0551
11 7 28 1.2743 0.0968
11 7 30 1.2787 0.2000
11 8 -39 -0.6386 1.0888
11 8 -37 -0.6924 0.8524
11 8 -35 -0.5187 0.4978
11 8 -33 -0.2916 0.1969
11 8 -31 -0.2672 0.0649
11 8 -29 -0.6354 0.0803
11 8 -27 -1.3959 0.1147
11 8 -25 -2.3303 0.0551
11 8 -23 -3.0885 -0.0898
11 8 -21 -3.3503 -0.2016
11 8 -19 -2.9815 -0.1733
11 8 -17 -2.1035 -0.0216
11 8 -15 -1.0315 0.1238
11 8 -13 -0.1091 0.1421
11 8 -11 0.4627 0.0339
11 8 -9 0.6871 -0.0864
11 8 -7 0.6806 -0.1055
11 8 -5 0.5110 -0.0137
11 8 -3 0.1143 0.1011
11 8 -1 -0.6159 0.1495
11 8 1 -1.6324 0.1205
11 8 3 -2.6230 0.0699
11 8 5 -3.1295 0.0469
11 8 7 -2.8450 0.0481
11 8 9 -1.8628 0.0417
11 8 11 -0.6589 0.0210
11 8 13 0.1999 0.0165
11 8 17 0.0562 0.0980
11 8 19 -0.4781 0.0923
11 8 21 -0.8349 -0.0054
11 8 23 -0.8569 -0.1659
11 8 25 -0.6012 -0.3118
11 8 27 -0.2228 -0.3822
11 8 29 0.1330 -0.3758
11 9 -36 0.2687 -1.6162
11 9 -34 -0.0398 -1.3318
11 9 -32 -0.4002 -1.0258
11 9 -30 -0.5466 -0.7427
11 9 -28 -0.2893 -0.4537
11 9 -26 0.3239 -0.1433
11 9 -24 1.0010 0.1322
11 9 -22 1.3702 0.2766
11 9 -20 1.2063 0.2447
11 9 -18 0.5680 0.0969
11 9 -16 -0.2381 -0.0396
11 9 -14 -0.8352 -0.0712
11 9 -12 -0.9852 -0.0071
11 9 -10 -0.7055 0.0643
11 9 -8 -0.2295 0.0636
11 9 -6 0.1673 -0.0100
11 9 -4 0.3697 -0.0875
11 9 -2 0.5163 -0.1001
11 9 0 0.9033 -0.0394
11 9 2 1.7445 0.0429
11 9 4 2.9537 0.0873
11 9 6 4.1190 0.0733
11 9 8 4.7176 0.0238
11 9 12 3.3783 -0.0597
11 9 14 2.0109 -0.0627
11 9 16 0.8864 -0.0147
11 9 18 0.3292 0.1145
11 9 20 0.2883 0.3302
11 9 22 0.4357 0.5779
11 9 24 0.4223 0.7510
11 9 26 0.1113 0.7514
11 9 28 -0.3595 0.5623
11 10 -33 -0.3077 1.6927
11 10 -31 -0.1627 1.6758
11 10 -29 0.1615 1.1842
11 10 -27 0.6226 0.4703
11 10 -25 1.1410 -0.0997
11 10 -23 1.5968 -0.3004
11 10 -21 1.8428 -0.1821
11 10 -19 1.7663 0.0163
11 10 -17 1.3769 0.0841
11 10 -15 0.8390 -0.0089
11 10 -13 0.3897 -0.1409
11 10 -9 0.1614 -0.1148
11 10 -7 0.1342 -0.0082
11 10 -5 -0.0893 0.0571
11 10 -3 -0.5302 0.0591
11 10 -1 -1.0441 0.0210
11 10 1 -1.4690 -0.0344
11 10 5 -2.0532 -0.1483
11 10 7 -2.3973 -0.1415
11 10 9 -2.7371 -0.0464
11 10 11 -2.8674 0.1007
11 10 13 -2.6186 0.1903
11 10 15 -2.0283 0.1061
11 10 17 -1.3461 -0.1843
11 10 19 -0.8555 -0.5910
11 10 21 -0.6700 -0.9484
11 10 23 -0.6778 -1.1082
11 10 25 -0.6705 -1.0154
11 11 -30 0.5756 -0.6917
11 11 -28 0.2465 -0.3519
11 11 -26 -0.3568 -0.0648
11 11 -24 -1.0107 0.0056
11 11 -22 -1.4659 -0.1026
11 11 -20 -1.5789 -0.2101
11 11 -18 -1.3761 -0.1729
11 11 -16 -1.0256 -0.0066
11 11 -14 -0.7426 0.1506
11 11 -12 -0.6816 0.1800
11 11 -10 -0.8585 0.0863
11 11 -8 -1.1403 -0.0290
11 11 -6 -1.3125 -0.0778
11 11 -4 -1.1993 -0.0607
11 11 -2 -0.7700 -0.0392
11 11 0 -0.1609 -0.0523
11 11 2 0.4065 -0.0753
11 11 4 0.7596 -0.0597
11 11 6 0.8661 -0.0004
11 11 12 0.8433 -0.0378
11 11 14 0.9697 -0.0982
11 11 16 1.0762 -0.0736
11 11 18 1.0621 0.0434
11 11 20 0.8897 0.1872
11 12 -25 0.8368 0.4348
11 12 -23 0.9008 0.6073
11 12 -21 1.1302 0.4813
11 12 -19 1.6256 0.1861
11 12 -17 2.2648 -0.0736
11 12 -15 2.7292 -0.1662
11 12 -13 2.7523 -0.0989
11 12 -11 2.4036 0.0258
11 12 9 0.3466 -0.1124
11 12 11 0.5399 -0.3625
11 12 13 0.8361 -0.5313
11 12 15 0.7842 -0.5196
11 12 17 0.3627 -0.3218
11 13 -20 -0.4005 -0.1106
11 13 -16 -1.1900 0.1243
11 13 -14 -1.2473 -0.0107
11 13 -12 -0.9849 -0.1313
11 13 -10 -0.8096 -0.1412
11 13 -8 -1.2990 -0.0680
11 13 -6 -2.7463 -0.0005
11 13 4 -4.4325 -0.2607
11 13 6 -2.2694 -0.2087
11 13 8 -0.8017 -0.0172
12 0 -42 -1.0764 0.4897
12 0 -40 -2.6027 0.0972
12 0 -38 -4.8390 -0.0587
12 0 -34 -7.5410 -0.0434
12 0 -32 -6.2682 -0.0737
12 0 -30 -3.3970 -0.1118
12 0 -28 -0.1535 -0.0901
12 0 -26 2.0134 -0.0017
12 0 -24 2.2289 0.0822
12 0 -22 0.6498 0.0793
12 0 -20 -1.6809 -0.0238
12 0 -18 -3.4501 -0.1530
12 0 -10 4.1438 0.1485
12 0 -8 8.3113 0.1873
12 0 -4 16.1218 -0.0014
12 0 -2 18.2197 -0.1027
12 0 0 18.0971 -0.1414
12 0 2 15.6749 -0.1197
12 0 4 11.6733 -0.0673
12 0 6 7.2354 -0.0129
12 0 8 3.2767 0.0295
12 0 10 0.0833 0.0555
12 0 12 -2.5295 0.0594
12 0 14 -4.6950 0.0350
12 0 16 -6.1301 -0.0128
12 0 18 -6.2873 -0.0614
12 0 20 -4.8851 -0.0811
12 0 24 0.4413 -0.0122
12 0 26 2.3918 0.0184
12 0 28 3.0518 0.0042
12 0 30 2.6178 -0.0481
12 0 32 1.6821 -0.0987
12 0 34 0.8018 -0.1057
12 0 36 0.2420 -0.0586
12 1 -45 0.4133 -0.5777
12 1 -43 0.4870 -0.4624
12 1 -41 0.8790 -0.2537
12 1 -39 1.6746 -0.0181
12 1 -37 2.6718 0.1412
12 1 -35 3.4398 0.1559
12 1 -33 3.5677 0.0530
12 1 -31 2.9430 -0.0602
12 1 -29 1.8606 -0.0823
12 1 -27 0.8660 0.0004
12 1 -25 0.4251 0.1141
12 1 -23 0.6377 0.1726
12 1 -21 1.1857 0.1510
12 1 -19 1.5452 0.0901
12 1 -17 1.3033 0.0412
12 1 -15 0.3548 0.0169
12 1 -13 -1.1398 -0.0039
12 1 -11 -2.9588 -0.0362
12 1 -9 -4.9798 -0.0672
12 1 -7 -7.1412 -0.0755
12 1 -5 -9.2506 -0.0597
12 1 -3 -10.8519 -0.0392
12 1 -1 -11.3435 -0.0268
12 1 1 -10.3262 -0.0123
12 1 3 -7.9280 0.0184
12 1 5 -4.8264 0.0535
12 1 7 -1.9059 0.0551
12 1 9 0.2174 -0.0018
12 1 11 1.4563 -0.0924
12 1 13 2.1220 -0.1537
12 1 15 2.5426 -0.1387
12 1 17 2.7597 -0.0628
12 1 19 2.5450 0.0061
12 1 21 1.6938 0.0051
12 1 23 0.3212 -0.0703
12 1 25 -1.1001 -0.1625
12 1 27 -1.9995 -0.1960
12 1 29 -2.0611 -0.1303
12 1 31 -1.4065 0.0168
12 1 33 -0.4870 0.1831
12 1 35 0.2168 0.2979
12 2 -44 -0.6789 0.1933
12 2 -42 -0.4254 0.3017
12 2 -40 0.2302 0.2191
12 2 -38 1.0783 0.0035
12 2 -36 1.7278 -0.1911
12 2 -34 1.8066 -0.2444
12 2 -32 1.1689 -0.1613
12 2 -30 -0.0163 -0.0464
12 2 -28 -1.3331 0.0008
12 2 -26 -2.2880 -0.0339
12 2 -24 -2.4934 -0.0910
12 2 -22 -1.8002 -0.1118
12 2 -20 -0.3459 -0.0903
12 2 -18 1.4881 -0.0604
12 2 -16 3.1974 -0.0472
12 2 -14 4.3174 -0.0427
12 2 -12 4.5676 -0.0265
12 2 -10 3.9291 0.0028
12 2 -8 2.6327 0.0241
12 2 -6 1.0664 0.0187
12 2 -4 -0.3703 -0.0083
12 2 -2 -1.4207 -0.0341
12 2 0 -2.0592 -0.0418
12 2 2 -2.4444 -0.0317
12 2 4 -2.7406 -0.0141
12 2 6 -2.9306 0.0030
12 2 8 -2.7914 0.0152
12 2 10 -2.1020 0.0153
12 2 12 -0.9319 -0.0031
12 2 14 0.2633 -0.0327
12 2 16 0.8941 -0.0485
12 2 18 0.6812 -0.0259
12 2 20 -0.0811 0.0327
12 2 22 -0.7105 0.0929
12 2 24 -0.6580 0.1150
12 2 26 0.0607 0.0893
12 2 28 0.8938 0.0433
12 2 30 1.2205 0.0129
12 2 32 0.8503 0.0066
12 2 34 0.1333 0.0004
12 2 36 -0.3797 -0.0342
12 3 -45 0.4517 -0.7599
12 3 -43 0.2347 -0.4999
12 3 -41 -0.3855 -0.2378
12 3 -39 -1.2084 -0.0948
12 3 -37 -1.8611 -0.0830
12 3 -35 -2.0235 -0.1180
12 3 -33 -1.6192 -0.1041
12 3 -31 -0.8354 -0.0163
12 3 -29 0.0176 0.0901
12 3 -27 0.6754 0.1404
12 3 -25 0.9905 0.1086
12 3 -23 0.8933 0.0343
12 3 -21 0.3361 -0.0173
12 3 -19 -0.6872 -0.0085
12 3 -17 -2.0459 0.0483
12 3 -15 -3.3890 0.1085
12 3 -13 -4.1769 0.1291
12 3 -11 -3.8589 0.0942
12 3 -9 -2.1353 0.0204
12 3 -7 0.8270 -0.0530
12 3 -5 4.3596 -0.0858
12 3 -3 7.5049 -0.0622
12 3 -1 9.4072 -0.0041
12 3 1 9.6870 0.0410
12 3 3 8.5740 0.0345
12 3 5 6.7119 -0.0217
12 3 7 4.7711 -0.0841
12 3 9 3.1439 -0.1029
12 3 11 1.9155 -0.0632
12 3 13 1.0584 0.0027
12 3 15 0.6117 0.0440
12 3 17 0.6542 0.0331
12 3 19 1.1159 -0.0124
12 3 21 1.6640 -0.0462
12 3 23 1.8415 -0.0321
12 3 25 1.3833 0.0275
12 3 27 0.4364 0.0923
12 3 29 -0.5277 0.1138
12 3 31 -1.0515 0.0718
12 3 33 -1.0007 -0.0074
12 3 35 -0.6020 -0.0657
12 4 -44 -0.1443 0.0706
12 4 -42 0.3011 -0.3998
12 4 -40 0.9568 -0.5833
12 4 -38 1.4306 -0.4201
12 4 -36 1.4448 -0.0761
12 4 -34 1.0654 0.2055
12 4 -32 0.6638 0.2804
12 4 -30 0.6262 0.1705
12 4 -28 1.0335 -0.0010
12 4 -26 1.5729 -0.1210
12 4 -24 1.7688 -0.1480
12 4 -22 1.3594 -0.1028
12 4 -20 0.5228 -0.0319
12 4 -18 -0.2416 0.0185
12 4 -16 -0.4991 0.0172
12 4 -14 -0.2411 -0.0353
12 4 -12 0.0587 -0.0971
12 4 -10 -0.2533 -0.1069
12 4 -8 -1.5627 -0.0355
12 4 -6 -3.7063 0.0783
12 4 -4 -6.0351 0.1523
12 4 -2 -7.7597 0.1303
12 4 0 -8.3445 0.0339
12 4 2 -7.7285 -0.0563
12 4 4 -6.2897 -0.0728
12 4 6 -4.6192 -0.0157
12 4 8 -3.2413 0.0595
12 4 10 -2.4100 0.0991
12 4 12 -2.0588 0.0922
12 4 14 -1.9136 0.0605
12 4 16 -1.7028 0.0222
12 4 18 -1.3352 -0.0231
12 4 20 -0.9309 -0.0766
12 4 22 -0.6855 -0.1206
12 4 24 -0.6781 -0.1279
12 4 26 -0.7881 -0.0913
12 4 28 -0.7928 -0.0373
12 4 30 -0.5628 -0.0041
12 4 32 -0.1785 -0.0082
12 4 34 0.1378 -0.0349
12 5 -43 1.2112 0.2338
12 5 -39 0.2271 0.2312
12 5 -37 -0.6338 0.2134
12 5 -35 -1.4472 0.1781
12 5 -33 -2.1565 0.1025
12 5 -31 -2.8446 -0.0033
12 5 -29 -3.5709 -0.0836
12 5 -27 -4.2038 -0.0788
12 5 -25 -4.4081 0.0142
12 5 -23 -3.8402 0.1274
12 5 -21 -2.4206 0.1743
12 5 -19 -0.4662 0.1241
12 5 -17 1.4515 0.0264
12 5 -15 2.8355 -0.0372
12 5 -13 3.5299 -0.0284
12 5 -11 3.7222 0.0190
12 5 -9 3.7007 0.0403
12 5 -7 3.5971 0.0059
12 5 -5 3.3350 -0.0538
12 5 -3 2.8022 -0.0854
12 5 -1 2.0532 -0.0672
12 5 1 1.3402 -0.0261
12 5 3 0.9464 -0.0036
12 5 5 0.9805 -0.0128
12 5 7 1.3089 -0.0298
12 5 9 1.6564 -0.0266
12 5 11 1.7660 -0.0021
12 5 13 1.5033 0.0212
12 5 15 0.8812 0.0300
12 5 17 0.0496 0.0418
12 5 19 -0.7327 0.0887
12 5 21 -1.1784 0.1778
12 5 23 -1.1163 0.2704
12 5 25 -0.6188 0.3063
12 5 27 0.0106 0.2524
12 5 29 0.4205 0.1317
12 5 31 0.4426 0.0069
12 5 33 0.1834 -0.0669
12 6 -42 -1.2790 -0.0162
12 6 -40 -1.3232 0.1029
12 6 -38 -0.9508 0.0883
12 6 -36 -0.1767 -0.0098
12 6 -34 0.8311 -0.0812
12 6 -32 1.8392 -0.0635
12 6 -30 2.6640 0.0113
12 6 -28 3.2244 0.0636
12 6 -26 3.4988 0.0457
12 6 -24 3.4433 -0.0261
12 6 -22 2.9668 -0.1015
12 6 -20 2.0045 -0.1444
12 6 -18 0.6294 -0.1484
12 6 -16 -0.9049 -0.1208
12 6 -14 -2.2470 -0.0682
12 6 -12 -3.0978 -0.0016
12 6 -10 -3.3162 0.0555
12 6 -8 -2.9168 0.0776
12 6 -6 -2.0005 0.0604
12 6 -4 -0.7133 0.0287
12 6 -2 0.7265 0.0154
12 6 0 1.9957 0.0326
12 6 2 2.7236 0.0626
12 6 4 2.6629 0.0776
12 6 6 1.8678 0.0636
12 6 8 0.7284 0.0268
12 6 10 -0.2054 -0.0170
12 6 12 -0.5143 -0.0520
12 6 14 -0.1275 -0.0638
12 6 16 0.6721 -0.0432
12 6 18 1.4455 0.0024
12 6 20 1.8518 0.0423
12 6 22 1.7971 0.0407
12 6 24 1.4142 -0.0078
12 6 26 0.9291 -0.0596
12 6 28 0.5243 -0.0503
12 6 30 0.2774 0.0475
12 6 32 0.1772 0.1910
12 7 -41 0.1808 1.9248
12 7 -39 0.3107 1.8404
12 7 -37 0.3673 1.3921
12 7 -35 0.3310 0.7493
12 7 -33 0.2032 0.1619
12 7 -31 -0.0433 -0.1800
12 7 -29 -0.4807 -0.2461
12 7 -27 -1.1636 -0.1520
12 7 -25 -2.0212 -0.0452
12 7 -23 -2.7981 0.0061
12 7 -21 -3.1333 0.0302
12 7 -19 -2.7667 0.0773
12 7 -17 -1.7430 0.1434
12 7 -15 -0.4495 0.1724
12 7 -13 0.5829 0.1239
12 7 -11 0.9957 0.0264
12 7 -9 0.8043 -0.0465
12 7 -7 0.3190 -0.0484
12 7 -5 -0.1541 -0.0015
12 7 -3 -0.5767 0.0357
12 7 -1 -1.1692 0.0325
12 7 1 -2.1309 0.0114
12 7 3 -3.3435 0.0117
12 7 5 -4.3475 0.0402
12 7 7 -4.6426 0.0700
12 7 9 -4.0709 0.0836
12 7 11 -2.9582 0.1028
12 7 13 -1.8892 0.1620
12 7 15 -1.3046 0.2510
12 7 17 -1.2380 0.2980
12 7 19 -1.3731 0.2234
12 7 21 -1.3297 0.0172
12 7 23 -0.9331 -0.2370
12 7 25 -0.2868 -0.4211
12 7 27 0.3481 -0.4704
12 7 29 0.7327 -0.4101
12 8 -38 -0.1772 -2.7457
12 8 -36 -0.1383 -2.2005
12 8 -34 -0.1634 -1.3729
12 8 -32 -0.2318 -0.5682
12 8 -30 -0.2095 0.0028
12 8 -28 0.0421 0.2813
12 8 -26 0.5221 0.3226
12 8 -24 1.0351 0.2253
12 8 -22 1.2886 0.0826
12 8 -20 1.0872 -0.0336
12 8 -18 0.4908 -0.0825
12 8 -16 -0.1824 -0.0643
12 8 -14 -0.5309 -0.0176
12 8 -12 -0.3250 0.0082
12 8 -10 0.3247 -0.0085
12 8 -8 1.0183 -0.0468
12 8 -6 1.3338 -0.0649
12 8 -4 1.1470 -0.0400
12 8 -2 0.7681 0.0124
12 8 0 0.7612 0.0558
12 8 2 1.5403 0.0658
12 8 4 3.0222 0.0466
12 8 6 4.6055 0.0169
12 8 8 5.5184 -0.0179
12 8 10 5.3011 -0.0740
12 8 12 4.0836 -0.1680
12 8 14 2.4711 -0.2837
12 8 16 1.1366 -0.3611
12 8 18 0.4225 -0.3257
12 8 20 0.2166 -0.1444
12 8 22 0.1469 0.1351
12 8 24 -0.0895 0.3961
12 8 26 -0.5138 0.5179
12 8 28 -0.9001 0.4516
12 9 -35 -0.0588 1.2092
12 9 -33 -0.5869 0.9447
12 9 -31 -0.8429 0.4638
12 9 -29 -0.6703 -0.0580
12 9 -27 -0.0895 -0.3933
12 9 -25 0.7269 -0.4125
12 9 -23 1.5231 -0.1839
12 9 -21 2.0433 0.0745
12 9 -19 2.1133 0.1654
12 9 -17 1.7044 0.0600
12 9 -15 0.9489 -0.1057
12 9 -13 0.0844 -0.1729
12 9 -11 -0.6501 -0.1017
12 9 -9 -1.1039 0.0166
12 9 -7 -1.2371 0.0685
12 9 -5 -1.0830 0.0268
12 9 -3 -0.7096 -0.0454
12 9 -1 -0.2262 -0.0807
12 9 1 0.1899 -0.0779
12 9 3 0.3210 -0.0834
12 9 5 0.0237 -0.1194
12 9 7 -0.6402 -0.1471
12 9 11 -1.8316 -0.0090
12 9 13 -1.7694 0.0864
12 9 15 -1.2644 0.0903
12 9 17 -0.6120 -0.0211
12 9 19 -0.1224 -0.1892
12 9 21 0.0697 -0.3224
12 9 23 0.0356 -0.3616
12 9 25 -0.0650 -0.3082
12 9 27 -0.1221 -0.2028
12 10 -34 0.7467 0.3799
12 10 -32 1.4805 0.5598
12 10 -30 1.8073 0.6482
12 10 -28 1.5261 0.5585
12 10 -26 0.7344 0.2847
12 10 -24 -0.2333 -0.0555
12 10 -22 -0.9921 -0.2832
12 10 -20 -1.2914 -0.2875
12 10 -18 -1.0989 -0.1128
12 10 -16 -0.5713 0.0795
12 10 -14 0.0413 0.1448
12 10 -12 0.5000 0.0669
12 10 -10 0.6616 -0.0493
12 10 0 -0.9631 -0.0316
12 10 2 -1.3724 -0.1136
12 10 4 -1.8128 -0.1137
12 10 6 -2.1578 -0.0216
12 10 8 -2.2210 0.0929
12 10 10 -1.8873 0.1447
12 10 12 -1.2202 0.1021
12 10 14 -0.4565 -0.0033
12 10 16 0.1176 -0.1219
12 10 18 0.3280 -0.2313
12 10 20 0.2041 -0.3352
12 10 22 -0.0563 -0.4288
12 10 24 -0.2244 -0.4754
12 11 -29 -0.5282 -1.1763
12 11 -27 -0.6264 -0.3855
12 11 -25 -0.6546 0.2925
12 11 -23 -0.5445 0.5395
12 11 -21 -0.2276 0.3577
12 11 -19 0.2557 0.0104
12 11 -17 0.6951 -0.2105
12 11 -15 0.8101 -0.1895
12 11 -13 0.4841 -0.0185
12 11 -11 -0.0556 0.1293
12 11 -9 -0.3122 0.1483
12 11 -7 0.1434 0.0564
12 11 -5 1.3130 -0.0526
12 11 -3 2.6963 -0.0909
12 11 -1 3.6073 -0.0284
12 11 1 3.6604 0.0996
12 11 3 3.0411 0.2125
12 11 5 2.3390 0.2210
12 11 7 2.0745 0.0783
12 11 11 2.6409 -0.4024
12 11 13 2.5812 -0.4487
12 11 15 1.9599 -0.2256
12 11 17 1.0484 0.2170
12 11 19 0.3157 0.7119
12 12 -26 0.0989 0.0891
12 12 -24 0.5528 -0.1723
12 12 -22 0.8249 -0.0884
12 12 -20 0.7950 0.1571
12 12 -18 0.5874 0.3105
12 12 -16 0.4786 0.2605
12 12 -14 0.6603 0.0890
12 12 -12 1.0315 -0.0471
12 12 -10 1.2008 -0.0647
12 12 8 -1.7383 0.1014
12 12 10 -1.7866 0.3744
12 12 12 -1.9549 0.5846
12 12 14 -1.8548 0.5972
12 12 16 -1.3559 0.3694
12 13 -13 -1.7489 0.0106
12 13 -11 -1.5170 -0.0411
12 13 -9 -1.2636 -0.0800
12 13 -7 -1.1909 -0.0690
12 13 -5 -1.3432 0.0080
12 13 3 -0.0777 0.2292
12 13 5 0.7004 0.0871
12 13 7 1.0743 -0.0622
13 1 -44 -0.8661 -0.5676
13 1 -42 -0.1550 -0.4104
13 1 -40 1.5365 -0.2607
13 1 -36 5.6117 -0.0455
13 1 -34 6.1696 0.0681
13 1 -32 5.0774 0.1571
13 1 -30 2.7702 0.1664
13 1 -28 0.2650 0.0899
13 1 -26 -1.3785 -0.0053
13 1 -24 -1.5902 -0.0328
13 1 -22 -0.5131 0.0336
13 1 -20 1.1699 0.1349
13 1 -18 2.6470 0.1794
13 1 -16 3.3469 0.1239
13 1 -14 3.0663 0.0064
13 1 -12 1.8607 -0.0919
13 1 -10 -0.1248 -0.1140
13 1 -8 -2.7002 -0.0642
13 1 -6 -5.5343 0.0089
13 1 -4 -8.0837 0.0564
13 1 -2 -9.7197 0.0595
13 1 0 -10.0349 0.0292
13 1 2 -9.0942 -0.0119
13 1 4 -7.3824 -0.0461
13 1 6 -5.4541 -0.0650
13 1 8 -3.5748 -0.0671
13 1 10 -1.6771 -0.0545
13 1 12 0.3315 -0.0307
13 1 14 2.2218 -0.0000
13 1 16 3.4294 0.0305
13 1 18 3.4428 0.0515
13 1 20 2.2657 0.0557
13 1 22 0.5246 0.0466
13 1 24 -0.9047 0.0418
13 1 26 -1.4553 0.0628
13 1 28 -1.1661 0.1126
13 1 30 -0.5191 0.1621
13 1 32 -0.0118 0.1632
13 1 34 0.1611 0.0856
13 2 -45 0.9483 0.2731
13 2 -43 0.8186 0.4458
13 2 -41 -0.0991 0.3908
13 2 -39 -1.7151 0.1530
13 2 -37 -3.5085 -0.1081
13 2 -35 -4.7873 -0.2318
13 2 -33 -5.0752 -0.1688
13 2 -31 -4.3705 -0.0046
13 2 -29 -3.1117 0.1201
13 2 -27 -1.8948 0.1190
13 2 -25 -1.1461 0.0108
13 2 -23 -0.9538 -0.1171
13 2 -21 -1.1280 -0.1833
13 2 -19 -1.3935 -0.1616
13 2 -17 -1.5455 -0.0782
13 2 -15 -1.4623 0.0185
13 2 -13 -1.0064 0.0839
13 2 -11 0.0418 0.0922
13 2 -9 1.8920 0.0462
13 2 -7 4.5118 -0.0195
13 2 -5 7.4393 -0.0554
13 2 -3 9.8523 -0.0329
13 2 -1 10.9392 0.0288
13 2 1 10.3606 0.0757
13 2 3 8.4661 0.0669
13 2 5 6.0783 0.0131
13 2 7 3.9812 -0.0332
13 2 9 2.4952 -0.0296
13 2 11 1.4481 0.0159
13 2 13 0.5224 0.0554
13 2 15 -0.3541 0.0523
13 2 17 -0.9226 0.0191
13 2 19 -0.8692 0.0030
13 2 21 -0.1911 0.0356
13 2 23 0.6943 0.0959
13 2 25 1.2053 0.1247
13 2 27 1.0045 0.0743
13 2 29 0.2247 -0.0485
13 2 31 -0.6525 -0.1824
13 2 33 -1.1473 -0.2510
13 2 35 -1.0811 -0.2121
13 3 -44 -0.3207 -0.4331
13 3 -42 -0.2820 -0.5837
13 3 -40 -0.0252 -0.3940
13 3 -38 0.3661 0.0027
13 3 -36 0.7862 0.3431
13 3 -34 1.2060 0.4300
13 3 -32 1.6889 0.2624
13 3 -30 2.2944 0.0023
13 3 -28 2.9419 -0.1698
13 3 -26 3.3596 -0.1791
13 3 -24 3.2007 -0.0713
13 3 -22 2.2766 0.0585
13 3 -20 0.7438 0.1394
13 3 -18 -0.9190 0.1478
13 3 -16 -2.1641 0.0940
13 3 -14 -2.7032 0.0084
13 3 -12 -2.6778 -0.0641
13 3 -10 -2.5451 -0.0796
13 3 -8 -2.7537 -0.0272
13 3 -6 -3.4342 0.0542
13 3 -4 -4.3096 0.1001
13 3 -2 -4.8765 0.0745
13 3 0 -4.7277 0.0012
13 3 2 -3.8152 -0.0597
13 3 4 -2.4963 -0.0667
13 3 6 -1.3393 -0.0278
13 3 8 -0.7974 0.0203
13 3 10 -0.9399 0.0544
13 3 12 -1.4158 0.0792
13 3 14 -1.6926 0.1030
13 3 16 -1.4295 0.1104
13 3 18 -0.7213 0.0718
13 3 20 -0.0193 -0.0181
13 3 22 0.2292 -0.1189
13 3 24 -0.0556 -0.1704
13 3 26 -0.5225 -0.1433
13 3 28 -0.6854 -0.0644
13 3 30 -0.3341 0.0076
13 3 32 0.2930 0.0316
13 3 34 0.7201 0.0111
13 4 -43 1.0608 0.3426
13 4 -39 0.9847 -0.0544
13 4 -37 0.3493 -0.1261
13 4 -35 -0.5446 -0.1052
13 4 -33 -1.4894 -0.0476
13 4 -31 -2.3327 0.0042
13 4 -29 -3.0101 0.0462
13 4 -27 -3.4645 0.0908
13 4 -25 -3.5477 0.1327
13 4 -23 -3.0358 0.1426
13 4 -21 -1.7912 0.0977
13 4 -19 0.0469 0.0125
13 4 -17 2.0228 -0.0651
13 4 -15 3.5452 -0.0901
13 4 -13 4.1770 -0.0564
13 4 -11 3.8310 0.0014
13 4 -9 2.7508 0.0396
13 4 -7 1.3279 0.0383
13 4 -5 -0.0868 0.0097
13 4 -3 -1.2690 -0.0201
13 4 -1 -2.1038 -0.0327
13 4 1 -2.5410 -0.0254
13 4 3 -2.5732 -0.0041
13 4 5 -2.2366 0.0229
13 4 7 -1.6152 0.0459
13 4 9 -0.8488 0.0506
13 4 11 -0.1397 0.0248
13 4 13 0.2748 -0.0291
13 4 15 0.2204 -0.0855
13 4 17 -0.2779 -0.1058
13 4 19 -0.9380 -0.0638
13 4 21 -1.3439 0.0320
13 4 23 -1.2125 0.1396
13 4 25 -0.6084 0.2105
13 4 27 0.0868 0.2225
13 4 29 0.4543 0.1913
13 4 31 0.3470 0.1515
13 4 33 -0.0289 0.1242
13 5 -42 -1.6653 0.5825
13 5 -40 -1.9710 0.7102
13 5 -38 -1.6340 0.5719
13 5 -36 -0.6929 0.2878
13 5 -34 0.4496 0.0312
13 5 -32 1.2835 -0.1012
13 5 -30 1.5348 -0.1266
13 5 -28 1.3262 -0.1152
13 5 -26 1.0276 -0.1131
13 5 -24 0.9218 -0.1200
13 5 -22 0.9653 -0.1187
13 5 -20 0.8423 -0.1047
13 5 -18 0.2655 -0.0836
13 5 -16 -0.7265 -0.0554
13 5 -14 -1.7218 -0.0155
13 5 -12 -2.1767 0.0280
13 5 -10 -1.7562 0.0505
13 5 -8 -0.5253 0.0346
13 5 -6 1.1215 -0.0051
13 5 -4 2.7017 -0.0296
13 5 -2 3.8630 -0.0133
13 5 0 4.4572 0.0290
13 5 2 4.4891 0.0563
13 5 4 4.0449 0.0433
13 5 6 3.2699 0.0039
13 5 8 2.3723 -0.0268
13 5 10 1.5906 -0.0280
13 5 12 1.1067 -0.0064
13 5 14 0.9605 0.0220
13 5 16 1.0406 0.0513
13 5 18 1.1679 0.0807
13 5 22 1.1285 0.0652
13 5 24 0.9798 -0.0222
13 5 26 0.8251 -0.1371
13 5 28 0.6965 -0.2174
13 5 30 0.5949 -0.2171
13 5 32 0.5131 -0.1439
13 6 -39 0.9039 0.0830
13 6 -37 1.1625 -0.0737
13 6 -35 1.2740 -0.2344
13 6 -33 1.4165 -0.2925
13 6 -31 1.7146 -0.2006
13 6 -29 2.0770 -0.0163
13 6 -27 2.2118 0.1409
13 6 -25 1.8370 0.1843
13 6 -23 0.9329 0.1245
13 6 -21 -0.1721 0.0450
13 6 -19 -0.9837 0.0186
13 6 -17 -1.1786 0.0481
13 6 -15 -0.8397 0.0808
13 6 -13 -0.3916 0.0729
13 6 -11 -0.2735 0.0316
13 6 -9 -0.6110 -0.0031
13 6 -7 -1.1579 -0.0071
13 6 -5 -1.5519 0.0068
13 6 -3 -1.6512 0.0141
13 6 -1 -1.6501 0.0129
13 6 1 -1.8730 0.0224
13 6 3 -2.4437 0.0498
13 6 5 -3.1353 0.0694
13 6 7 -3.5333 0.0470
13 6 9 -3.3577 -0.0149
13 6 11 -2.6623 -0.0654
13 6 13 -1.7600 -0.0512
13 6 15 -0.9766 0.0243
13 6 17 -0.4590 0.0910
13 6 19 -0.1702 0.0704
13 6 21 -0.0125 -0.0502
13 6 23 0.0697 -0.1985
13 6 25 0.0848 -0.2739
13 6 27 0.0438 -0.2268
13 6 29 -0.0171 -0.0930
13 6 31 -0.0632 0.0436
13 7 -38 -0.4312 -0.8025
13 7 -36 -0.7224 -0.4334
13 7 -34 -1.0885 -0.0466
13 7 -32 -1.5268 0.1794
13 7 -30 -1.9504 0.1961
13 7 -28 -2.2184 0.0787
13 7 -26 -2.2142 -0.0557
13 7 -24 -1.9164 -0.1257
13 7 -22 -1.4146 -0.1120
13 7 -20 -0.8573 -0.0422
13 7 -18 -0.3610 0.0358
13 7 -16 0.0596 0.0765
13 7 -14 0.4825 0.0565
13 7 -12 0.9801 -0.0103
13 7 -10 1.4984 -0.0784
13 7 -8 1.8253 -0.1015
13 7 -6 1.7142 -0.0687
13 7 -4 1.1021 -0.0132
13 7 -2 0.2519 0.0169
13 7 0 -0.3344 -0.0008
13 7 2 -0.2176 -0.0457
13 7 4 0.6590 -0.0761
13 7 6 1.8794 -0.0657
13 7 8 2.7840 -0.0259
13 7 10 2.8717 0.0047
13 7 12 2.0941 -0.0111
13 7 14 0.8458 -0.0825
13 7 16 -0.3148 -0.1805
13 7 18 -1.0003 -0.2510
13 7 20 -1.1579 -0.2461
13 7 22 -0.9934 -0.1597
13 7 24 -0.7625 -0.0417
13 7 26 -0.6023 0.0272
13 7 28 -0.5025 -0.0084
13 8 -37 1.1390 -0.5861
13 8 -35 0.7212 -0.4397
13 8 -33 0.2728 -0.2952
13 8 -31 0.1183 -0.2026
13 8 -29 0.4541 -0.1483
13 8 -27 1.2347 -0.0782
13 8 -25 2.1800 0.0325
13 8 -23 2.8981 0.1365
13 8 -21 3.0647 0.1520
13 8 -19 2.5740 0.0504
13 8 -17 1.5834 -0.0987
13 8 -15 0.4260 -0.1796
13 8 -13 -0.5598 -0.1345
13 8 -11 -1.1810 -0.0146
13 8 -9 -1.4211 0.0724
13 8 -7 -1.3457 0.0654
13 8 -5 -0.9785 -0.0018
13 8 -3 -0.2767 -0.0491
13 8 -1 0.7568 -0.0373
13 8 1 1.9300 0.0006
13 8 3 2.8538 0.0084
13 8 5 3.1350 -0.0274
13 8 7 2.6503 -0.0702
13 8 9 1.6750 -0.0855
13 8 11 0.7362 -0.0853
13 8 13 0.2785 -0.1087
13 8 15 0.3929 -0.1618
13 8 17 0.8044 -0.1895
13 8 19 1.1088 -0.1178
13 8 21 1.0566 0.0725
13 8 23 0.6802 0.3169
13 8 25 0.2089 0.5123
13 8 27 -0.1177 0.5914
13 9 -36 -0.7524 2.1572
13 9 -34 -0.1164 1.8502
13 9 -32 0.5145 1.3142
13 9 -30 0.7454 0.7046
13 9 -28 0.4088 0.1590
13 9 -26 -0.3193 -0.2186
13 9 -24 -1.0351 -0.3713
13 9 -22 -1.3662 -0.3126
13 9 -20 -1.1904 -0.1334
13 9 -18 -0.6745 0.0356
13 9 -16 -0.1340 0.0966
13 9 -14 0.1734 0.0431
13 9 -12 0.1845 -0.0480
13 9 -10 0.0249 -0.0859
13 9 -8 -0.1201 -0.0411
13 9 -6 -0.1725 0.0382
13 9 -4 -0.2535 0.0765
13 9 -2 -0.6274 0.0397
13 9 0 -1.5080 -0.0398
13 9 2 -2.8475 -0.0968
13 9 4 -4.2647 -0.0905
13 9 8 -5.2219 0.0488
13 9 10 -4.2930 0.1137
13 9 12 -2.8053 0.1567
13 9 14 -1.3578 0.1711
13 9 16 -0.4247 0.1286
13 9 18 -0.1303 -0.0110
13 9 20 -0.2605 -0.2585
13 9 22 -0.4690 -0.5584
13 9 24 -0.5182 -0.8008
13 10 -33 0.5034 -1.9864
13 10 -31 0.4186 -1.4678
13 10 -29 0.1912 -0.6285
13 10 -27 -0.1887 0.1499
13 10 -25 -0.6765 0.5398
13 10 -23 -1.1303 0.4735
13 10 -21 -1.3455 0.1585
13 10 -19 -1.1797 -0.1053
13 10 -17 -0.6783 -0.1475
13 10 -15 -0.0798 -0.0130
13 10 -13 0.3328 0.1334
13 10 -11 0.4299 0.1680
13 10 -9 0.3167 0.0894
13 10 -7 0.2275 -0.0219
13 10 -5 0.3274 -0.0927
13 10 -3 0.6013 -0.1022
13 10 -1 0.9226 -0.0630
13 10 1 1.2197 0.0078
13 10 3 1.5608 0.0871
13 10 5 2.0588 0.1320
13 10 7 2.6858 0.0969
13 10 9 3.1929 -0.0164
13 10 11 3.2452 -0.1283
13 10 13 2.6806 -0.1189
13 10 15 1.6744 0.0842
13 10 17 0.6566 0.4407
13 10 19 0.0397 0.8149
13 10 21 -0.0320 1.0606
13 11 -30 -1.3267 0.5156
13 11 -28 -0.9534 0.2283
13 11 -26 -0.1002 0.0258
13 11 -24 0.9380 0.0100
13 11 -22 1.7649 0.1187
13 11 -20 2.0919 0.2029
13 11 -18 1.8820 0.1693
13 11 -16 1.3481 0.0516
13 11 -14 0.8140 -0.0443
13 11 -12 0.5229 -0.0515
13 11 -10 0.5095 0.0052
13 11 -8 0.6119 0.0549
13 11 -6 0.6122 0.0610
13 11 -4 0.4026 0.0482
13 11 -2 0.0554 0.0566
13 11 0 -0.2555 0.0874
13 11 2 -0.4119 0.1050
13 11 4 -0.4515 0.0884
13 11 6 -0.5242 0.0670
13 11 8 -0.7430 0.0918
13 11 10 -1.0625 0.1699
13 11 12 -1.2938 0.2366
13 11 14 -1.2457 0.2035
13 11 16 -0.8775 0.0413
13 11 18 -0.3424 -0.1833
13 12 -25 -0.7557 -0.6371
13 12 -23 -1.3149 -0.5372
13 12 -19 -2.1647 0.1414
13 12 -17 -2.0744 0.3087
13 12 -15 -1.5537 0.2534
13 12 -13 -0.8447 0.0760
13 12 -11 -0.4179 -0.0778
13 12 -9 -0.7182 -0.1203
13 12 -7 -1.8252 -0.0594
13 12 7 0.1782 -0.2043
13 12 9 -0.1240 -0.0645
13 12 11 -0.6781 0.1010
13 12 13 -0.9469 0.2011
13 13 0 5.8855 0.0946
13 13 2 4.0171 0.1773
13 13 4 1.9578 0.2245
14 0 -40 2.8195 0.0072
14 0 -38 5.9402 0.0961
14 0 -34 8.8276 0.1187
14 0 -32 7.0616 0.1653
14 0 -30 3.8211 0.1750
14 0 -28 0.5561 0.0990
14 0 -26 -1.4181 -0.0292
14 0 -24 -1.5874 -0.1156
14 0 -22 -0.3758 -0.0914
14 0 -20 1.2544 0.0240
14 0 -18 2.4008 0.1394
14 0 -16 2.6095 0.1682
14 0 -14 1.8637 0.0959
14 0 -12 0.3154 -0.0179
14 0 -10 -1.9258 -0.0948
14 0 -8 -4.7417 -0.0972
14 0 -6 -7.7856 -0.0454
14 0 -4 -10.3870 0.0121
14 0 -2 -11.7866 0.0414
14 0 0 -11.5816 0.0423
14 0 2 -10.0060 0.0342
14 0 4 -7.7584 0.0311
14 0 6 -5.4786 0.0300
14 0 8 -3.3191 0.0202
14 0 10 -1.0074 -0.0002
14 0 12 1.6453 -0.0191
14 0 14 4.2673 -0.0211
14 0 16 5.9691 -0.0028
14 0 18 5.9401 0.0246
14 0 20 4.1186 0.0459
14 0 22 1.3577 0.0561
14 0 24 -1.0742 0.0626
14 0 26 -2.2711 0.0735
14 0 28 -2.1517 0.0845
14 0 30 -1.3150 0.0788
14 0 32 -0.4969 0.0420
14 0 34 -0.0923 -0.0207
14 1 -43 0.1388 0.6415
14 1 -41 -0.7868 0.3471
14 1 -39 -2.3674 0.0727
14 1 -37 -4.0544 -0.0647
14 1 -35 -5.1253 -0.0397
14 1 -33 -5.1073 0.0640
14 1 -31 -4.0593 0.1237
14 1 -29 -2.5197 0.0788
14 1 -27 -1.1650 -0.0276
14 1 -25 -0.4204 -0.1011
14 1 -23 -0.2799 -0.0900
14 1 -21 -0.4192 -0.0259
14 1 -19 -0.4756 0.0183
14 1 -17 -0.2665 0.0042
14 1 -15 0.1975 -0.0437
14 1 -13 0.8617 -0.0747
14 1 -11 1.7614 -0.0658
14 1 -9 2.9911 -0.0325
14 1 -7 4.5259 0.0020
14 1 -5 6.0706 0.0347
14 1 -3 7.1195 0.0719
14 1 -1 7.2352 0.1008
14 1 1 6.3501 0.0898
14 1 3 4.8355 0.0244
14 1 5 3.2550 -0.0614
14 1 7 1.9823 -0.1027
14 1 9 0.9913 -0.0610
14 1 11 -0.0059 0.0368
14 1 13 -1.1940 0.1186
14 1 15 -2.3845 0.1303
14 1 17 -3.0901 0.0786
14 1 19 -2.8959 0.0153
14 1 21 -1.8241 -0.0159
14 1 23 -0.3852 -0.0163
14 1 25 0.7339 -0.0213
14 1 27 1.1042 -0.0601
14 1 29 0.7848 -0.1263
14 1 31 0.2010 -0.1843
14 1 33 -0.1994 -0.1970
14 2 -44 0.7719 -0.2443
14 2 -42 0.4314 -0.2054
14 2 -38 -0.5811 0.0847
14 2 -36 -0.8497 0.1434
14 2 -34 -0.7279 0.0819
14 2 -32 -0.1911 -0.0231
14 2 -30 0.6183 -0.0657
14 2 -28 1.4150 -0.0093
14 2 -26 1.8541 0.0883
14 2 -24 1.6610 0.1401
14 2 -22 0.7668 0.1135
14 2 -20 -0.6243 0.0500
14 2 -18 -2.0960 0.0121
14 2 -16 -3.1971 0.0215
14 2 -14 -3.6409 0.0509
14 2 -12 -3.4071 0.0646
14 2 -10 -2.6929 0.0551
14 2 -8 -1.7688 0.0389
14 2 -6 -0.8451 0.0267
14 2 -4 -0.0194 0.0099
14 2 -2 0.6966 -0.0222
14 2 0 1.3185 -0.0600
14 2 2 1.8333 -0.0772
14 2 4 2.1676 -0.0578
14 2 6 2.1985 -0.0138
14 2 8 1.8309 0.0255
14 2 10 1.1148 0.0406
14 2 12 0.3084 0.0347
14 2 14 -0.2134 0.0225
14 2 16 -0.1913 0.0112
14 2 18 0.3069 -0.0027
14 2 20 0.8919 -0.0219
14 2 22 1.1168 -0.0411
14 2 24 0.8060 -0.0540
14 2 26 0.1760 -0.0641
14 2 28 -0.3583 -0.0815
14 2 30 -0.5227 -0.1061
14 2 32 -0.3699 -0.1187
14 2 34 -0.1676 -0.0947
14 3 -43 -0.3859 -0.2893
14 3 -39 0.8065 -0.1555
14 3 -37 1.2741 0.0646
14 3 -35 1.4467 0.1927
14 3 -33 1.3455 0.1567
14 3 -31 1.0727 0.0051
14 3 -29 0.7220 -0.1442
14 3 -27 0.3596 -0.1970
14 3 -25 0.0751 -0.1436
14 3 -23 0.0173 -0.0460
14 3 -21 0.3382 0.0217
14 3 -19 1.0649 0.0260
14 3 -17 2.0057 -0.0168
14 3 -15 2.7802 -0.0659
14 3 -13 2.9720 -0.0876
14 3 -11 2.3159 -0.0723
14 3 -9 0.8203 -0.0338
14 3 -7 -1.2221 0.0029
14 3 -5 -3.3297 0.0171
14 3 -3 -4.9994 0.0065
14 3 -1 -5.8916 -0.0102
14 3 1 -5.9525 -0.0087
14 3 3 -5.3992 0.0190
14 3 5 -4.5639 0.0549
14 3 7 -3.6982 0.0687
14 3 9 -2.8845 0.0449
14 3 11 -2.1113 -0.0043
14 3 13 -1.4205 -0.0514
14 3 15 -0.9587 -0.0778
14 3 17 -0.8607 -0.0863
14 3 19 -1.0743 -0.0884
14 3 21 -1.3172 -0.0831
14 3 23 -1.2480 -0.0504
14 3 25 -0.7244 0.0313
14 3 27 0.0751 0.1600
14 3 29 0.7772 0.2991
14 3 31 1.0808 0.3918
14 4 -44 -0.3072 0.8440
14 4 -42 -0.6455 0.9456
14 4 -40 -0.8379 0.6621
14 4 -38 -0.6983 0.1549
14 4 -36 -0.3226 -0.2815
14 4 -34 -0.0782 -0.4300
14 4 -32 -0.3450 -0.2834
14 4 -30 -1.1906 -0.0093
14 4 -28 -2.2455 0.1989
14 4 -26 -2.9037 0.2484
14 4 -24 -2.7281 0.1669
14 4 -22 -1.7648 0.0392
14 4 -20 -0.5262 -0.0613
14 4 -18 0.3554 -0.0983
14 4 -16 0.5581 -0.0675
14 4 -14 0.2747 0.0080
14 4 -12 0.0556 0.0831
14 4 -10 0.4177 0.1105
14 4 -8 1.5029 0.0753
14 4 -6 3.0058 0.0095
14 4 -4 4.3846 -0.0349
14 4 -2 5.1784 -0.0338
14 4 0 5.2234 -0.0102
14 4 2 4.6692 -0.0035
14 4 4 3.8378 -0.0247
14 4 6 3.0413 -0.0470
14 4 8 2.4546 -0.0410
14 4 10 2.0826 -0.0122
14 4 12 1.8144 0.0063
14 4 14 1.5306 -0.0041
14 4 16 1.2005 -0.0217
14 4 18 0.9069 -0.0094
14 4 20 0.7694 0.0368
14 4 22 0.8198 0.0706
14 4 24 0.9374 0.0362
14 4 26 0.9196 -0.0743
14 4 28 0.6455 -0.2051
14 4 30 0.1975 -0.2795
14 4 32 -0.1800 -0.2588
14 5 -43 -0.3068 -0.7242
14 5 -41 -0.0887 -0.5022
14 5 -39 0.2267 -0.2429
14 5 -37 0.5977 -0.0525
14 5 -35 1.0859 0.0291
14 5 -33 1.8180 0.0282
14 5 -31 2.8370 -0.0094
14 5 -29 3.9537 -0.0579
14 5 -27 4.7382 -0.1112
14 5 -25 4.7148 -0.1572
14 5 -23 3.6640 -0.1672
14 5 -21 1.8254 -0.1191
14 5 -19 -0.1761 -0.0279
14 5 -17 -1.6662 0.0548
14 5 -15 -2.3026 0.0797
14 5 -13 -2.2245 0.0394
14 5 -11 -1.8711 -0.0272
14 5 -9 -1.6247 -0.0715
14 5 -7 -1.5697 -0.0724
14 5 -5 -1.5377 -0.0417
14 5 -3 -1.3536 -0.0003
14 5 -1 -1.0353 0.0426
14 5 1 -0.7744 0.0835
14 5 3 -0.7444 0.1059
14 5 5 -0.9354 0.0815
14 5 7 -1.1601 -0.0008
14 5 9 -1.2033 -0.1079
14 5 11 -0.9690 -0.1727
14 5 13 -0.5174 -0.1456
14 5 15 -0.0056 -0.0414
14 5 17 0.3917 0.0634
14 5 19 0.5383 0.0894
14 5 21 0.3823 0.0174
14 5 23 -0.0015 -0.0966
14 5 25 -0.4141 -0.1694
14 5 27 -0.6248 -0.1566
14 5 29 -0.5204 -0.0812
14 5 31 -0.1922 -0.0046
14 6 -42 0.7492 -0.1383
14 6 -40 0.7293 -0.3259
14 6 -38 0.3756 -0.3303
14 6 -36 -0.2813 -0.2059
14 6 -34 -1.1060 -0.0649
14 6 -32 -1.9365 0.0202
14 6 -30 -2.6527 0.0511
14 6 -28 -3.1796 0.0653
14 6 -26 -3.4370 0.0835
14 6 -24 -3.3092 0.0986
14 6 -22 -2.6951 0.0988
14 6 -20 -1.6151 0.0872
14 6 -18 -0.2749 0.0731
14 6 -16 0.9923 0.0564
14 6 -14 1.8810 0.0299
14 6 -12 2.2517 -0.0035
14 6 -10 2.1463 -0.0254
14 6 -8 1.6919 -0.0204
14 6 -6 0.9980 0.0013
14 6 -4 0.1476 0.0080
14 6 -2 -0.7326 -0.0231
14 6 0 -1.4290 -0.0805
14 6 2 -1.7166 -0.1257
14 6 4 -1.5182 -0.1252
14 6 6 -1.0066 -0.0756
14 6 8 -0.5372 -0.0014
14 6 10 -0.4295 0.0639
14 6 12 -0.7564 0.0928
14 6 14 -1.2994 0.0692
14 6 16 -1.7033 -0.0060
14 6 18 -1.7118 -0.1050
14 6 20 -1.3158 -0.1771
14 6 22 -0.7253 -0.1770
14 6 24 -0.2122 -0.1031
14 6 26 0.0520 -0.0069
14 6 28 0.0603 0.0449
14 6 30 -0.0755 0.0255
14 7 -39 0.4388 -0.6151
14 7 -37 0.2391 -0.3394
14 7 -35 -0.0452 -0.0186
14 7 -33 -0.2742 0.1961
14 7 -31 -0.2580 0.2209
14 7 -29 0.1447 0.0961
14 7 -27 0.9122 -0.0528
14 7 -25 1.8083 -0.1181
14 7 -23 2.4525 -0.0876
14 7 -21 2.5018 -0.0308
14 7 -19 1.8485 -0.0172
14 7 -17 0.7059 -0.0520
14 7 -15 -0.4911 -0.0867
14 7 -13 -1.3251 -0.0808
14 7 -11 -1.6163 -0.0427
14 7 -9 -1.4666 -0.0092
14 7 -7 -1.0995 0.0017
14 7 -5 -0.6335 0.0071
14 7 -3 0.0089 0.0293
14 7 -1 0.9709 0.0624
14 7 1 2.2274 0.0781
14 7 3 3.4745 0.0639
14 7 5 4.2740 0.0412
14 7 7 4.3497 0.0364
14 7 9 3.7881 0.0382
14 7 11 2.9658 -0.0008
14 7 13 2.2665 -0.1085
14 7 15 1.8260 -0.2388
14 7 17 1.5092 -0.2857
14 7 19 1.1049 -0.1675
14 7 21 0.5455 0.0949
14 7 23 -0.0329 0.3802
14 7 25 -0.4141 0.5511
14 7 27 -0.4734 0.5476
14 8 -38 -0.6067 1.9340
14 8 -36 -0.2901 1.4384
14 8 -34 0.1882 0.7613
14 8 -32 0.5609 0.1787
14 8 -30 0.5869 -0.1484
14 8 -28 0.2309 -0.2177
14 8 -26 -0.2962 -0.1329
14 8 -24 -0.6760 -0.0173
14 8 -22 -0.6988 0.0477
14 8 -20 -0.3991 0.0405
14 8 -18 -0.0190 -0.0127
14 8 -16 0.1627 -0.0642
14 8 -14 0.0146 -0.0746
14 8 -12 -0.3687 -0.0362
14 8 -10 -0.7356 0.0229
14 8 -8 -0.8541 0.0599
14 8 -6 -0.6898 0.0501
14 8 -4 -0.4729 0.0034
14 8 -2 -0.5884 -0.0465
14 8 0 -1.3295 -0.0725
14 8 2 -2.6597 -0.0724
14 8 4 -4.1548 -0.0620
14 8 6 -5.1948 -0.0509
14 8 8 -5.3050 -0.0256
14 8 10 -4.4251 0.0399
14 8 12 -2.9298 0.1554
14 8 14 -1.3957 0.2894
14 8 16 -0.2838 0.3725
14 8 18 0.2532 0.3345
14 8 20 0.3470 0.1525
14 8 22 0.2368 -0.1212
14 8 24 0.0947 -0.3774
14 8 26 -0.0363 -0.5093
14 9 -35 0.1258 -0.8180
14 9 -33 0.5209 -0.4801
14 9 -31 0.7524 -0.0940
14 9 -29 0.6571 0.2100
14 9 -27 0.1718 0.3229
14 9 -25 -0.5954 0.2328
14 9 -23 -1.3582 0.0476
14 9 -21 -1.7571 -0.0778
14 9 -19 -1.5486 -0.0587
14 9 -17 -0.7641 0.0598
14 9 -15 0.2833 0.1570
14 9 -13 1.1701 0.1513
14 9 -11 1.6003 0.0644
14 9 -9 1.5403 -0.0191
14 9 -7 1.1682 -0.0436
14 9 -5 0.7054 -0.0256
14 9 -3 0.2871 -0.0114
14 9 -1 -0.0327 -0.0110
14 9 1 -0.1921 0.0113
14 9 5 0.3593 0.1636
14 9 7 1.0297 0.1872
14 9 9 1.6185 0.1205
14 9 11 1.7709 0.0188
14 9 13 1.3295 -0.0168
14 9 15 0.4707 0.0681
14 9 17 -0.3875 0.2279
14 9 19 -0.8460 0.3556
14 9 21 -0.7605 0.3720
14 9 23 -0.2924 0.2833
14 10 -32 -1.6306 -0.7209
14 10 -30 -1.8869 -0.4083
14 10 -28 -1.4687 -0.0735
14 10 -26 -0.4944 0.1814
14 10 -24 0.6436 0.2859
14 10 -22 1.4889 0.2284
14 10 -20 1.7494 0.0704
14 10 -18 1.4198 -0.0779
14 10 -16 0.7490 -0.1253
14 10 -14 0.0868 -0.0620
14 10 -12 -0.3002 0.0373
14 10 -10 -0.3447 0.0806
14 10 -8 -0.1646 0.0391
14 10 -6 0.0654 -0.0331
14 10 -4 0.2649 -0.0584
14 10 -2 0.5002 -0.0144
14 10 0 0.8928 0.0450
14 10 2 1.4553 0.0475
14 10 4 2.0039 -0.0201
14 10 6 2.2445 -0.0941
14 10 8 1.9832 -0.0942
14 10 10 1.2955 -0.0038
14 10 12 0.5087 0.1110
14 10 14 -0.0004 0.1611
14 10 16 -0.0469 0.1180
14 10 18 0.2601 0.0395
14 10 20 0.6181 0.0152
14 11 -29 0.4461 0.2680
14 11 -27 0.3032 -0.4868
14 11 -25 0.0009 -0.7881
14 11 -23 -0.3890 -0.5641
14 11 -21 -0.7513 -0.0658
14 11 -19 -0.9378 0.3423
14 11 -17 -0.8184 0.4409
14 11 -15 -0.3848 0.2671
14 11 -13 0.1655 0.0237
14 11 -11 0.4770 -0.1048
14 11 -9 0.2448 -0.0715
14 11 -7 -0.5404 0.0459
14 11 -5 -1.5193 0.1398
14 11 -3 -2.1709 0.1536
14 11 -1 -2.1802 0.0974
14 11 1 -1.6819 0.0193
14 11 3 -1.1671 -0.0304
14 11 5 -1.1050 -0.0235
14 11 7 -1.5735 0.0299
14 11 9 -2.1997 0.0779
14 11 11 -2.4559 0.0500
14 11 13 -2.0701 -0.0964
14 11 15 -1.2213 -0.3356
14 11 17 -0.3792 -0.5804
14 12 -24 -0.2924 0.3403
14 12 -22 -0.5722 -0.0293
14 12 -18 -0.9433 -0.6226
14 12 -16 -1.2357 -0.5260
14 12 -14 -1.5327 -0.2935
14 12 -12 -1.5483 -0.1069
14 12 -10 -0.9850 -0.0430
14 12 -8 0.2096 -0.0590
14 12 -6 1.7065 -0.0766
14 12 -4 2.9192 -0.0616
14 12 2 1.9490 -0.0505
14 12 4 1.1598 -0.1167
14 12 6 0.9595 -0.2203
14 12 8 1.3187 -0.3416
14 12 10 1.8033 -0.4277
14 12 12 1.9209 -0.4099
14 13 3 -0.8093 0.0461
15 1 -42 0.3250 0.4441
15 1 -40 -1.5498 0.2171
15 1 -38 -3.6948 0.0480
15 1 -36 -5.2051 -0.0789
15 1 -34 -5.3932 -0.1802
15 1 -32 -4.1874 -0.2363
15 1 -30 -2.1705 -0.2196
15 1 -28 -0.2454 -0.1440
15 1 -26 0.8423 -0.0696
15 1 -24 0.8327 -0.0527
15 1 -22 -0.0277 -0.0932
15 1 -20 -1.2202 -0.1379
15 1 -18 -2.2471 -0.1333
15 1 -16 -2.7993 -0.0759
15 1 -14 -2.7466 -0.0087
15 1 -12 -2.0416 0.0240
15 1 -10 -0.6805 0.0160
15 1 -8 1.2246 -0.0050
15 1 -6 3.3494 -0.0117
15 1 -4 5.1885 -0.0014
15 1 -2 6.2690 0.0107
15 1 0 6.4166 0.0148
15 1 2 5.8449 0.0171
15 1 4 4.9603 0.0282
15 1 6 4.0281 0.0469
15 1 8 2.9988 0.0586
15 1 10 1.6700 0.0517
15 1 12 0.0430 0.0311
15 1 14 -1.4774 0.0159
15 1 16 -2.2743 0.0223
15 1 18 -1.9800 0.0485
15 1 20 -0.8118 0.0731
15 1 22 0.5256 0.0688
15 1 24 1.3098 0.0197
15 1 26 1.2619 -0.0668
15 1 28 0.6452 -0.1600
15 1 30 -0.0264 -0.2202
15 1 32 -0.3831 -0.2196
15 2 -43 -0.9842 -0.9982
15 2 -41 0.2608 -0.6588
15 2 -39 2.1154 -0.2302
15 2 -37 3.9392 0.0780
15 2 -35 5.0859 0.1626
15 2 -33 5.2436 0.0759
15 2 -31 4.5475 -0.0387
15 2 -29 3.4267 -0.0668
15 2 -27 2.3276 0.0016
15 2 -25 1.5134 0.0928
15 2 -23 1.0372 0.1315
15 2 -21 0.8404 0.1021
15 2 -19 0.8497 0.0447
15 2 -17 0.9870 0.0065
15 2 -15 1.1080 0.0040
15 2 -13 0.9639 0.0250
15 2 -11 0.2733 0.0496
15 2 -9 -1.1032 0.0628
15 2 -7 -2.9980 0.0526
15 2 -5 -4.9294 0.0118
15 2 -3 -6.3115 -0.0506
15 2 -1 -6.7764 -0.1033
15 2 1 -6.3842 -0.1117
15 2 3 -5.5487 -0.0691
15 2 5 -4.7170 -0.0090
15 2 7 -4.0495 0.0214
15 2 9 -3.3645 0.0023
15 2 11 -2.3967 -0.0443
15 2 13 -1.1391 -0.0811
15 2 15 0.0469 -0.0931
15 2 17 0.6749 -0.0948
15 2 19 0.5335 -0.1002
15 2 21 -0.1038 -0.0919
15 2 23 -0.6542 -0.0275
15 2 25 -0.6486 0.1180
15 2 27 -0.0619 0.3161
15 2 29 0.7075 0.4899
15 2 31 1.1642 0.5609
15 2 33 1.0733 0.4959
15 3 -44 0.1724 0.7772
15 3 -42 0.0187 0.6031
15 3 -40 -0.3155 0.2020
15 3 -38 -0.7093 -0.2014
15 3 -36 -1.0986 -0.3867
15 3 -34 -1.5461 -0.2961
15 3 -32 -2.1649 -0.0608
15 3 -30 -2.9486 0.1218
15 3 -28 -3.6569 0.1419
15 3 -26 -3.8880 0.0350
15 3 -24 -3.3235 -0.0860
15 3 -22 -1.9823 -0.1381
15 3 -20 -0.2795 -0.1162
15 3 -18 1.1823 -0.0631
15 3 -16 1.9655 -0.0162
15 3 -14 2.0462 0.0123
15 3 -12 1.7833 0.0204
15 3 -10 1.6370 0.0059
15 3 -8 1.8516 -0.0245
15 3 -6 2.3271 -0.0451
15 3 -4 2.7466 -0.0280
15 3 -2 2.8342 0.0265
15 3 0 2.5434 0.0822
15 3 2 2.0599 0.0980
15 3 4 1.6493 0.0656
15 3 6 1.4779 0.0153
15 3 8 1.5204 -0.0182
15 3 10 1.5972 -0.0288
15 3 12 1.5051 -0.0346
15 3 14 1.1601 -0.0466
15 3 16 0.6643 -0.0508
15 3 18 0.2454 -0.0290
15 3 20 0.0942 0.0079
15 3 22 0.2120 0.0174
15 3 24 0.3938 -0.0362
15 3 26 0.3858 -0.1411
15 3 28 0.1011 -0.2392
15 3 30 -0.2904 -0.2723
15 3 32 -0.4917 -0.2275
15 4 -43 -0.4084 0.0582
15 4 -41 -0.4088 0.2468
15 4 -39 -0.1649 0.2991
15 4 -37 0.2741 0.2128
15 4 -35 0.8188 0.0609
15 4 -33 1.4225 -0.0653
15 4 -31 2.0861 -0.1163
15 4 -29 2.7667 -0.1023
15 4 -27 3.2754 -0.0644
15 4 -25 3.2940 -0.0333
15 4 -23 2.5566 -0.0130
15 4 -21 1.0846 0.0058
15 4 -19 -0.7225 0.0253
15 4 -17 -2.2518 0.0363
15 4 -15 -3.0068 0.0308
15 4 -13 -2.8638 0.0135
15 4 -11 -2.0749 -0.0021
15 4 -9 -1.0434 -0.0060
15 4 -7 -0.0722 0.0002
15 4 -5 0.7264 0.0077
15 4 -3 1.3452 0.0112
15 4 -1 1.7604 0.0113
15 4 1 1.9061 0.0100
15 4 3 1.7492 0.0042
15 4 5 1.3598 -0.0110
15 4 7 0.8938 -0.0331
15 4 9 0.5077 -0.0469
15 4 11 0.2873 -0.0328
15 4 13 0.2368 0.0177
15 4 15 0.3049 0.0902
15 4 17 0.4057 0.1513
15 4 19 0.4350 0.1678
15 4 21 0.3129 0.1261
15 4 23 0.0468 0.0386
15 4 25 -0.2450 -0.0659
15 4 27 -0.4011 -0.1589
15 4 29 -0.3396 -0.2218
15 4 31 -0.1298 -0.2454
15 5 -42 1.3605 -1.0394
15 5 -40 1.3151 -0.9458
15 5 -38 0.7475 -0.5984
15 5 -36 -0.0853 -0.1919
15 5 -34 -0.7689 0.0926
15 5 -32 -1.0197 0.1952
15 5 -30 -0.8732 0.1713
15 5 -28 -0.6190 0.1094
15 5 -26 -0.5347 0.0610
15 5 -24 -0.6409 0.0340
15 5 -22 -0.6842 0.0238
15 5 -20 -0.3643 0.0306
15 5 -18 0.3844 0.0492
15 5 -16 1.2897 0.0589
15 5 -14 1.8994 0.0394
15 5 -12 1.8714 -0.0056
15 5 -10 1.1751 -0.0475
15 5 -8 0.0717 -0.0603
15 5 -6 -1.0723 -0.0455
15 5 -4 -1.9779 -0.0258
15 5 -2 -2.5289 -0.0167
15 5 0 -2.7299 -0.0125
15 5 2 -2.6394 -0.0017
15 5 4 -2.3440 0.0107
15 5 6 -1.9644 0.0060
15 5 8 -1.6360 -0.0228
15 5 10 -1.4477 -0.0561
15 5 12 -1.3862 -0.0671
15 5 14 -1.3489 -0.0550
15 5 16 -1.2292 -0.0480
15 5 18 -1.0047 -0.0687
15 5 20 -0.7485 -0.0973
15 5 22 -0.5564 -0.0816
15 5 24 -0.4616 0.0116
15 5 26 -0.4158 0.1540
15 5 28 -0.3502 0.2689
15 5 30 -0.2499 0.2917
15 6 -39 -0.8372 0.6427
15 6 -37 -1.0455 0.5513
15 6 -35 -1.3321 0.4365
15 6 -33 -1.7694 0.2697
15 6 -31 -2.2705 0.0588
15 6 -29 -2.5907 -0.1308
15 6 -27 -2.4708 -0.2176
15 6 -25 -1.8325 -0.1744
15 6 -23 -0.8840 -0.0578
15 6 -21 -0.0375 0.0346
15 6 -19 0.3305 0.0416
15 6 -17 0.1208 -0.0201
15 6 -15 -0.4237 -0.0837
15 6 -13 -0.8872 -0.0947
15 6 -11 -0.9681 -0.0495
15 6 -9 -0.6630 0.0182
15 6 -7 -0.2094 0.0728
15 6 -5 0.1533 0.0967
15 6 -3 0.3903 0.0845
15 6 -1 0.6678 0.0376
15 6 1 1.1546 -0.0259
15 6 3 1.8233 -0.0625
15 6 5 2.4356 -0.0247
15 6 7 2.7187 0.0931
15 6 9 2.5650 0.2283
15 6 11 2.0864 0.2846
15 6 13 1.5009 0.2092
15 6 15 0.9816 0.0455
15 6 17 0.5964 -0.0938
15 6 19 0.3494 -0.1156
15 6 21 0.2359 -0.0207
15 6 23 0.2406 0.1025
15 6 25 0.3060 0.1555
15 6 27 0.3401 0.1087
15 6 29 0.2812 0.0135
15 7 -40 0.1225 0.4317
15 7 -38 0.4944 0.3156
15 7 -36 1.0636 0.0730
15 7 -34 1.7351 -0.1222
15 7 -32 2.3330 -0.1577
15 7 -30 2.6955 -0.0478
15 7 -28 2.7586 0.1049
15 7 -26 2.5654 0.1962
15 7 -24 2.2056 0.1838
15 7 -22 1.7498 0.0937
15 7 -20 1.2281 -0.0133
15 7 -18 0.6552 -0.0798
15 7 -16 0.0618 -0.0795
15 7 -14 -0.4928 -0.0262
15 7 -12 -0.9268 0.0351
15 7 -10 -1.1477 0.0574
15 7 -8 -1.0821 0.0257
15 7 -6 -0.7309 -0.0307
15 7 -4 -0.2263 -0.0613
15 7 -2 0.1762 -0.0367
15 7 0 0.2110 0.0267
15 7 2 -0.2225 0.0807
15 7 4 -0.9493 0.0845
15 7 6 -1.5811 0.0352
15 7 8 -1.7382 -0.0333
15 7 10 -1.2877 -0.0751
15 7 12 -0.4295 -0.0588
15 7 14 0.4275 0.0178
15 7 16 0.9092 0.1270
15 7 18 0.8712 0.2216
15 7 20 0.4355 0.2563
15 7 22 -0.1240 0.2153
15 7 24 -0.5486 0.1261
15 7 26 -0.7105 0.0423
15 8 -37 -1.2706 0.1592
15 8 -35 -1.0016 0.0963
15 8 -33 -0.7479 0.0164
15 8 -31 -0.7104 -0.0349
15 8 -29 -0.9939 -0.0473
15 8 -27 -1.5403 -0.0474
15 8 -25 -2.1281 -0.0584
15 8 -23 -2.4510 -0.0687
15 8 -21 -2.2610 -0.0474
15 8 -17 -0.3818 0.0672
15 8 -15 0.7594 0.0771
15 8 -13 1.5839 0.0366
15 8 -11 1.9337 -0.0107
15 8 -9 1.8493 -0.0228
15 8 -7 1.4597 -0.0051
15 8 -5 0.8478 -0.0014
15 8 -3 0.0209 -0.0373
15 8 -1 -0.9892 -0.0850
15 8 1 -2.0108 -0.0916
15 8 3 -2.7452 -0.0423
15 8 5 -2.9396 0.0176
15 8 9 -1.9534 -0.0001
15 8 11 -1.4229 -0.0143
15 8 13 -1.2059 0.0477
15 8 15 -1.2148 0.1640
15 8 17 -1.1656 0.2333
15 8 19 -0.8297 0.1593
15 8 21 -0.2255 -0.0589
15 8 23 0.3964 -0.3171
15 9 -34 0.1958 -1.1008
15 9 -32 -0.2514 -0.4922
15 9 -30 -0.2764 0.0180
15 9 -28 0.1155 0.2901
15 9 -26 0.6679 0.3112
15 9 -24 1.0639 0.1699
15 9 -22 1.1322 -0.0036
15 9 -20 0.9239 -0.1020
15 9 -18 0.6278 -0.0849
15 9 -16 0.4145 0.0117
15 9 -14 0.3294 0.1071
15 9 -8 0.0548 -0.0035
15 9 -6 -0.0588 -0.0478
15 9 -4 0.1002 -0.0267
15 9 2 3.2853 0.0251
15 9 4 4.4602 -0.0337
15 9 6 4.9432 -0.0634
15 9 8 4.5291 -0.0301
15 9 10 3.3998 0.0407
15 9 12 2.0206 0.0849
15 9 14 0.8766 0.0586
15 9 16 0.2290 -0.0155
15 9 18 0.0435 -0.0596
15 9 20 0.1065 -0.0022
15 9 22 0.2134 0.1603
15 10 -31 -0.6599 0.4720
15 10 -29 -0.6509 -0.2003
15 10 -27 -0.4432 -0.5859
15 10 -25 -0.0670 -0.5524
15 10 -23 0.2897 -0.2203
15 10 -21 0.3893 0.1357
15 10 -19 0.1292 0.2887
15 10 -17 -0.3500 0.2025
15 10 -15 -0.7460 0.0111
15 10 -13 -0.8149 -0.1210
15 10 -11 -0.5529 -0.1262
15 10 -9 -0.1827 -0.0484
15 10 -7 0.0374 0.0335
15 10 -5 0.0093 0.0786
15 10 -3 -0.1789 0.0924
15 10 -1 -0.4042 0.0898
15 10 1 -0.6698 0.0721
15 10 3 -1.1020 0.0391
15 10 5 -1.7726 0.0039
15 10 7 -2.5210 -0.0228
15 10 9 -2.9733 -0.0609
15 10 11 -2.7819 -0.1581
15 10 13 -1.9043 -0.3419
15 10 15 -0.6840 -0.5700
15 10 17 0.3456 -0.7403
15 10 19 0.7900 -0.7624
15 11 -28 1.0308 0.0305
15 11 -26 0.1706 0.1405
15 11 -24 -0.7984 0.0843
15 11 -22 -1.4756 -0.0752
15 11 -20 -1.6524 -0.2118
15 11 -18 -1.4155 -0.2466
15 11 -16 -1.0523 -0.1953
15 11 -14 -0.8337 -0.1232
15 11 -12 -0.8323 -0.0723
15 11 -10 -0.9033 -0.0367
15 11 -8 -0.8328 0.0026
15 11 -6 -0.5350 0.0372
15 11 -4 -0.1360 0.0362
15 11 -2 0.1291 -0.0147
15 11 0 0.1256 -0.0919
15 11 2 -0.0428 -0.1587
15 11 4 -0.0996 -0.2051
15 11 6 0.1744 -0.2509
15 11 8 0.7328 -0.3043
15 11 10 1.2589 -0.3261
15 11 12 1.3854 -0.2487
15 11 14 0.9681 -0.0459
15 11 16 0.2012 0.2170
15 12 -23 1.3096 0.2103
15 12 -17 0.9654 -0.2859
15 12 -15 0.4099 -0.1430
15 12 -13 0.1039 0.0060
15 12 -11 0.3082 0.0639
15 12 -9 1.0367 0.0164
15 12 -7 1.9822 -0.0841
15 12 -5 2.6378 -0.1694
15 12 -3 2.5848 -0.1913
15 12 1 0.5843 -0.0080
15 12 3 -0.3962 0.1479
15 12 5 -0.7490 0.2836
15 12 7 -0.4698 0.3562
15 12 9 0.0795 0.3540
15 13 -4 -4.6455 0.0894
15 13 0 -2.5551 0.0966
16 0 -34 -7.0490 -0.0319
16 0 -32 -5.0799 -0.0441
16 0 -30 -2.3909 -0.0530
16 0 -28 -0.1434 -0.0030
16 0 -26 0.9206 0.0809
16 0 -24 0.7575 0.1261
16 0 -22 -0.1411 0.0894
16 0 -20 -1.1506 -0.0019
16 0 -18 -1.8379 -0.0791
16 0 -16 -2.0276 -0.0957
16 0 -14 -1.6654 -0.0607
16 0 -12 -0.6853 -0.0179
16 0 -10 0.9571 0.0013
16 0 -8 3.1159 0.0021
16 0 -6 5.3442 0.0085
16 0 -4 7.0187 0.0293
16 0 -2 7.6740 0.0457
16 0 0 7.2973 0.0320
16 0 2 6.3151 -0.0140
16 0 4 5.2422 -0.0624
16 0 6 4.2703 -0.0746
16 0 8 3.1659 -0.0376
16 0 10 1.5934 0.0236
16 0 12 -0.4130 0.0648
16 0 14 -2.2738 0.0568
16 0 16 -3.1933 0.0065
16 0 18 -2.7527 -0.0510
16 0 20 -1.2678 -0.0795
16 0 22 0.3989 -0.0647
16 0 24 1.4235 -0.0174
16 0 26 1.5259 0.0394
16 0 28 1.0226 0.0862
16 0 30 0.4565 0.1129
16 0 32 0.1656 0.1165
16 1 -37 4.5279 -0.0308
16 1 -35 5.0957 -0.0775
16 1 -33 4.5984 -0.1257
16 1 -31 3.3716 -0.0971
16 1 -29 2.0052 -0.0046
16 1 -27 0.9866 0.0675
16 1 -25 0.4768 0.0503
16 1 -23 0.3331 -0.0396
16 1 -21 0.3024 -0.1169
16 1 -19 0.2079 -0.1089
16 1 -17 0.0015 -0.0207
16 1 -15 -0.3130 0.0797
16 1 -13 -0.7713 0.1299
16 1 -11 -1.4484 0.1218
16 1 -9 -2.3617 0.0872
16 1 -7 -3.3741 0.0505
16 1 -5 -4.2108 0.0088
16 1 -3 -4.6102 -0.0426
16 1 -1 -4.5004 -0.0810
16 1 1 -4.0519 -0.0694
16 1 3 -3.5403 -0.0016
16 1 5 -3.1186 0.0756
16 1 7 -2.6899 0.0965
16 1 9 -2.0070 0.0383
16 1 11 -0.9329 -0.0539
16 1 13 0.3573 -0.1068
16 1 15 1.4227 -0.0822
16 1 17 1.8408 -0.0034
16 1 19 1.5117 0.0769
16 1 21 0.7370 0.1283
16 1 23 0.0068 0.1600
16 1 25 -0.3330 0.1940
16 1 27 -0.2745 0.2305
16 1 29 -0.0708 0.2421
16 1 31 0.0163 0.2014
16 2 -42 -0.6418 0.1016
16 2 -38 -0.4580 -0.0327
16 2 -36 -0.3324 -0.0449
16 2 -34 -0.3439 -0.0023
16 2 -32 -0.6022 0.0290
16 2 -30 -1.0895 -0.0074
16 2 -28 -1.6164 -0.0951
16 2 -26 -1.8857 -0.1593
16 2 -24 -1.6423 -0.1414
16 2 -22 -0.8236 -0.0545
16 2 -20 0.3889 0.0343
16 2 -18 1.6544 0.0692
16 2 -16 2.6357 0.0487
16 2 -14 3.1317 0.0092
16 2 -12 3.1048 -0.0206
16 2 -10 2.6251 -0.0397
16 2 -8 1.8107 -0.0551
16 2 -6 0.8173 -0.0567
16 2 -4 -0.1520 -0.0243
16 2 -2 -0.8790 0.0413
16 2 0 -1.2201 0.1039
16 2 2 -1.1853 0.1186
16 2 4 -0.9254 0.0737
16 2 6 -0.6262 0.0046
16 2 8 -0.4005 -0.0372
16 2 10 -0.2675 -0.0275
16 2 12 -0.2164 0.0147
16 2 14 -0.2630 0.0508
16 2 16 -0.4278 0.0554
16 2 18 -0.6659 0.0296
16 2 20 -0.8466 -0.0103
16 2 22 -0.8298 -0.0474
16 2 24 -0.5777 -0.0681
16 2 26 -0.1902 -0.0605
16 2 28 0.1749 -0.0192
16 2 30 0.4157 0.0441
16 2 32 0.5261 0.1001
16 3 -43 0.3988 0.6934
16 3 -39 -0.2895 0.1251
16 3 -37 -0.6694 -0.1158
16 3 -35 -0.9858 -0.1728
16 3 -33 -1.1714 -0.0674
16 3 -31 -1.1397 0.0928
16 3 -29 -0.8325 0.1984
16 3 -27 -0.3080 0.2062
16 3 -25 0.2138 0.1449
16 3 -23 0.4267 0.0706
16 3 -21 0.1156 0.0191
16 3 -19 -0.6844 -0.0067
16 3 -17 -1.6676 -0.0183
16 3 -15 -2.4001 -0.0207
16 3 -13 -2.5249 -0.0107
16 3 -11 -1.9072 0.0119
16 3 -9 -0.6598 0.0378
16 3 -7 0.9217 0.0542
16 3 -5 2.4618 0.0536
16 3 -3 3.6172 0.0373
16 3 -1 4.1876 0.0127
16 3 1 4.1859 -0.0099
16 3 3 3.8109 -0.0204
16 3 5 3.3160 -0.0131
16 3 7 2.8551 0.0065
16 3 9 2.4265 0.0228
16 3 11 1.9603 0.0227
16 3 13 1.4560 0.0110
16 3 15 1.0271 0.0094
16 3 17 0.7990 0.0339
16 3 19 0.7624 0.0686
16 3 21 0.7391 0.0648
16 3 23 0.5155 -0.0260
16 3 25 0.0305 -0.2093
16 3 27 -0.5538 -0.4315
16 3 29 -0.9646 -0.6054
16 3 31 -1.0171 -0.6591
16 4 -42 0.8385 -0.7634
16 4 -40 0.7079 -0.3058
16 4 -38 0.3450 0.1618
16 4 -36 0.0519 0.3990
16 4 -34 0.1932 0.3325
16 4 -32 0.9069 0.0841
16 4 -30 1.9384 -0.1470
16 4 -28 2.7530 -0.2340
16 4 -26 2.8742 -0.1819
16 4 -24 2.2110 -0.0743
16 4 -22 1.1290 0.0151
16 4 -20 0.2063 0.0632
16 4 -18 -0.1517 0.0761
16 4 -16 0.0362 0.0586
16 4 -14 0.3778 0.0120
16 4 -12 0.4038 -0.0486
16 4 -10 -0.1180 -0.0932
16 4 -8 -1.0627 -0.1004
16 4 -6 -2.0740 -0.0756
16 4 -4 -2.8078 -0.0417
16 4 -2 -3.1144 -0.0139
16 4 0 -3.0579 0.0094
16 4 2 -2.8102 0.0298
16 4 4 -2.5234 0.0354
16 4 6 -2.2636 0.0126
16 4 8 -2.0201 -0.0274
16 4 10 -1.7549 -0.0467
16 4 12 -1.4528 -0.0156
16 4 14 -1.1492 0.0506
16 4 16 -0.9198 0.1006
16 4 18 -0.8300 0.0997
16 4 20 -0.8687 0.0743
16 4 22 -0.9219 0.0940
16 4 24 -0.8307 0.2036
16 4 26 -0.5133 0.3704
16 4 30 0.3092 0.5148
16 5 -41 -0.6688 0.2314
16 5 -39 -0.7045 0.0152
16 5 -37 -0.8266 -0.0709
16 5 -35 -1.2052 -0.0370
16 5 -33 -1.9389 0.0430
16 5 -31 -2.9285 0.0974
16 5 -29 -3.8437 0.1030
16 5 -27 -4.2432 0.0798
16 5 -25 -3.8113 0.0527
16 5 -23 -2.5736 0.0244
16 5 -21 -0.9369 -0.0157
16 5 -19 0.5076 -0.0662
16 5 -17 1.3106 -0.1033
16 5 -15 1.4018 -0.0994
16 5 -13 1.0705 -0.0480
16 5 -11 0.7108 0.0293
16 5 -9 0.5397 0.0990
16 5 -7 0.5073 0.1359
16 5 -5 0.4424 0.1306
16 5 -3 0.2721 0.0852
16 5 -1 0.1048 0.0139
16 5 1 0.1131 -0.0533
16 5 3 0.3474 -0.0748
16 5 5 0.6672 -0.0223
16 5 7 0.8489 0.0891
16 5 9 0.7631 0.1958
16 5 11 0.4632 0.2220
16 5 13 0.1286 0.1353
16 5 17 -0.0323 -0.1739
16 5 19 0.1958 -0.2429
16 5 21 0.5120 -0.2237
16 5 23 0.7686 -0.1620
16 5 25 0.8316 -0.1102
16 5 27 0.6499 -0.0847
16 5 29 0.3048 -0.0648
16 6 -40 -0.2208 0.6629
16 6 -38 0.0906 0.5511
16 6 -36 0.6920 0.3057
16 6 -34 1.4280 0.0720
16 6 -32 2.1186 -0.0606
16 6 -30 2.6447 -0.0877
16 6 -28 2.9504 -0.0519
16 6 -26 2.9818 0.0047
16 6 -24 2.6505 0.0570
16 6 -22 1.8860 0.0898
16 6 -20 0.7410 0.0940
16 6 -18 -0.5547 0.0732
16 6 -16 -1.6663 0.0440
16 6 -14 -2.3147 0.0204
16 6 -12 -2.4058 -0.0001
16 6 -10 -2.0377 -0.0300
16 6 -8 -1.4013 -0.0705
16 6 -6 -0.6749 -0.1006
16 6 -4 0.0118 -0.0943
16 6 -2 0.5561 -0.0489
16 6 0 0.8759 0.0089
16 6 2 0.9542 0.0460
16 6 4 0.8888 0.0497
16 6 6 0.8669 0.0315
16 6 8 1.0472 0.0083
16 6 10 1.4289 -0.0108
16 6 12 1.8232 -0.0186
16 6 14 1.9653 0.0018
16 6 16 1.6914 0.0676
16 6 18 1.0488 0.1701
16 6 20 0.2647 0.2623
16 6 22 -0.3927 0.2865
16 6 24 -0.7548 0.2206
16 6 26 -0.8078 0.1000
16 6 28 -0.6519 -0.0112
16 7 -39 -0.3523 -0.5588
16 7 -37 -0.0238 -0.6247
16 7 -35 0.2405 -0.5959
16 7 -33 0.3220 -0.4460
16 7 -31 0.1515 -0.2076
16 7 -29 -0.2535 0.0228
16 7 -27 -0.7674 0.1389
16 7 -21 -0.7859 -0.1588
16 7 -19 0.1271 -0.1920
16 7 -17 1.2669 -0.1342
16 7 -15 2.2759 -0.0411
16 7 -13 2.8514 0.0324
16 7 -11 2.8894 0.0661
16 7 -9 2.5020 0.0650
16 7 -7 1.8941 0.0361
16 7 -5 1.2011 -0.0141
16 7 -3 0.4211 -0.0653
16 7 -1 -0.5083 -0.0863
16 7 1 -1.5691 -0.0654
16 7 3 -2.5988 -0.0341
16 7 5 -3.3673 -0.0466
16 7 7 -3.7248 -0.1223
16 7 11 -3.3602 -0.2282
16 7 13 -2.8680 -0.1368
16 7 15 -2.2423 0.0039
16 7 17 -1.4913 0.0779
16 7 19 -0.6836 0.0108
16 7 21 0.0280 -0.1627
16 7 23 0.4823 -0.3244
16 7 25 0.6141 -0.3671
16 8 -36 -0.2851 -0.1973
16 8 -34 -0.8035 0.1614
16 8 -32 -0.9805 0.3215
16 8 -30 -0.7992 0.2594
16 8 -28 -0.4759 0.0760
16 8 -26 -0.2945 -0.0876
16 8 -24 -0.3936 -0.1367
16 8 -22 -0.6768 -0.0633
16 8 -20 -0.9092 0.0702
16 8 -16 -0.6750 0.2043
16 8 -14 -0.3633 0.1414
16 8 -12 -0.1575 0.0354
16 8 -10 -0.1426 -0.0503
16 8 -8 -0.2610 -0.0742
16 8 -6 -0.3492 -0.0397
16 8 -4 -0.2121 0.0131
16 8 -2 0.2935 0.0407
16 8 0 1.1812 0.0269
16 8 2 2.2860 -0.0093
16 8 6 3.8488 -0.0203
16 8 8 3.7501 0.0239
16 8 10 3.0402 0.0706
16 8 12 1.9996 0.0863
16 8 14 0.9994 0.0564
16 8 16 0.3238 -0.0021
16 8 18 0.0659 -0.0484
16 8 20 0.1380 -0.0449
16 8 22 0.3625 0.0145
16 9 -33 0.0639 0.0615
16 9 -31 -0.2325 -0.0813
16 9 -29 -0.2799 -0.1735
16 9 -27 0.0552 -0.1817
16 9 -25 0.6534 -0.1117
16 9 -23 1.1674 -0.0210
16 9 -21 1.2346 0.0203
16 9 -19 0.7364 -0.0106
16 9 -17 -0.0942 -0.0711
16 9 -15 -0.8182 -0.0980
16 9 -13 -1.0888 -0.0687
16 9 -11 -0.8720 -0.0141
16 9 -9 -0.4208 0.0242
16 9 -7 -0.0404 0.0383
16 9 -5 0.1438 0.0499
16 9 -3 0.2196 0.0682
16 9 -1 0.3169 0.0679
16 9 1 0.4187 0.0213
16 9 3 0.3515 -0.0554
16 9 5 -0.0272 -0.1042
16 9 7 -0.6256 -0.0868
16 9 9 -1.1118 -0.0414
16 9 11 -1.1410 -0.0616
16 9 13 -0.6352 -0.2052
16 9 15 0.1259 -0.4200
16 9 17 0.6890 -0.5673
16 9 19 0.7433 -0.5310
16 9 21 0.3224 -0.3149
16 10 -30 1.0584 -0.1687
16 10 -28 0.6196 -0.2238
16 10 -26 -0.1616 -0.0989
16 10 -24 -0.9113 0.0831
16 10 -22 -1.3070 0.2025
16 10 -20 -1.2698 0.2024
16 10 -18 -0.9835 0.1001
16 10 -16 -0.7412 -0.0362
16 10 -14 -0.7344 -0.1284
16 10 -12 -0.9305 -0.1314
16 10 -10 -1.1194 -0.0583
16 10 -8 -1.0954 0.0306
16 10 -6 -0.8404 0.0731
16 10 -4 -0.5647 0.0555
16 10 -2 -0.5550 0.0217
16 10 0 -0.9349 0.0272
16 10 2 -1.5245 0.0768
16 10 4 -1.9332 0.1082
16 10 6 -1.8346 0.0452
16 10 8 -1.2180 -0.1194
16 10 10 -0.4127 -0.2927
16 10 12 0.1409 -0.3396
16 10 14 0.1985 -0.1907
16 10 16 -0.1397 0.0914
16 10 18 -0.5383 0.3472
16 11 -27 0.3886 0.7130
16 11 -25 0.7170 0.4604
16 11 -23 0.9181 -0.0269
16 11 -21 0.9284 -0.4347
16 11 -19 0.7737 -0.5508
16 11 -17 0.5443 -0.3880
16 11 -15 0.3640 -0.1279
16 11 -13 0.3566 0.0426
16 11 -11 0.5888 0.0585
16 11 -9 0.9991 -0.0206
16 11 -7 1.3789 -0.1021
16 11 -5 1.4674 -0.1435
16 11 -3 1.1326 -0.1612
16 11 -1 0.5098 -0.1827
16 11 1 -0.0412 -0.2046
16 11 3 -0.1665 -0.1940
16 11 5 0.2215 -0.1165
16 11 7 0.8605 0.0390
16 11 9 1.3128 0.2542
16 11 11 1.2711 0.4817
16 11 13 0.7626 0.6501
16 12 -16 1.3226 0.5510
16 12 -14 1.3264 0.3306
16 12 -12 0.8456 0.1718
16 12 -10 -0.1175 0.0908
16 12 -8 -1.2768 0.0418
16 12 -6 -2.1534 0.0021
16 12 -4 -2.3299 0.0021
16 12 -2 -1.7193 0.0809
16 12 0 -0.6573 0.2312
16 12 2 0.2754 0.3937
16 12 4 0.6045 0.4990
16 12 6 0.2551 0.5085
16 12 8 -0.4239 0.4201
17 1 -36 3.2973 -0.0086
17 1 -34 3.1488 -0.0112
17 1 -32 2.2014 0.0386
17 1 -30 0.9281 0.0821
17 1 -28 -0.1320 0.0790
17 1 -26 -0.6413 0.0410
17 1 -24 -0.5545 0.0068
17 1 -22 -0.0333 -0.0008
17 1 -20 0.7020 0.0124
17 1 -18 1.4582 0.0321
17 1 -16 2.0592 0.0536
17 1 -14 2.3019 0.0768
17 1 -12 1.9726 0.0908
17 1 -10 0.9596 0.0759
17 1 -8 -0.6055 0.0269
17 1 -6 -2.3105 -0.0314
17 1 -4 -3.6165 -0.0584
17 1 -2 -4.1422 -0.0336
17 1 0 -3.8862 0.0221
17 1 2 -3.2058 0.0632
17 1 4 -2.5452 0.0573
17 1 6 -2.1221 0.0110
17 1 8 -1.8287 -0.0411
17 1 10 -1.4230 -0.0675
17 1 12 -0.8276 -0.0638
17 1 14 -0.2520 -0.0487
17 1 16 -0.0195 -0.0450
17 1 18 -0.2618 -0.0623
17 1 20 -0.7697 -0.0945
17 1 22 -1.1427 -0.1270
17 1 24 -1.0997 -0.1429
17 1 26 -0.6748 -0.1271
17 1 28 -0.1443 -0.0714
17 1 30 0.2179 0.0185
17 2 -41 -0.6904 0.4851
17 2 -39 -2.1506 0.1775
17 2 -37 -3.3820 0.0420
17 2 -35 -3.9972 0.0502
17 2 -33 -3.9100 0.0882
17 2 -31 -3.3013 0.0639
17 2 -29 -2.4542 -0.0196
17 2 -27 -1.6050 -0.0844
17 2 -25 -0.8977 -0.0646
17 2 -23 -0.4195 0.0269
17 2 -21 -0.2295 0.1108
17 2 -19 -0.3323 0.1167
17 2 -17 -0.6233 0.0424
17 2 -15 -0.8761 -0.0529
17 2 -13 -0.8140 -0.1072
17 2 -11 -0.2430 -0.1032
17 2 -9 0.8276 -0.0655
17 2 -7 2.1579 -0.0247
17 2 -5 3.3754 0.0069
17 2 -3 4.1586 0.0296
17 2 -1 4.4004 0.0404
17 2 1 4.2402 0.0334
17 2 3 3.9353 0.0136
17 2 5 3.6598 0.0006
17 2 7 3.3905 0.0112
17 2 9 2.9759 0.0402
17 2 11 2.3288 0.0645
17 2 13 1.5638 0.0689
17 2 15 0.9424 0.0620
17 2 17 0.6601 0.0610
17 2 19 0.6680 0.0601
17 2 21 0.6991 0.0219
17 2 23 0.4907 -0.0922
17 2 25 0.0099 -0.2790
17 2 27 -0.5167 -0.4809
17 2 29 -0.7920 -0.6181
17 3 -42 0.4559 -0.2822
17 3 -40 0.8577 -0.0177
17 3 -38 1.1733 0.1608
17 3 -36 1.4261 0.1618
17 3 -34 1.7667 0.0351
17 3 -32 2.3121 -0.0804
17 3 -30 2.9834 -0.0825
17 3 -28 3.4902 0.0124
17 3 -26 3.4958 0.1019
17 3 -24 2.8489 0.1029
17 3 -22 1.7052 0.0213
17 3 -20 0.4431 -0.0698
17 3 -18 -0.5652 -0.1083
17 3 -16 -1.1565 -0.0902
17 3 -14 -1.4112 -0.0513
17 3 -12 -1.5175 -0.0196
17 3 -10 -1.5973 0.0045
17 3 -8 -1.6395 0.0267
17 3 -6 -1.5764 0.0374
17 3 -4 -1.4058 0.0199
17 3 -2 -1.2312 -0.0224
17 3 0 -1.1827 -0.0601
17 3 2 -1.2992 -0.0641
17 3 4 -1.4886 -0.0350
17 3 6 -1.6014 -0.0017
17 3 8 -1.5482 0.0096
17 3 10 -1.3578 -0.0009
17 3 12 -1.1381 -0.0154
17 3 14 -0.9863 -0.0229
17 3 16 -0.9260 -0.0266
17 3 18 -0.9058 -0.0244
17 3 20 -0.8419 0.0070
17 3 22 -0.6705 0.0970
17 3 24 -0.3868 0.2444
17 3 26 -0.0630 0.3996
17 3 28 0.1746 0.4930
17 3 30 0.2153 0.4858
17 4 -41 -0.2175 -0.4029
17 4 -39 -0.3718 -0.2433
17 4 -37 -0.5562 -0.0319
17 4 -35 -0.7863 0.1333
17 4 -33 -1.1399 0.1879
17 4 -31 -1.6782 0.1347
17 4 -29 -2.3300 0.0316
17 4 -27 -2.8439 -0.0532
17 4 -25 -2.8833 -0.0827
17 4 -23 -2.2332 -0.0617
17 4 -21 -0.9764 -0.0184
17 4 -19 0.5058 0.0200
17 4 -17 1.7268 0.0402
17 4 -15 2.3485 0.0409
17 4 -13 2.3130 0.0267
17 4 -11 1.7825 0.0054
17 4 -9 0.9777 -0.0128
17 4 -7 0.0706 -0.0192
17 4 -5 -0.8046 -0.0125
17 4 -3 -1.4967 -0.0011
17 4 -1 -1.8496 0.0026
17 4 1 -1.7978 -0.0068
17 4 3 -1.4406 -0.0224
17 4 5 -0.9977 -0.0288
17 4 7 -0.6613 -0.0144
17 4 9 -0.4755 0.0174
17 4 11 -0.3485 0.0470
17 4 13 -0.1743 0.0501
17 4 15 0.0621 0.0143
17 4 17 0.2885 -0.0486
17 4 19 0.4332 -0.1065
17 4 21 0.4912 -0.1246
17 4 23 0.5066 -0.0860
17 4 25 0.5087 -0.0027
17 4 27 0.4807 0.0904
17 4 29 0.3928 0.1541
17 5 -40 -0.9531 0.7160
17 5 -38 -0.5036 0.3052
17 5 -36 0.0280 -0.0639
17 5 -34 0.3564 -0.2537
17 5 -32 0.3849 -0.2578
17 5 -30 0.2622 -0.1610
17 5 -28 0.2297 -0.0526
17 5 -26 0.3843 0.0236
17 5 -24 0.5626 0.0610
17 5 -22 0.4556 0.0610
17 5 -20 -0.1312 0.0267
17 5 -18 -1.0820 -0.0243
17 5 -16 -2.0024 -0.0600
17 5 -14 -2.4562 -0.0564
17 5 -12 -2.2291 -0.0206
17 5 -10 -1.4341 0.0159
17 5 -8 -0.4070 0.0270
17 5 -6 0.5032 0.0117
17 5 -4 1.0987 -0.0140
17 5 -2 1.3697 -0.0370
17 5 0 1.4282 -0.0526
17 5 2 1.4160 -0.0538
17 5 4 1.4385 -0.0282
17 5 6 1.5308 0.0245
17 5 8 1.6511 0.0764
17 5 10 1.7043 0.0853
17 5 12 1.5999 0.0367
17 5 14 1.3203 -0.0313
17 5 16 0.9450 -0.0564
17 5 18 0.6001 -0.0139
17 5 20 0.3650 0.0508
17 5 22 0.2159 0.0599
17 5 24 0.0626 -0.0214
17 5 26 -0.1507 -0.1444
17 5 28 -0.3731 -0.2156
17 6 -39 1.2206 -0.7552
17 6 -37 1.4910 -0.5498
17 6 -35 1.7440 -0.3102
17 6 -33 1.9959 -0.0683
17 6 -31 2.1923 0.1319
17 6 -29 2.2234 0.2355
17 6 -27 2.0031 0.2112
17 6 -25 1.5610 0.0871
17 6 -23 1.0722 -0.0529
17 6 -21 0.7816 -0.1214
17 6 -19 0.8529 -0.0872
17 6 -17 1.2409 0.0085
17 6 -15 1.6959 0.0915
17 6 -13 1.9187 0.1102
17 6 -11 1.7654 0.0629
17 6 -9 1.3433 -0.0169
17 6 -7 0.9134 -0.0892
17 6 -5 0.6720 -0.1250
17 6 -3 0.5912 -0.1097
17 6 -1 0.4503 -0.0496
17 6 1 0.0302 0.0198
17 6 3 -0.6968 0.0417
17 6 5 -1.5308 -0.0244
17 6 7 -2.1771 -0.1609
17 6 9 -2.4287 -0.2886
17 6 11 -2.2642 -0.3196
17 6 13 -1.8217 -0.2274
17 6 15 -1.3021 -0.0712
17 6 17 -0.8750 0.0518
17 6 19 -0.6222 0.0852
17 6 21 -0.5185 0.0518
17 6 23 -0.4558 0.0191
17 6 25 -0.3159 0.0295
17 7 -38 -0.9732 -0.0006
17 7 -36 -1.7298 0.1230
17 7 -34 -2.3456 0.1451
17 7 -32 -2.6648 0.0426
17 7 -30 -2.7121 -0.1144
17 7 -28 -2.6427 -0.2262
17 7 -26 -2.5829 -0.2353
17 7 -24 -2.5057 -0.1540
17 7 -22 -2.2575 -0.0408
17 7 -20 -1.7115 0.0420
17 7 -18 -0.9097 0.0611
17 7 -16 -0.0667 0.0228
17 7 -14 0.5614 -0.0349
17 7 -12 0.8251 -0.0663
17 7 -10 0.7325 -0.0463
17 7 -8 0.3965 0.0125
17 7 -6 -0.0442 0.0690
17 7 -4 -0.4574 0.0852
17 7 -2 -0.7145 0.0535
17 7 0 -0.7093 -0.0022
17 7 2 -0.4223 -0.0496
17 7 4 0.0273 -0.0705
17 7 6 0.4140 -0.0629
17 7 8 0.5339 -0.0314
17 7 10 0.3426 0.0183
17 7 12 -0.0048 0.0699
17 7 14 -0.2484 0.0931
17 7 16 -0.1894 0.0595
17 7 18 0.1893 -0.0310
17 7 20 0.7182 -0.1394
17 7 22 1.1472 -0.2106
17 7 24 1.2862 -0.2115
17 8 -35 1.2203 0.3460
17 8 -33 1.1888 0.3596
17 8 -31 1.1701 0.2928
17 8 -29 1.2594 0.1588
17 8 -27 1.4686 0.0240
17 8 -25 1.6615 -0.0468
17 8 -23 1.5952 -0.0395
17 8 -21 1.0730 0.0103
17 8 -19 0.1104 0.0573
17 8 -17 -1.0205 0.0805
17 8 -11 -2.1393 0.0365
17 8 -9 -1.6148 0.0125
17 8 -7 -0.9733 0.0166
17 8 -5 -0.3254 0.0563
17 8 -3 0.3646 0.1009
17 8 3 2.5058 -0.0148
17 8 5 2.6886 -0.0091
17 8 7 2.4718 0.0835
17 8 9 2.0457 0.1891
17 8 11 1.6405 0.1959
17 8 13 1.3430 0.0602
17 8 15 1.0549 -0.1377
17 8 17 0.6240 -0.2496
17 8 19 0.0251 -0.1818
17 8 21 -0.5766 0.0250
17 9 -34 -0.2692 -0.2393
17 9 -32 -0.1879 -0.5351
17 9 -30 -0.3110 -0.5167
17 9 -28 -0.5092 -0.2278
17 9 -26 -0.5920 0.1457
17 9 -24 -0.4589 0.3974
17 9 -22 -0.1689 0.4164
17 9 -20 0.1158 0.2327
17 9 -18 0.2547 -0.0235
17 9 -16 0.2185 -0.2092
17 9 -14 0.0860 -0.2493
17 9 -12 -0.0299 -0.1650
17 9 -10 -0.0647 -0.0432
17 9 -8 -0.0485 0.0297
17 9 -6 -0.1010 0.0247
17 9 -4 -0.3764 -0.0185
17 9 -2 -0.9707 -0.0319
17 9 0 -1.8277 0.0197
17 9 2 -2.7115 0.1035
17 9 4 -3.2941 0.1393
17 9 6 -3.3289 0.0623
17 9 8 -2.8031 -0.1184
17 9 10 -1.9503 -0.3132
17 9 12 -1.1092 -0.4073
17 9 14 -0.5280 -0.3389
17 9 16 -0.2564 -0.1432
17 9 18 -0.1859 0.0706
17 10 -29 0.9318 0.4992
17 10 -27 0.8199 0.3309
17 10 -25 0.5022 -0.0248
17 10 -23 0.1893 -0.3595
17 10 -21 0.0821 -0.4888
17 10 -19 0.2066 -0.3740
17 10 -17 0.3916 -0.1325
17 10 -15 0.4180 0.0686
17 10 -13 0.2141 0.1381
17 10 -11 -0.0824 0.1015
17 10 -9 -0.2527 0.0405
17 10 -7 -0.1973 0.0064
17 10 -5 -0.0183 -0.0093
17 10 -3 0.0967 -0.0376
17 10 -1 0.0789 -0.0836
17 10 1 0.0668 -0.1212
17 10 3 0.2807 -0.1207
17 10 5 0.7873 -0.0676
17 10 7 1.3751 0.0467
17 10 9 1.6711 0.2338
17 10 11 1.4175 0.4859
17 10 13 0.6823 0.7382
17 10 15 -0.1735 0.8721
17 11 -24 0.3858 -0.0898
17 11 -22 0.6168 0.1124
17 11 -20 0.6706 0.2748
17 11 -18 0.7567 0.3299
17 11 -16 1.0399 0.2857
17 11 -14 1.4731 0.1897
17 11 -12 1.8047 0.0793
17 11 -10 1.7659 -0.0299
17 11 -8 1.2973 -0.1218
17 11 -6 0.6345 -0.1655
17 11 -4 0.1671 -0.1330
17 11 -2 0.1584 -0.0280
17 11 0 0.5364 0.1119
17 11 2 0.9284 0.2444
17 11 4 0.9331 0.3478
17 11 6 0.4295 0.4128
17 11 8 -0.3188 0.4149
17 11 10 -0.8508 0.3108
17 11 12 -0.8445 0.0797
17 12 -13 -0.8039 -0.0540
17 12 -11 -1.4030 0.0189
17 12 -9 -1.8632 0.1247
17 12 -7 -1.9725 0.2134
17 12 -5 -1.6399 0.2560
17 12 -3 -0.9547 0.2406
17 12 -1 -0.1680 0.1611
17 12 1 0.4200 0.0207
17 12 3 0.6199 -0.1563
17 12 5 0.4591 -0.3247
18 0 -18 0.5489 0.0336
18 0 -16 0.6669 0.0390
18 0 -14 0.6342 0.0285
18 0 -12 0.2224 0.0229
18 0 -10 -0.7282 0.0212
18 0 -8 -2.1062 0.0054
18 0 -6 -3.4924 -0.0293
18 0 -4 -4.3619 -0.0580
18 0 -2 -4.4049 -0.0456
18 0 0 -3.7330 0.0148
18 0 2 -2.7991 0.0845
18 0 4 -2.0776 0.1059
18 0 6 -1.7515 0.0516
18 0 8 -1.6509 -0.0462
18 0 10 -1.4758 -0.1156
18 0 12 -1.0934 -0.1003
18 0 14 -0.6433 -0.0046
18 0 16 -0.3781 0.1055
18 0 18 -0.4113 0.1477
18 0 20 -0.6190 0.0779
18 0 22 -0.7729 -0.0837
18 0 24 -0.7522 -0.2681
18 0 26 -0.6213 -0.3982
18 0 28 -0.5146 -0.4268
18 1 -35 -3.0271 0.0356
18 1 -33 -2.3139 0.0221
18 1 -31 -1.4565 -0.0424
18 1 -29 -0.8078 -0.1059
18 1 -27 -0.4905 -0.1011
18 1 -25 -0.3959 -0.0191
18 1 -23 -0.3262 0.0754
18 1 -21 -0.1489 0.1033
18 1 -19 0.1428 0.0464
18 1 -17 0.4790 -0.0383
18 1 -15 0.8003 -0.0791
18 1 -13 1.1058 -0.0587
18 1 -11 1.4340 -0.0219
18 1 -9 1.8053 -0.0191
18 1 -7 2.1824 -0.0517
18 1 -5 2.4828 -0.0777
18 1 -3 2.6331 -0.0652
18 1 -1 2.6202 -0.0281
18 1 1 2.4944 -0.0057
18 1 3 2.3215 -0.0136
18 1 5 2.1237 -0.0268
18 1 7 1.8661 -0.0133
18 1 9 1.5039 0.0226
18 1 11 1.0492 0.0410
18 1 13 0.5896 0.0126
18 1 15 0.2339 -0.0442
18 1 17 0.0311 -0.0783
18 1 19 -0.0599 -0.0590
18 1 21 -0.1170 -0.0096
18 1 23 -0.1696 0.0152
18 1 25 -0.1688 -0.0152
18 1 27 -0.0486 -0.0776
18 1 29 0.1787 -0.1175
18 2 -38 1.0614 0.0155
18 2 -36 0.8021 0.0977
18 2 -34 0.5829 0.1168
18 2 -32 0.6118 0.1132
18 2 -30 0.9433 0.1288
18 2 -28 1.4369 0.1574
18 2 -26 1.8279 0.1573
18 2 -24 1.8580 0.1041
18 2 -22 1.3905 0.0198
18 2 -20 0.4620 -0.0518
18 2 -18 -0.7346 -0.0872
18 2 -16 -1.9062 -0.0957
18 2 -14 -2.7322 -0.0928
18 2 -12 -2.9512 -0.0757
18 2 -10 -2.4619 -0.0326
18 2 -8 -1.4065 0.0270
18 2 -6 -0.1660 0.0645
18 2 -4 0.7829 0.0445
18 2 -2 1.1062 -0.0260
18 2 0 0.8032 -0.0963
18 2 2 0.2008 -0.1152
18 2 4 -0.2670 -0.0768
18 2 6 -0.3434 -0.0229
18 2 8 -0.0847 -0.0026
18 2 10 0.2455 -0.0307
18 2 12 0.4176 -0.0827
18 2 14 0.4029 -0.1235
18 2 16 0.3402 -0.1339
18 2 18 0.3647 -0.1138
18 2 20 0.4716 -0.0684
18 2 22 0.5309 -0.0027
18 2 24 0.4171 0.0704
18 2 26 0.1226 0.1247
18 2 28 -0.2373 0.1332
18 3 -39 0.1390 -0.0127
18 3 -37 0.5162 0.0544
18 3 -35 0.8885 -0.0033
18 3 -33 1.0820 -0.1044
18 3 -31 0.9251 -0.1712
18 3 -29 0.3612 -0.1796
18 3 -27 -0.4596 -0.1559
18 3 -25 -1.1949 -0.1339
18 3 -23 -1.4614 -0.1184
18 3 -21 -1.0469 -0.0884
18 3 -19 -0.0494 -0.0309
18 3 -17 1.1544 0.0361
18 3 -15 2.0857 0.0742
18 3 -13 2.3732 0.0604
18 3 -11 1.8857 0.0084
18 3 -9 0.7515 -0.0425
18 3 -7 -0.7059 -0.0596
18 3 -5 -2.0787 -0.0397
18 3 -3 -3.0118 -0.0056
18 3 -1 -3.3361 0.0152
18 3 1 -3.1325 0.0093
18 3 3 -2.6671 -0.0164
18 3 5 -2.2194 -0.0394
18 3 7 -1.9180 -0.0342
18 3 9 -1.7083 0.0123
18 3 11 -1.4683 0.0866
18 3 13 -1.1551 0.1508
18 3 15 -0.8419 0.1669
18 3 17 -0.6207 0.1307
18 3 19 -0.4835 0.0863
18 3 21 -0.3148 0.1002
18 3 23 -0.0109 0.2104
18 3 25 0.3941 0.3911
18 3 27 0.7271 0.5632
18 4 -40 -0.8818 -0.0635
18 4 -38 -0.7086 -0.2482
18 4 -36 -0.6709 -0.2483
18 4 -34 -0.9509 -0.1010
18 4 -32 -1.4974 0.0647
18 4 -30 -2.0161 0.1412
18 4 -28 -2.1617 0.1183
18 4 -26 -1.7959 0.0619
18 4 -24 -1.1072 0.0327
18 4 -22 -0.4893 0.0339
18 4 -20 -0.2637 0.0314
18 4 -18 -0.4549 0.0076
18 4 -16 -0.7859 -0.0172
18 4 -14 -0.8871 -0.0144
18 4 -12 -0.5555 0.0156
18 4 -10 0.1279 0.0429
18 4 -8 0.8860 0.0414
18 4 -6 1.4504 0.0146
18 4 -4 1.7184 -0.0135
18 4 -2 1.7663 -0.0261
18 4 0 1.7421 -0.0243
18 4 2 1.7442 -0.0163
18 4 4 1.7739 -0.0055
18 4 6 1.7721 0.0034
18 4 8 1.6865 -0.0050
18 4 10 1.5162 -0.0469
18 4 12 1.3090 -0.1139
18 4 14 1.1287 -0.1659
18 4 16 1.0124 -0.1642
18 4 18 0.9397 -0.1196
18 4 20 0.8339 -0.0994
18 4 22 0.6087 -0.1733
18 4 24 0.2428 -0.3423
18 4 26 -0.1702 -0.5214
18 4 28 -0.4549 -0.6000
18 5 -41 1.0320 0.1024
18 5 -39 1.1166 0.1046
18 5 -37 1.2393 0.0428
18 5 -35 1.4707 -0.0319
18 5 -33 1.8379 -0.0641
18 5 -31 2.2762 -0.0377
18 5 -29 2.6242 0.0161
18 5 -27 2.6860 0.0509
18 5 -25 2.3390 0.0472
18 5 -23 1.6260 0.0248
18 5 -21 0.7572 0.0180
18 5 -19 0.0004 0.0400
18 5 -17 -0.4736 0.0719
18 5 -15 -0.6735 0.0821
18 5 -13 -0.7304 0.0544
18 5 -11 -0.7498 -0.0013
18 5 -9 -0.7107 -0.0607
18 5 -7 -0.5085 -0.1020
18 5 -5 -0.1041 -0.1141
18 5 -3 0.3716 -0.0960
18 5 -1 0.6682 -0.0558
18 5 1 0.5934 -0.0122
18 5 3 0.1622 0.0100
18 5 5 -0.4100 -0.0054
18 5 7 -0.8580 -0.0500
18 5 9 -1.0317 -0.0913
18 5 11 -0.9524 -0.0943
18 5 13 -0.7488 -0.0483
18 5 15 -0.5541 0.0261
18 5 17 -0.4427 0.0961
18 5 19 -0.4213 0.1430
18 5 21 -0.4452 0.1719
18 5 25 -0.3490 0.2117
18 6 -40 0.0361 -0.5997
18 6 -38 -0.3835 -0.3621
18 6 -36 -0.9455 -0.0985
18 6 -34 -1.4077 0.0595
18 6 -32 -1.6413 0.0756
18 6 -30 -1.7037 0.0009
18 6 -28 -1.7354 -0.0898
18 6 -26 -1.7754 -0.1497
18 6 -24 -1.6742 -0.1694
18 6 -22 -1.2013 -0.1585
18 6 -20 -0.2626 -0.1304
18 6 -18 0.9586 -0.0978
18 6 -16 2.0694 -0.0693
18 6 -14 2.6926 -0.0434
18 6 -12 2.6780 -0.0092
18 6 -10 2.1486 0.0407
18 6 -8 1.3799 0.0972
18 6 -6 0.6278 0.1391
18 6 -4 0.0315 0.1529
18 6 -2 -0.3820 0.1427
18 6 0 -0.6436 0.1208
18 6 2 -0.8036 0.0885
18 6 4 -0.9177 0.0379
18 6 6 -1.0326 -0.0269
18 6 10 -1.2576 -0.0707
18 6 12 -1.2565 -0.0131
18 6 14 -1.1038 0.0457
18 6 16 -0.8040 0.0386
18 6 18 -0.4145 -0.0549
18 6 20 -0.0107 -0.1834
18 6 22 0.3446 -0.2638
18 6 24 0.6056 -0.2515
18 7 -37 -0.3010 0.7627
18 7 -35 -0.2729 0.5798
18 7 -33 -0.1838 0.3587
18 7 -31 -0.1078 0.1510
18 7 -29 -0.0628 0.0156
18 7 -27 -0.0421 -0.0060
18 7 -25 -0.0896 0.0761
18 7 -23 -0.3276 0.1966
18 7 -21 -0.8855 0.2744
18 7 -19 -1.7655 0.2658
18 7 -17 -2.7605 0.1850
18 7 -15 -3.5192 0.0801
18 7 -13 -3.7413 -0.0053
18 7 -11 -3.3683 -0.0505
18 7 -9 -2.6173 -0.0528
18 7 -7 -1.8217 -0.0211
18 7 -5 -1.1972 0.0212
18 7 -3 -0.7169 0.0381
18 7 -1 -0.1867 0.0051
18 7 1 0.5532 -0.0590
18 7 5 2.3497 -0.0387
18 7 7 2.9351 0.0934
18 7 9 3.0875 0.2237
18 7 11 2.8367 0.2625
18 7 13 2.3253 0.1911
18 7 15 1.7157 0.0822
18 7 17 1.1270 0.0346
18 7 19 0.6221 0.0841
18 7 21 0.2189 0.1731
18 7 23 -0.0917 0.2074
18 8 -36 0.7477 -0.5649
18 8 -34 0.9228 -0.6567
18 8 -32 0.8709 -0.5432
18 8 -30 0.8069 -0.2817
18 8 -28 0.9620 -0.0034
18 8 -26 1.3914 0.1655
18 8 -24 1.9175 0.1708
18 8 -22 2.2619 0.0477
18 8 -20 2.2570 -0.1104
18 8 -18 1.9589 -0.2092
18 8 -16 1.5745 -0.2026
18 8 -14 1.2852 -0.1098
18 8 -12 1.1270 0.0063
18 8 -10 1.0188 0.0823
18 8 -4 0.4614 0.0144
18 8 -2 0.1981 0.0103
18 8 0 -0.1691 0.0510
18 8 2 -0.6733 0.1154
18 8 4 -1.2350 0.1649
18 8 6 -1.6718 0.1606
18 8 8 -1.8150 0.0824
18 8 10 -1.6384 -0.0567
18 8 12 -1.2876 -0.2091
18 8 14 -0.9830 -0.3112
18 8 16 -0.8732 -0.3186
18 8 18 -0.9485 -0.2331
18 8 20 -1.0676 -0.1006
18 9 -33 -0.2436 0.1144
18 9 -31 0.0046 0.1557
18 9 -29 -0.0385 0.1773
18 9 -27 -0.4117 0.1510
18 9 -25 -0.8888 0.0761
18 9 -23 -1.1246 -0.0073
18 9 -21 -0.9166 -0.0504
18 9 -19 -0.3773 -0.0391
18 9 -17 0.1373 -0.0038
18 9 -15 0.2969 0.0156
18 9 -13 0.0480 0.0063
18 9 -11 -0.3634 -0.0161
18 9 -9 -0.6158 -0.0355
18 9 -7 -0.5879 -0.0521
18 9 -5 -0.4439 -0.0689
18 9 -3 -0.4566 -0.0730
18 9 -1 -0.7309 -0.0460
18 9 1 -1.0843 0.0023
18 9 3 -1.1956 0.0250
18 9 5 -0.8912 -0.0175
18 9 7 -0.3112 -0.0966
18 9 9 0.1949 -0.1119
18 9 11 0.3515 0.0285
18 9 13 0.1709 0.3073
18 9 15 -0.0812 0.5792
18 9 17 -0.1275 0.6673
18 10 -28 0.1966 -0.1554
18 10 -26 0.5294 -0.5131
18 10 -24 0.6111 -0.6515
18 10 -22 0.4321 -0.5229
18 10 -20 0.2223 -0.2297
18 10 -18 0.2792 0.0615
18 10 -16 0.7335 0.2228
18 10 -14 1.4288 0.2215
18 10 -12 2.0096 0.1116
18 10 -10 2.1598 -0.0159
18 10 -8 1.8272 -0.0894
18 10 -6 1.2718 -0.0924
18 10 -4 0.8929 -0.0603
18 10 -2 0.9473 -0.0421
18 10 0 1.3595 -0.0525
18 10 2 1.7696 -0.0521
18 10 4 1.7960 0.0211
18 10 6 1.3194 0.1872
18 10 8 0.5700 0.3810
18 10 10 -0.0488 0.4771
18 10 12 -0.2582 0.3743
18 10 14 -0.0850 0.0801
18 11 -23 -0.6155 0.6692
18 11 -21 -0.2325 0.6350
18 11 -19 -0.0054 0.3778
18 11 -17 -0.1002 0.0812
18 11 -15 -0.5051 -0.0901
18 11 -13 -1.0603 -0.0953
18 11 -11 -1.5528 -0.0117
18 11 -9 -1.8013 0.0595
18 11 -7 -1.7068 0.0805
18 11 -5 -1.2801 0.0834
18 11 -3 -0.6540 0.1105
18 11 -1 -0.0532 0.1583
18 11 1 0.2993 0.1777
18 11 3 0.3038 0.1190
18 11 5 0.0518 -0.0305
18 11 7 -0.2268 -0.2421
18 11 9 -0.3119 -0.4630
18 12 -16 -1.0851 -0.3298
18 12 -14 -0.8289 -0.2185
18 12 -12 -0.1788 -0.1401
18 12 -10 0.6748 -0.0603
18 12 -8 1.3882 0.0324
18 12 -6 1.6198 0.0898
18 12 -4 1.2199 0.0438
18 12 -2 0.3402 -0.1225
18 12 0 -0.6218 -0.3451
19 1 -32 -0.6609 0.0634
19 1 -30 -0.2950 -0.0597
19 1 -28 0.0097 -0.0726
19 1 -26 0.2493 0.0072
19 1 -24 0.4402 0.1006
19 1 -22 0.5252 0.1408
19 1 -20 0.3773 0.1119
19 1 -18 -0.0823 0.0385
19 1 -16 -0.7480 -0.0418
19 1 -14 -1.3044 -0.0962
19 1 -12 -1.3697 -0.1036
19 1 -10 -0.7428 -0.0628
19 1 -8 0.4126 -0.0008
19 1 -6 1.5944 0.0372
19 1 -4 2.2260 0.0177
19 1 -2 2.0067 -0.0522
19 1 0 1.1146 -0.1252
19 1 2 0.1022 -0.1478
19 1 4 -0.4538 -0.1019
19 1 6 -0.3062 -0.0175
19 1 8 0.3556 0.0509
19 1 10 1.0986 0.0626
19 1 12 1.5622 0.0157
19 1 14 1.6498 -0.0551
19 1 16 1.4856 -0.0986
19 1 18 1.2371 -0.0699
19 1 20 0.9847 0.0486
19 1 22 0.7293 0.2346
19 1 24 0.4728 0.4258
19 1 26 0.2555 0.5416
19 2 -37 2.0433 -0.1721
19 2 -35 2.1757 -0.1744
19 2 -33 1.9861 -0.1001
19 2 -31 1.5998 0.0237
19 2 -29 1.1191 0.1049
19 2 -27 0.6026 0.0710
19 2 -25 0.1113 -0.0591
19 2 -23 -0.2547 -0.1861
19 2 -21 -0.3853 -0.2147
19 2 -19 -0.2382 -0.1338
19 2 -17 0.1025 -0.0185
19 2 -15 0.4398 0.0436
19 2 -13 0.5462 0.0282
19 2 -11 0.2702 -0.0157
19 2 -9 -0.3843 -0.0245
19 2 -7 -1.2408 0.0191
19 2 -5 -2.0116 0.0790
19 2 -3 -2.4244 0.1085
19 2 -1 -2.3608 0.0921
19 2 1 -1.9274 0.0491
19 2 3 -1.4005 0.0069
19 2 5 -1.0695 -0.0185
19 2 7 -1.0761 -0.0205
19 2 9 -1.3566 0.0056
19 2 11 -1.7118 0.0562
19 2 13 -1.9352 0.1064
19 2 15 -1.9046 0.1159
19 2 17 -1.6000 0.0622
19 2 19 -1.0803 -0.0297
19 2 21 -0.4650 -0.0953
19 2 23 0.0830 -0.0771
19 2 25 0.4030 0.0295
19 2 27 0.4200 0.1729
19 3 -40 -1.1694 0.0426
19 3 -38 -1.3966 0.0215
19 3 -36 -1.4916 0.0486
19 3 -34 -1.6160 0.0821
19 3 -32 -1.8774 0.0672
19 3 -30 -2.2324 0.0017
19 3 -28 -2.5170 -0.0541
19 3 -26 -2.5645 -0.0374
19 3 -24 -2.3082 0.0519
19 3 -22 -1.7950 0.1500
19 3 -20 -1.1251 0.1915
19 3 -18 -0.3894 0.1669
19 3 -16 0.3375 0.1185
19 3 -14 0.9619 0.0855
19 3 -12 1.3575 0.0649
19 3 -10 1.4174 0.0278
19 3 -8 1.1424 -0.0343
19 3 -6 0.6817 -0.0907
19 3 -4 0.2662 -0.1019
19 3 -2 0.0678 -0.0629
19 3 0 0.0962 -0.0093
19 3 2 0.2221 0.0178
19 3 4 0.3110 0.0073
19 3 6 0.3495 -0.0201
19 3 8 0.4482 -0.0397
19 3 10 0.7193 -0.0426
19 3 12 1.1396 -0.0295
19 3 14 1.5280 0.0018
19 3 16 1.6611 0.0515
19 3 18 1.4329 0.0994
19 3 20 0.9286 0.1020
19 3 22 0.3655 0.0236
19 3 24 -0.0422 -0.1257
19 3 26 -0.1924 -0.2850
19 4 -39 0.4990 -0.0195
19 4 -37 0.5667 -0.1613
19 4 -35 0.5870 -0.1951
19 4 -33 0.6811 -0.1379
19 4 -31 0.9793 -0.0462
19 4 -29 1.5013 0.0208
19 4 -27 2.0856 0.0343
19 4 -25 2.4363 0.0035
19 4 -23 2.2823 -0.0417
19 4 -21 1.5458 -0.0744
19 4 -19 0.4055 -0.0843
19 4 -17 -0.7901 -0.0742
19 4 -15 -1.6899 -0.0513
19 4 -13 -2.0729 -0.0219
19 4 -11 -1.8865 0.0081
19 4 -9 -1.2131 0.0310
19 4 -7 -0.2290 0.0403
19 4 -5 0.8260 0.0364
19 4 -3 1.6950 0.0291
19 4 -1 2.1849 0.0312
19 4 1 2.2413 0.0489
19 4 3 1.9515 0.0737
19 4 5 1.4643 0.0845
19 4 7 0.8956 0.0611
19 4 9 0.3039 0.0006
19 4 11 -0.2566 -0.0763
19 4 13 -0.6869 -0.1350
19 4 15 -0.8751 -0.1510
19 4 17 -0.7929 -0.1289
19 4 19 -0.5500 -0.1001
19 4 21 -0.3331 -0.0995
19 4 23 -0.2667 -0.1372
19 4 25 -0.3238 -0.1886
19 5 -40 0.9008 -0.1547
19 5 -38 0.5880 0.1474
19 5 -36 0.3050 0.3296
19 5 -34 0.2494 0.3368
19 5 -32 0.3929 0.2282
19 5 -30 0.4984 0.1049
19 5 -28 0.3329 0.0290
19 5 -26 -0.0989 0.0021
19 5 -24 -0.5048 -0.0008
19 5 -22 -0.5041 0.0056
19 5 -20 0.0729 0.0203
19 5 -18 1.0256 0.0384
19 5 -16 1.8929 0.0473
19 5 -14 2.2506 0.0400
19 5 -12 1.9700 0.0268
19 5 -10 1.2575 0.0254
19 5 -8 0.4713 0.0409
19 5 -6 -0.1238 0.0620
19 5 -4 -0.4866 0.0744
19 5 -2 -0.7494 0.0743
19 5 0 -1.0605 0.0638
19 5 2 -1.4514 0.0408
19 5 4 -1.8127 0.0034
19 5 6 -1.9777 -0.0326
19 5 8 -1.8423 -0.0329
19 5 10 -1.4433 0.0254
19 5 12 -0.9475 0.1173
19 5 14 -0.5572 0.1746
19 5 16 -0.3860 0.1424
19 5 18 -0.3864 0.0383
19 5 20 -0.3869 -0.0511
19 5 22 -0.2237 -0.0447
19 5 24 0.1225 0.0541
19 6 -39 -1.4339 0.2767
19 6 -37 -1.5522 0.0754
19 6 -35 -1.5501 -0.0960
19 6 -33 -1.5405 -0.1991
19 6 -31 -1.5843 -0.2231
19 6 -29 -1.6435 -0.1738
19 6 -27 -1.6264 -0.0717
19 6 -25 -1.4887 0.0428
19 6 -23 -1.3019 0.1197
19 6 -21 -1.2159 0.1257
19 6 -19 -1.3319 0.0679
19 6 -17 -1.5893 -0.0115
19 6 -15 -1.7816 -0.0667
19 6 -13 -1.7114 -0.0765
19 6 -11 -1.3687 -0.0491
19 6 -9 -0.9670 -0.0053
19 6 -7 -0.7831 0.0368
19 6 -5 -0.9143 0.0633
19 6 -3 -1.1601 0.0624
19 6 -1 -1.1438 0.0309
19 6 1 -0.5921 -0.0148
19 6 3 0.4431 -0.0423
19 6 5 1.5943 -0.0282
19 6 7 2.4064 0.0186
19 6 9 2.6097 0.0612
19 6 11 2.2509 0.0694
19 6 13 1.6163 0.0496
19 6 15 1.0327 0.0369
19 6 17 0.6840 0.0546
19 6 19 0.5479 0.0828
19 6 21 0.4640 0.0748
19 6 23 0.2745 0.0074
19 7 -36 1.6327 -0.0862
19 7 -34 1.8176 -0.0488
19 7 -32 1.7812 0.0404
19 7 -30 1.7795 0.1225
19 7 -28 2.0158 0.1474
19 7 -26 2.4369 0.1071
19 7 -24 2.7355 0.0320
19 7 -22 2.5763 -0.0347
19 7 -20 1.8659 -0.0623
19 7 -18 0.8430 -0.0436
19 7 -16 -0.0826 0.0054
19 7 -14 -0.5990 0.0555
19 7 -12 -0.6511 0.0797
19 7 -10 -0.3868 0.0685
19 7 -8 0.0140 0.0335
19 7 -6 0.4525 -0.0051
19 7 -4 0.8864 -0.0336
19 7 0 1.3713 -0.0401
19 7 2 1.1777 0.0001
19 7 4 0.6906 0.0773
19 7 6 0.1004 0.1633
19 7 8 -0.3590 0.1997
19 7 10 -0.5641 0.1373
19 7 12 -0.5684 -0.0147
19 7 14 -0.5354 -0.1786
19 7 16 -0.6002 -0.2569
19 7 18 -0.7701 -0.2031
19 7 20 -0.9315 -0.0543
19 8 -35 -0.8583 -0.4874
19 8 -33 -0.7871 -0.4286
19 8 -31 -0.6813 -0.2711
19 8 -29 -0.6971 -0.0681
19 8 -27 -0.8619 0.0916
19 8 -25 -0.9966 0.1462
19 8 -19 0.8739 -0.0603
19 8 -17 1.8695 -0.0917
19 8 -15 2.4148 -0.0885
19 8 -13 2.3209 -0.0703
19 8 -11 1.7286 -0.0570
19 8 -9 0.9701 -0.0638
19 8 -7 0.3146 -0.0924
19 8 -5 -0.1910 -0.1196
19 8 -3 -0.6700 -0.1065
19 8 -1 -1.2238 -0.0353
19 8 1 -1.7864 0.0560
19 8 3 -2.1566 0.0880
19 8 5 -2.1681 0.0089
19 8 7 -1.8331 -0.1431
19 8 9 -1.3308 -0.2511
19 8 11 -0.8627 -0.2133
19 8 13 -0.5140 -0.0377
19 8 15 -0.2412 0.1542
19 8 17 0.0243 0.2241
19 8 19 0.2741 0.1322
19 9 -32 0.2430 0.8003
19 9 -30 0.2954 0.3063
19 9 -28 0.2000 -0.2967
19 9 -26 -0.1151 -0.7351
19 9 -24 -0.5969 -0.8396
19 9 -22 -1.0856 -0.6261
19 9 -20 -1.4075 -0.2602
19 9 -18 -1.4666 0.0580
19 9 -16 -1.2742 0.2055
19 9 -14 -0.9137 0.1814
19 9 -12 -0.4874 0.0733
19 9 -10 -0.0789 -0.0171
19 9 -8 0.2657 -0.0370
19 9 -6 0.5483 0.0000
19 9 -4 0.8119 0.0409
19 9 -2 1.1009 0.0397
19 9 0 1.4033 -0.0081
19 9 2 1.6264 -0.0623
19 9 4 1.6480 -0.0656
19 9 6 1.4162 0.0153
19 9 8 1.0135 0.1627
19 9 10 0.6177 0.3119
19 9 12 0.3839 0.3866
19 9 14 0.3434 0.3451
19 10 -27 -0.6477 0.3850
19 10 -25 -0.2975 0.7153
19 10 -23 0.0717 0.7944
19 10 -21 0.3184 0.6137
19 10 -19 0.4349 0.2982
19 10 -17 0.5119 0.0192
19 10 -15 0.6103 -0.1172
19 10 -13 0.6714 -0.1212
19 10 -11 0.5657 -0.0764
19 10 -9 0.2405 -0.0533
19 10 -7 -0.1784 -0.0615
19 10 -5 -0.4475 -0.0707
19 10 -3 -0.3952 -0.0617
19 10 -1 -0.0752 -0.0448
19 10 1 0.2605 -0.0368
19 10 3 0.3580 -0.0382
19 10 5 0.1626 -0.0457
19 10 7 -0.1462 -0.0818
19 10 9 -0.3115 -0.1897
19 10 11 -0.2062 -0.3802
19 11 -22 0.0778 -0.1702
19 11 -20 -0.1139 -0.2714
19 11 -18 -0.6549 -0.2827
19 11 -16 -1.4285 -0.2187
19 11 -14 -2.0965 -0.1142
19 11 -12 -2.3028 0.0051
19 11 -10 -1.9229 0.1209
19 11 -8 -1.1741 0.2060
19 11 -6 -0.4954 0.2257
19 11 -4 -0.2659 0.1614
19 11 -2 -0.5527 0.0306
19 11 0 -1.0713 -0.1238
19 11 2 -1.3910 -0.2623
19 11 4 -1.2411 -0.3649
19 11 6 -0.6929 -0.4170
19 12 -11 1.8936 -0.0888
19 12 -9 1.7943 -0.1800
19 12 -7 1.3696 -0.2252
19 12 -5 0.8270 -0.2225
19 12 -3 0.3594 -0.1694
20 0 -18 1.8167 -0.0138
20 0 -16 1.3075 -0.0034
20 0 -14 0.5110 0.0077
20 0 -12 -0.0293 0.0078
20 0 -10 0.0822 0.0073
20 0 -8 0.7993 0.0209
20 0 -6 1.6242 0.0414
20 0 -4 1.9129 0.0391
20 0 -2 1.3105 -0.0058
20 0 0 0.0182 -0.0720
20 0 2 -1.3036 -0.1048
20 0 4 -1.9419 -0.0627
20 0 6 -1.5717 0.0370
20 0 8 -0.4327 0.1209
20 0 10 0.8560 0.1140
20 0 12 1.6856 0.0044
20 0 14 1.7777 -0.1360
20 0 16 1.2557 -0.1951
20 0 18 0.4917 -0.0973
20 0 20 -0.1231 0.1443
20 0 22 -0.3497 0.4334
20 0 24 -0.1674 0.6476
20 1 -29 -0.0194 0.1223
20 1 -27 0.0141 0.0804
20 1 -25 -0.0782 0.0285
20 1 -23 -0.3838 0.0149
20 1 -21 -0.8221 0.0547
20 1 -19 -1.1991 0.1037
20 1 -17 -1.3346 0.0965
20 1 -15 -1.1765 0.0154
20 1 -13 -0.8378 -0.0832
20 1 -11 -0.5342 -0.1164
20 1 -9 -0.4555 -0.0531
20 1 -7 -0.6438 0.0569
20 1 -5 -0.9535 0.1303
20 1 -3 -1.1334 0.1235
20 1 -1 -0.9898 0.0603
20 1 1 -0.5285 -0.0047
20 1 3 0.0279 -0.0381
20 1 5 0.3705 -0.0403
20 1 7 0.3019 -0.0193
20 1 9 -0.1323 0.0283
20 1 11 -0.6660 0.0985
20 1 13 -0.9717 0.1498
20 1 15 -0.8534 0.1145
20 1 17 -0.3543 -0.0439
20 1 19 0.2746 -0.2780
20 1 21 0.7183 -0.4715
20 1 23 0.7690 -0.5195
20 1 25 0.4333 -0.4069
20 2 -36 -0.5618 -0.2063
20 2 -34 -0.2262 -0.1720
20 2 -32 -0.1047 -0.0883
20 2 -30 -0.2702 -0.0339
20 2 -28 -0.6624 -0.0315
20 2 -26 -1.1146 -0.0515
20 2 -24 -1.4041 -0.0582
20 2 -22 -1.3240 -0.0409
20 2 -20 -0.7766 -0.0082
20 2 -18 0.1453 0.0324
20 2 -16 1.1457 0.0760
20 2 -14 1.8268 0.1084
20 2 -12 1.8808 0.1056
20 2 -10 1.2755 0.0578
20 2 -8 0.3070 -0.0096
20 2 -6 -0.5427 -0.0481
20 2 -4 -0.8790 -0.0267
20 2 -2 -0.6317 0.0383
20 2 0 -0.0853 0.0973
20 2 2 0.3302 0.1107
20 2 4 0.3425 0.0796
20 2 6 0.0104 0.0363
20 2 8 -0.3620 0.0108
20 2 10 -0.4903 0.0119
20 2 12 -0.3334 0.0351
20 2 14 -0.0952 0.0789
20 2 16 -0.0240 0.1420
20 2 18 -0.1950 0.2065
20 2 20 -0.4601 0.2326
20 2 22 -0.5894 0.1841
20 2 24 -0.4631 0.0639
20 2 26 -0.1520 -0.0769
20 3 -39 -0.2865 0.0295
20 3 -37 -0.5667 0.0959
20 3 -35 -0.8106 0.1530
20 3 -33 -0.8732 0.1511
20 3 -31 -0.6230 0.0987
20 3 -29 -0.0348 0.0474
20 3 -27 0.7382 0.0403
20 3 -25 1.3854 0.0724
20 3 -23 1.5774 0.0983
20 3 -21 1.1506 0.0790
20 3 -19 0.2195 0.0206
20 3 -17 -0.8643 -0.0312
20 3 -15 -1.6784 -0.0357
20 3 -13 -1.9175 0.0045
20 3 -11 -1.5038 0.0480
20 3 -9 -0.5894 0.0541
20 3 -7 0.5218 0.0188
20 3 -5 1.4906 -0.0262
20 3 -3 2.0651 -0.0444
20 3 -1 2.1710 -0.0247
20 3 1 1.9233 0.0142
20 3 3 1.5421 0.0407
20 3 5 1.2163 0.0310
20 3 7 1.0107 -0.0203
20 3 9 0.8791 -0.0990
20 3 11 0.7566 -0.1757
20 3 13 0.6320 -0.2182
20 3 15 0.5337 -0.2133
20 3 17 0.4599 -0.1827
20 3 19 0.3484 -0.1759
20 3 21 0.1341 -0.2342
20 3 23 -0.1586 -0.3527
20 3 25 -0.3988 -0.4740
20 4 -38 1.2687 0.1296
20 4 -36 1.3392 0.0635
20 4 -34 1.4918 -0.0234
20 4 -32 1.6726 -0.0683
20 4 -30 1.7242 -0.0510
20 4 -28 1.5298 -0.0099
20 4 -26 1.1424 0.0035
20 4 -24 0.7735 -0.0212
20 4 -22 0.6355 -0.0495
20 4 -20 0.7656 -0.0474
20 4 -18 0.9831 -0.0191
20 4 -16 1.0221 0.0032
20 4 -14 0.7346 0.0020
20 4 -12 0.2008 -0.0051
20 4 -10 -0.3373 0.0115
20 4 -8 -0.6580 0.0544
20 4 -6 -0.7105 0.0929
20 4 -4 -0.6242 0.0946
20 4 -2 -0.5878 0.0586
20 4 0 -0.7078 0.0146
20 4 2 -0.9514 -0.0059
20 4 4 -1.1998 0.0074
20 4 6 -1.3468 0.0470
20 4 8 -1.3636 0.0997
20 4 10 -1.2921 0.1483
20 4 12 -1.1921 0.1647
20 4 14 -1.0906 0.1217
20 4 16 -0.9647 0.0258
20 4 18 -0.7644 -0.0620
20 4 20 -0.4587 -0.0568
20 4 22 -0.0791 0.0806
20 4 24 0.2703 0.2941
20 5 -39 -1.3458 -0.0831
20 5 -37 -1.4276 -0.0539
20 5 -35 -1.3443 -0.0593
20 5 -33 -1.2055 -0.0839
20 5 -31 -1.1512 -0.1000
20 5 -29 -1.2498 -0.0828
20 5 -27 -1.4404 -0.0301
20 5 -25 -1.5676 0.0322
20 5 -23 -1.4856 0.0675
20 5 -21 -1.1518 0.0560
20 5 -19 -0.6393 0.0104
20 5 -17 -0.0713 -0.0361
20 5 -15 0.4492 -0.0570
20 5 -13 0.8486 -0.0494
20 5 -11 1.0445 -0.0292
20 5 -9 0.9342 -0.0117
20 5 -7 0.4632 0.0006
20 5 -5 -0.2734 0.0129
20 5 -3 -1.0014 0.0246
20 5 -1 -1.3781 0.0260
20 5 1 -1.1847 0.0073
20 5 3 -0.4637 -0.0286
20 5 5 0.4994 -0.0646
20 5 7 1.3319 -0.0790
20 5 9 1.7572 -0.0583
20 5 11 1.6968 -0.0034
20 5 13 1.2622 0.0721
20 5 15 0.6727 0.1456
20 5 17 0.1530 0.1900
20 5 19 -0.1552 0.1823
20 5 21 -0.2376 0.1168
20 5 23 -0.1892 0.0146
20 6 -38 0.6454 -0.0458
20 6 -36 0.8623 -0.1222
20 6 -34 0.6900 -0.0706
20 6 -32 0.2862 0.0477
20 6 -30 0.0305 0.1394
20 6 -28 0.2147 0.1528
20 6 -26 0.7701 0.1022
20 6 -24 1.2729 0.0370
20 6 -22 1.2458 -0.0023
20 6 -20 0.5234 -0.0048
20 6 -18 -0.6127 0.0167
20 6 -16 -1.6298 0.0406
20 6 -14 -2.1040 0.0478
20 6 -12 -1.9588 0.0294
20 6 -10 -1.4252 -0.0088
20 6 -8 -0.8054 -0.0505
20 6 -6 -0.2605 -0.0829
20 6 -4 0.2181 -0.1056
20 6 -2 0.6810 -0.1236
20 6 0 1.0894 -0.1297
20 6 2 1.3061 -0.1032
20 6 4 1.2064 -0.0358
20 6 6 0.8012 0.0405
20 6 8 0.2650 0.0621
20 6 10 -0.1533 -0.0136
20 6 12 -0.2716 -0.1560
20 6 14 -0.0768 -0.2691
20 6 16 0.2731 -0.2636
20 6 18 0.5443 -0.1321
20 6 20 0.5658 0.0447
20 6 22 0.3285 0.1680
20 7 -35 0.0859 -0.2034
20 7 -33 0.3348 -0.2266
20 7 -31 0.7341 -0.2509
20 7 -29 1.0531 -0.2502
20 7 -27 1.1153 -0.2277
20 7 -25 0.9743 -0.1987
20 7 -23 0.9042 -0.1697
20 7 -21 1.1893 -0.1374
20 7 -19 1.8721 -0.1007
20 7 -17 2.6703 -0.0663
20 7 -15 3.1477 -0.0408
20 7 -13 3.0217 -0.0245
20 7 -11 2.3672 -0.0149
20 7 -9 1.5520 -0.0142
20 7 -7 0.9527 -0.0237
20 7 -5 0.6804 -0.0319
20 7 -3 0.5344 -0.0150
20 7 -1 0.2112 0.0409
20 7 1 -0.4156 0.1174
20 7 3 -1.1776 0.1714
20 7 5 -1.7420 0.1736
20 7 7 -1.8687 0.1398
20 7 9 -1.5807 0.1165
20 7 11 -1.1259 0.1302
20 7 13 -0.7850 0.1521
20 7 15 -0.6854 0.1224
20 7 17 -0.7505 0.0152
20 7 19 -0.7937 -0.1227
20 8 -34 -0.4074 0.6778
20 8 -32 -0.5958 0.5798
20 8 -30 -1.0396 0.3494
20 8 -28 -1.7163 0.0874
20 8 -26 -2.4180 -0.1004
20 8 -24 -2.8719 -0.1590
20 8 -22 -2.9250 -0.1064
20 8 -20 -2.6450 -0.0105
20 8 -14 -1.6443 0.0143
20 8 -12 -1.3588 -0.0477
20 8 -10 -0.9827 -0.0891
20 8 -8 -0.5892 -0.0948
20 8 -6 -0.3392 -0.0690
20 8 -4 -0.3229 -0.0269
20 8 -2 -0.4571 0.0079
20 8 0 -0.5428 0.0053
20 8 2 -0.4321 -0.0585
20 8 4 -0.1438 -0.1776
20 8 6 0.1746 -0.3008
20 8 8 0.3942 -0.3497
20 8 10 0.5139 -0.2689
20 8 12 0.6368 -0.0721
20 8 14 0.8459 0.1558
20 8 16 1.1032 0.3103
20 9 -31 -0.0787 -0.2738
20 9 -29 0.2908 -0.2375
20 9 -27 0.8106 -0.1330
20 9 -25 1.1986 -0.0025
20 9 -23 1.2243 0.0920
20 9 -21 0.8900 0.1124
20 9 -19 0.4408 0.0705
20 9 -17 0.1811 0.0133
20 9 -15 0.2380 -0.0194
20 9 -13 0.4717 -0.0198
20 9 -11 0.6120 -0.0027
20 9 -9 0.5052 0.0175
20 9 -7 0.2579 0.0324
20 9 -5 0.1470 0.0284
20 9 -3 0.3744 -0.0125
20 9 -1 0.8782 -0.0846
20 9 1 1.3663 -0.1358
20 9 3 1.5397 -0.0945
20 9 5 1.3129 0.0605
20 9 7 0.8479 0.2506
20 9 9 0.3951 0.3349
20 9 11 0.0957 0.2216
20 9 13 -0.0804 -0.0435
20 10 -26 -0.4647 0.9354
20 10 -24 -0.0890 0.8254
20 10 -22 0.3421 0.4958
20 10 -20 0.4822 0.1345
20 10 -18 0.1406 -0.1007
20 10 -16 -0.5729 -0.1569
20 10 -14 -1.3133 -0.0805
20 10 -12 -1.7275 0.0396
20 10 -10 -1.6811 0.1291
20 10 -8 -1.3292 0.1559
20 10 -6 -0.9926 0.1272
20 10 -4 -0.9283 0.0699
20 10 -2 -1.1556 0.0082
20 10 0 -1.4557 -0.0529
20 10 2 -1.5430 -0.1285
20 10 4 -1.2803 -0.2343
20 10 6 -0.7761 -0.3592
20 10 8 -0.2936 -0.4541
20 10 10 -0.0459 -0.4542
20 11 -19 -0.5274 -0.0757
20 11 -17 -0.1413 0.1266
20 11 -15 0.4636 0.1427
20 11 -13 1.0136 0.0505
20 11 -11 1.3330 -0.0414
20 11 -9 1.3959 -0.0761
20 11 -7 1.2693 -0.0650
20 11 -5 1.0340 -0.0407
20 11 -3 0.7511 -0.0093
20 11 -1 0.4728 0.0479
20 11 1 0.2508 0.1366
20 11 3 0.1176 0.2279
21 1 -22 -1.1786 -0.1111
21 1 -20 -1.5950 -0.0625
21 1 -18 -1.3510 -0.0062
21 1 -16 -0.5689 0.0213
21 1 -14 0.2925 0.0194
21 1 -12 0.7183 0.0045
21 1 -10 0.4815 -0.0083
21 1 -8 -0.1817 -0.0091
21 1 -6 -0.7027 0.0082
21 1 -4 -0.5521 0.0421
21 1 -2 0.3878 0.0778
21 1 0 1.7088 0.0927
21 1 2 2.7130 0.0724
21 1 4 2.8478 0.0259
21 1 6 2.0414 -0.0166
21 1 8 0.7172 -0.0228
21 1 10 -0.4998 0.0202
21 1 12 -1.1577 0.0948
21 1 14 -1.1796 0.1569
21 1 16 -0.8023 0.1508
21 1 18 -0.3577 0.0336
21 1 20 -0.0776 -0.1987
21 1 22 -0.0245 -0.4937
21 1 24 -0.1316 -0.7527
21 2 -33 -0.7456 -0.0813
21 2 -31 -0.6938 -0.1589
21 2 -29 -0.5797 -0.1404
21 2 -27 -0.3257 -0.0378
21 2 -25 0.0662 0.0685
21 2 -23 0.4723 0.0975
21 2 -21 0.7017 0.0395
21 2 -19 0.6136 -0.0349
21 2 -17 0.2150 -0.0414
21 2 -15 -0.3213 0.0369
21 2 -13 -0.7302 0.1315
21 2 -11 -0.7886 0.1525
21 2 -9 -0.4476 0.0713
21 2 -7 0.1061 -0.0551
21 2 -5 0.5185 -0.1371
21 2 -3 0.4590 -0.1285
21 2 -1 -0.1615 -0.0548
21 2 1 -1.0905 0.0206
21 2 3 -1.8450 0.0493
21 2 5 -1.9860 0.0201
21 2 7 -1.3836 -0.0544
21 2 9 -0.2959 -0.1525
21 2 11 0.7872 -0.2403
21 2 13 1.4206 -0.2664
21 2 15 1.4236 -0.1822
21 2 17 0.9251 0.0150
21 2 19 0.2460 0.2595
21 2 21 -0.2833 0.4467
21 2 23 -0.4705 0.5001
21 3 -36 1.3441 -0.0789
21 3 -34 1.3103 -0.0776
21 3 -32 1.3347 -0.0775
21 3 -30 1.4557 -0.0717
21 3 -28 1.6419 -0.0724
21 3 -26 1.8228 -0.0868
21 3 -24 1.9098 -0.0996
21 3 -22 1.8109 -0.0887
21 3 -20 1.4630 -0.0560
21 3 -18 0.8842 -0.0326
21 3 -16 0.2053 -0.0443
21 3 -14 -0.3637 -0.0765
21 3 -12 -0.6327 -0.0827
21 3 -10 -0.5371 -0.0321
21 3 -8 -0.1675 0.0534
21 3 -6 0.3034 0.1150
21 3 -4 0.7400 0.1111
21 3 -2 1.1101 0.0541
21 3 0 1.4418 -0.0052
21 3 2 1.7138 -0.0242
21 3 4 1.7928 0.0032
21 3 6 1.4991 0.0565
21 3 8 0.7660 0.1140
21 3 10 -0.2406 0.1587
21 3 12 -1.1609 0.1667
21 3 14 -1.6365 0.1076
21 3 16 -1.5257 -0.0283
21 3 18 -0.9784 -0.1995
21 3 20 -0.3238 -0.3236
21 3 22 0.1386 -0.3314
21 3 24 0.2910 -0.2212
21 4 -37 -0.5948 0.1188
21 4 -35 -0.4705 0.0583
21 4 -33 -0.3215 0.0225
21 4 -31 -0.3753 0.0423
21 4 -29 -0.7615 0.1023
21 4 -27 -1.3835 0.1592
21 4 -25 -1.9363 0.1761
21 4 -23 -2.0790 0.1461
21 4 -21 -1.6488 0.0900
21 4 -19 -0.7633 0.0365
21 4 -17 0.2566 0.0016
21 4 -15 1.0710 -0.0160
21 4 -13 1.4718 -0.0269
21 4 -11 1.4126 -0.0385
21 4 -9 0.9448 -0.0515
21 4 -7 0.1534 -0.0627
21 4 -5 -0.8494 -0.0706
21 4 -3 -1.8931 -0.0773
21 4 -1 -2.7440 -0.0862
21 4 1 -3.1608 -0.0973
21 4 3 -2.9893 -0.1057
21 4 5 -2.2429 -0.1027
21 4 7 -1.1255 -0.0821
21 4 9 0.0221 -0.0452
21 4 11 0.8465 -0.0008
21 4 13 1.1349 0.0435
21 4 15 0.9205 0.0914
21 4 17 0.4613 0.1581
21 4 19 0.0820 0.2561
21 4 21 -0.0296 0.3743
21 4 23 0.0763 0.4719
21 5 -38 -0.4093 -0.3888
21 5 -36 -0.4264 -0.3657
21 5 -34 -0.7568 -0.2465
21 5 -32 -1.1851 -0.1327
21 5 -30 -1.3307 -0.0979
21 5 -28 -0.9556 -0.1356
21 5 -26 -0.1917 -0.1837
21 5 -24 0.5185 -0.1886
21 5 -22 0.7372 -0.1438
21 5 -20 0.3541 -0.0781
21 5 -18 -0.3442 -0.0224
21 5 -16 -0.9073 0.0084
21 5 -14 -1.0559 0.0115
21 5 -12 -0.8426 -0.0101
21 5 -10 -0.5297 -0.0450
21 5 -8 -0.3139 -0.0715
21 5 -6 -0.1482 -0.0704
21 5 -4 0.1922 -0.0407
21 5 -2 0.8688 -0.0011
21 5 0 1.7786 0.0287
21 5 2 2.5649 0.0429
21 5 4 2.8365 0.0446
21 5 6 2.4316 0.0297
21 5 8 1.5360 -0.0110
21 5 10 0.5762 -0.0693
21 5 12 -0.0361 -0.1044
21 5 14 -0.1377 -0.0696
21 5 16 0.1189 0.0344
21 5 18 0.4000 0.1367
21 5 20 0.4291 0.1437
21 5 22 0.1678 0.0245
21 6 -37 0.8410 0.4289
21 6 -35 0.8270 0.4047
21 6 -33 0.9895 0.2813
21 6 -31 1.2970 0.1273
21 6 -29 1.5625 0.0027
21 6 -27 1.5875 -0.0679
21 6 -25 1.3262 -0.0898
21 6 -23 0.9335 -0.0795
21 6 -21 0.6500 -0.0548
21 6 -19 0.6114 -0.0321
21 6 -17 0.7434 -0.0215
21 6 -15 0.8366 -0.0208
21 6 -13 0.7446 -0.0175
21 6 -11 0.5291 -0.0019
21 6 -9 0.4111 0.0199
21 6 -7 0.5536 0.0294
21 6 -5 0.8639 0.0147
21 6 -3 1.0064 -0.0152
21 6 -1 0.6437 -0.0341
21 6 1 -0.2786 -0.0189
21 6 3 -1.4384 0.0346
21 6 5 -2.3218 0.1098
21 6 7 -2.5502 0.1787
21 6 9 -2.1057 0.2094
21 6 11 -1.3060 0.1728
21 6 13 -0.5706 0.0567
21 6 15 -0.1652 -0.1133
21 6 17 -0.0910 -0.2695
21 6 19 -0.1595 -0.3305
21 7 -34 -0.5447 -0.0330
21 7 -32 -0.5372 -0.0328
21 7 -30 -0.8784 -0.0228
21 7 -28 -1.5614 0.0048
21 7 -26 -2.2675 0.0438
21 7 -24 -2.5603 0.0796
21 7 -22 -2.2021 0.0995
21 7 -20 -1.3389 0.0972
21 7 -18 -0.4015 0.0745
21 7 -16 0.1983 0.0391
21 7 -14 0.3232 0.0002
21 7 -12 0.1243 -0.0362
21 7 -10 -0.1593 -0.0685
21 7 -8 -0.4086 -0.0918
21 7 -6 -0.6568 -0.0908
21 7 -4 -0.9530 -0.0492
21 7 -2 -1.2232 0.0260
21 7 0 -1.2839 0.0896
21 7 2 -0.9945 0.0796
21 7 4 -0.4003 -0.0279
21 7 6 0.2728 -0.1791
21 7 8 0.7651 -0.2633
21 7 10 0.9452 -0.1937
21 7 12 0.8610 0.0175
21 7 14 0.6617 0.2566
21 7 16 0.4768 0.3882
21 7 18 0.3471 0.3508
21 8 -33 -0.1948 0.2708
21 8 -31 -0.2722 0.1861
21 8 -29 -0.0653 0.0681
21 8 -27 0.3409 -0.0389
21 8 -25 0.6358 -0.1070
21 8 -23 0.4911 -0.1376
21 8 -21 -0.1792 -0.1462
21 8 -19 -1.1136 -0.1408
21 8 -17 -1.8525 -0.1184
21 8 -15 -2.0380 -0.0775
21 8 -13 -1.6381 -0.0248
21 8 -11 -0.9292 0.0309
21 8 -7 0.1743 0.1301
21 8 -5 0.4532 0.1423
21 8 -3 0.7438 0.0947
21 8 -1 1.1176 -0.0111
21 8 1 1.4579 -0.1243
21 8 3 1.5587 -0.1730
21 8 5 1.3082 -0.1262
21 8 7 0.7918 -0.0317
21 8 9 0.2338 0.0187
21 8 11 -0.1576 -0.0278
21 8 13 -0.3058 -0.1319
21 8 15 -0.2649 -0.1954
21 9 -24 1.2834 0.8292
21 9 -22 1.7118 0.6226
21 9 -20 1.9654 0.3667
21 9 -18 1.9756 0.1790
21 9 -16 1.7397 0.0974
21 9 -14 1.3015 0.0904
21 9 -12 0.7373 0.1036
21 9 -10 0.1491 0.0972
21 9 -8 -0.3557 0.0570
21 9 -6 -0.7026 -0.0141
21 9 -4 -0.8775 -0.1018
21 9 -2 -0.9134 -0.1805
21 9 0 -0.8463 -0.2158
21 9 2 -0.6885 -0.1820
21 9 4 -0.4503 -0.0859
21 9 6 -0.1848 0.0259
21 9 8 0.0084 0.0899
21 9 10 0.0412 0.0668
21 9 12 -0.0880 -0.0305
21 10 -25 -0.2602 -0.9020
21 10 -23 -0.6586 -0.7668
21 10 -21 -0.9380 -0.4880
21 10 -19 -1.0753 -0.2081
21 10 -17 -1.1062 -0.0301
21 10 -15 -1.0420 0.0319
21 10 -13 -0.8366 0.0322
21 10 -11 -0.4474 0.0314
21 10 -9 0.0704 0.0533
21 10 -7 0.5405 0.0922
21 10 -5 0.7604 0.1477
21 10 -3 0.6438 0.2319
21 10 -1 0.2885 0.3362
21 10 1 -0.0927 0.4037
21 10 3 -0.3211 0.3580
21 10 5 -0.3559 0.1786
21 10 7 -0.2796 -0.0517
21 11 -16 1.4006 0.0716
21 11 -14 1.7516 -0.0002
21 11 -12 1.6530 -0.0806
21 11 -10 1.1838 -0.1571
21 11 -8 0.6224 -0.2053
21 11 -6 0.2689 -0.2003
21 11 -4 0.2602 -0.1394
21 11 0 0.7523 0.0474
22 0 -20 -4.0570 0.0174
22 0 -18 -3.6480 0.0205
22 0 -16 -2.2296 0.0017
22 0 -14 -0.5447 -0.0125
22 0 -12 0.5605 -0.0119
22 0 -10 0.6648 -0.0119
22 0 -8 0.0399 -0.0280
22 0 -6 -0.5333 -0.0507
22 0 -4 -0.2933 -0.0525
22 0 -2 0.9730 -0.0206
22 0 0 2.7593 0.0216
22 0 2 4.1522 0.0331
22 0 4 4.4175 -0.0025
22 0 6 3.4608 -0.0529
22 0 8 1.8594 -0.0611
22 0 10 0.4685 -0.0012
22 0 12 -0.1038 0.0852
22 0 14 0.1973 0.1083
22 0 16 0.9410 -0.0037
22 0 18 1.5454 -0.2452
22 0 20 1.6248 -0.5261
22 1 -21 2.2248 -0.1459
22 1 -19 2.1656 -0.1491
22 1 -17 1.5514 -0.0775
22 1 -15 0.5851 0.0360
22 1 -13 -0.3290 0.1170
22 1 -11 -0.7965 0.1119
22 1 -9 -0.6659 0.0356
22 1 -7 -0.1394 -0.0423
22 1 -5 0.3249 -0.0612
22 1 -3 0.2864 -0.0183
22 1 -1 -0.3907 0.0418
22 1 1 -1.4277 0.0751
22 1 3 -2.2885 0.0698
22 1 5 -2.5132 0.0334
22 1 7 -2.0078 -0.0309
22 1 9 -1.0964 -0.1181
22 1 11 -0.3050 -0.1880
22 1 13 -0.0319 -0.1580
22 1 15 -0.3254 0.0425
22 1 17 -0.8976 0.3923
22 1 19 -1.3371 0.7547
22 1 21 -1.3638 0.9518
22 2 -30 -0.6999 -0.1933
22 2 -28 -0.6858 -0.1163
22 2 -26 -0.4530 -0.0166
22 2 -24 -0.1114 0.0433
22 2 -22 0.1493 0.0506
22 2 -20 0.1737 0.0289
22 2 -18 -0.0429 0.0033
22 2 -16 -0.3337 -0.0157
22 2 -14 -0.4710 -0.0265
22 2 -12 -0.3339 -0.0269
22 2 -10 -0.0070 -0.0186
22 2 -8 0.2766 -0.0117
22 2 -6 0.3136 -0.0191
22 2 -4 0.0963 -0.0425
22 2 -2 -0.1672 -0.0686
22 2 0 -0.2080 -0.0819
22 2 2 0.0875 -0.0767
22 2 4 0.5706 -0.0556
22 2 6 0.9277 -0.0165
22 2 8 0.9153 0.0467
22 2 10 0.5482 0.1248
22 2 12 0.0892 0.1771
22 2 14 -0.1520 0.1493
22 2 16 -0.0453 0.0209
22 2 18 0.2857 -0.1591
22 2 20 0.5861 -0.2913
22 2 22 0.6689 -0.2939
22 3 -35 0.4670 -0.1214
22 3 -33 0.5810 -0.0460
22 3 -31 0.6187 0.0343
22 3 -29 0.5060 0.0714
22 3 -27 0.2635 0.0583
22 3 -25 0.0286 0.0300
22 3 -23 -0.0245 0.0247
22 3 -21 0.1898 0.0444
22 3 -19 0.5990 0.0537
22 3 -17 1.0184 0.0193
22 3 -15 1.2688 -0.0504
22 3 -13 1.2713 -0.1077
22 3 -11 1.0561 -0.1079
22 3 -9 0.7062 -0.0522
22 3 -7 0.2994 0.0131
22 3 -5 -0.1082 0.0392
22 3 -3 -0.4696 0.0172
22 3 -1 -0.7373 -0.0193
22 3 1 -0.8731 -0.0305
22 3 3 -0.8632 -0.0066
22 3 5 -0.7269 0.0280
22 3 7 -0.5149 0.0402
22 3 9 -0.3024 0.0159
22 3 11 -0.1660 -0.0338
22 3 13 -0.1439 -0.0816
22 3 15 -0.2011 -0.0964
22 3 17 -0.2411 -0.0522
22 3 19 -0.1770 0.0600
22 3 21 -0.0128 0.2174
22 4 -36 -1.3851 0.0306
22 4 -34 -1.5262 0.0683
22 4 -32 -1.6927 0.0694
22 4 -30 -1.7786 0.0232
22 4 -28 -1.7139 -0.0414
22 4 -26 -1.5444 -0.0882
22 4 -24 -1.3892 -0.1053
22 4 -22 -1.3172 -0.1038
22 4 -20 -1.2661 -0.0927
22 4 -18 -1.0950 -0.0676
22 4 -16 -0.7309 -0.0276
22 4 -14 -0.2733 0.0083
22 4 -12 0.0504 0.0116
22 4 -10 0.0548 -0.0237
22 4 -8 -0.2451 -0.0682
22 4 -6 -0.6231 -0.0814
22 4 -4 -0.7915 -0.0516
22 4 -2 -0.5951 -0.0067
22 4 0 -0.1039 0.0156
22 4 2 0.4539 0.0046
22 4 4 0.8532 -0.0179
22 4 6 1.0008 -0.0239
22 4 8 0.9531 -0.0016
22 4 10 0.8336 0.0470
22 4 12 0.7315 0.1219
22 4 14 0.6525 0.2198
22 4 16 0.5424 0.3115
22 4 18 0.3514 0.3359
22 4 20 0.0911 0.2383
22 5 -37 1.1103 0.1932
22 5 -35 0.8637 0.2267
22 5 -33 0.6430 0.1887
22 5 -31 0.6494 0.0943
22 5 -29 0.9204 -0.0125
22 5 -27 1.2993 -0.0850
22 5 -25 1.5395 -0.0981
22 5 -23 1.4688 -0.0581
22 5 -21 1.0909 0.0034
22 5 -19 0.5550 0.0489
22 5 -17 0.0375 0.0582
22 5 -15 -0.3548 0.0389
22 5 -13 -0.5828 0.0173
22 5 -11 -0.6088 0.0160
22 5 -9 -0.3671 0.0363
22 5 -7 0.1707 0.0602
22 5 -5 0.8894 0.0686
22 5 -3 1.5053 0.0585
22 5 -1 1.6864 0.0445
22 5 1 1.2551 0.0436
22 5 3 0.3244 0.0588
22 5 5 -0.7393 0.0735
22 5 7 -1.5056 0.0607
22 5 9 -1.6996 0.0002
22 5 11 -1.3213 -0.1092
22 5 13 -0.6142 -0.2449
22 5 15 0.0805 -0.3673
22 5 17 0.4966 -0.4341
22 5 19 0.5558 -0.4188
22 6 -34 0.3295 -0.0930
22 6 -32 0.9352 -0.1953
22 6 -30 0.9683 -0.1752
22 6 -28 0.2970 -0.0610
22 6 -26 -0.7158 0.0653
22 6 -24 -1.4496 0.1318
22 6 -22 -1.4714 0.1193
22 6 -20 -0.8371 0.0580
22 6 -18 -0.0118 -0.0054
22 6 -16 0.5074 -0.0374
22 6 -14 0.5431 -0.0315
22 6 -12 0.2844 -0.0049
22 6 -10 0.0327 0.0148
22 6 -8 -0.0959 0.0091
22 6 -6 -0.2404 -0.0158
22 6 -4 -0.5973 -0.0341
22 6 -2 -1.1613 -0.0253
22 6 0 -1.6526 0.0032
22 6 2 -1.7052 0.0240
22 6 4 -1.1580 0.0252
22 6 6 -0.2103 0.0348
22 6 8 0.6820 0.1004
22 6 10 1.0878 0.2327
22 6 12 0.8595 0.3728
22 6 14 0.2002 0.4262
22 6 16 -0.4862 0.3416
22 6 18 -0.8494 0.1608
22 7 -33 -0.8906 0.3232
22 7 -31 -1.5412 0.5025
22 7 -29 -1.7144 0.5140
22 7 -27 -1.3246 0.3852
22 7 -25 -0.6695 0.1970
22 7 -23 -0.2285 0.0308
22 7 -21 -0.3154 -0.0650
22 7 -19 -0.8495 -0.0815
22 7 -17 -1.4262 -0.0422
22 7 -15 -1.6277 0.0120
22 7 -13 -1.3277 0.0441
22 7 -11 -0.7521 0.0426
22 7 -9 -0.2604 0.0262
22 7 -7 -0.0433 0.0242
22 7 -5 0.0085 0.0455
22 7 -3 0.1623 0.0670
22 7 -1 0.5646 0.0507
22 7 1 1.0766 -0.0265
22 7 3 1.3700 -0.1596
22 7 5 1.1985 -0.3237
22 7 7 0.6133 -0.4872
22 7 9 -0.0571 -0.6109
22 7 11 -0.4390 -0.6455
22 7 13 -0.3675 -0.5497
22 7 15 0.0279 -0.3281
22 8 -30 1.3596 -0.4675
22 8 -28 2.0441 -0.2454
22 8 -26 2.4549 -0.0272
22 8 -24 2.4838 0.1195
22 8 -22 2.2078 0.1776
22 8 -20 1.8359 0.1694
22 8 -18 1.5564 0.1294
22 8 -16 1.4026 0.0856
22 8 -14 1.2536 0.0563
22 8 -12 0.9717 0.0521
22 8 -10 0.5513 0.0708
22 8 -8 0.1418 0.0873
22 8 -6 -0.0760 0.0598
22 8 -4 -0.0407 -0.0377
22 8 -2 0.1500 -0.1756
22 8 0 0.3367 -0.2626
22 8 2 0.4271 -0.1973
22 8 4 0.4333 0.0490
22 8 6 0.4005 0.3859
22 8 8 0.3240 0.6438
22 8 10 0.1512 0.6806
22 8 12 -0.1348 0.4775
22 9 -27 -0.9755 0.0343
22 9 -25 -1.2395 -0.0710
22 9 -23 -1.1421 -0.0967
22 9 -21 -0.7758 -0.0521
22 9 -19 -0.3731 0.0184
22 9 -17 -0.1411 0.0717
22 9 -15 -0.1177 0.0924
22 9 -13 -0.1688 0.0889
22 9 -11 -0.1263 0.0720
22 9 -9 0.0517 0.0476
22 9 -7 0.2376 0.0315
22 9 -5 0.2436 0.0588
22 9 -3 -0.0157 0.1566
22 9 -1 -0.4461 0.2955
22 9 1 -0.8418 0.3775
22 9 3 -1.0292 0.2961
22 9 5 -0.9655 0.0331
22 9 7 -0.7245 -0.2997
22 9 9 -0.4136 -0.5259
22 10 -22 -0.4981 -0.3459
22 10 -20 -0.5258 -0.1787
22 10 -18 -0.2550 -0.1132
22 10 -16 0.1342 -0.1284
22 10 -14 0.4200 -0.1773
22 10 -12 0.4930 -0.2218
22 10 -10 0.4077 -0.2407
22 10 -8 0.3127 -0.2209
22 10 -6 0.3294 -0.1540
22 10 -4 0.4681 -0.0462
22 10 -2 0.6346 0.0760
22 10 0 0.7085 0.1769
22 10 2 0.6353 0.2366
22 10 4 0.4649 0.2644
23 1 -20 2.1375 -0.1373
23 1 -18 1.8581 -0.0978
23 1 -16 0.9807 -0.0121
23 1 -14 0.0635 0.0518
23 1 -12 -0.4018 0.0542
23 1 -10 -0.3173 0.0140
23 1 -8 -0.0284 -0.0173
23 1 -6 -0.0595 -0.0028
23 1 -4 -0.7204 0.0530
23 1 -2 -1.8621 0.1129
23 1 0 -2.9578 0.1369
23 1 2 -3.4504 0.1083
23 1 4 -3.1193 0.0412
23 1 6 -2.2070 -0.0304
23 1 8 -1.2300 -0.0723
23 1 10 -0.6310 -0.0667
23 1 12 -0.5280 -0.0146
23 1 14 -0.7169 0.0748
23 1 16 -0.8783 0.1967
23 1 18 -0.8059 0.3511
23 2 -25 0.3147 0.0714
23 2 -23 -0.1367 0.1481
23 2 -21 -0.3961 0.2098
23 2 -19 -0.2827 0.1866
23 2 -17 0.1825 0.0704
23 2 -15 0.7789 -0.0702
23 2 -13 1.2103 -0.1436
23 2 -11 1.2818 -0.1130
23 2 -9 1.0294 -0.0283
23 2 -7 0.7207 0.0212
23 2 -5 0.7058 -0.0123
23 2 -3 1.1933 -0.0966
23 2 -1 2.0860 -0.1562
23 2 1 3.0009 -0.1420
23 2 3 3.4802 -0.0654
23 2 5 3.2648 0.0274
23 2 7 2.4477 0.1009
23 2 9 1.4045 0.1431
23 2 11 0.5584 0.1410
23 2 13 0.1480 0.0623
23 2 15 0.1445 -0.1200
23 2 17 0.3369 -0.3806
23 2 19 0.4944 -0.6281
23 3 -32 -1.0220 0.1952
23 3 -30 -1.0541 0.1772
23 3 -28 -1.1259 0.0913
23 3 -26 -1.2149 -0.0198
23 3 -24 -1.2723 -0.1113
23 3 -22 -1.2338 -0.1581
23 3 -20 -1.0567 -0.1540
23 3 -18 -0.7614 -0.1076
23 3 -16 -0.4405 -0.0423
23 3 -14 -0.2134 0.0094
23 3 -12 -0.1605 0.0256
23 3 -10 -0.2895 0.0130
23 3 -8 -0.5628 0.0019
23 3 -6 -0.9536 0.0162
23 3 -4 -1.4675 0.0488
23 3 -2 -2.0951 0.0711
23 3 0 -2.7342 0.0638
23 3 2 -3.1667 0.0347
23 3 4 -3.1462 0.0012
23 3 6 -2.5563 -0.0380
23 3 8 -1.5259 -0.1004
23 3 10 -0.3968 -0.1841
23 3 12 0.4517 -0.2390
23 3 14 0.8062 -0.1921
23 3 16 0.7083 -0.0141
23 3 18 0.3802 0.2341
23 3 20 0.0590 0.4298
23 4 -35 0.4924 0.0518
23 4 -33 0.2972 -0.0276
23 4 -31 0.2389 -0.1422
23 4 -29 0.4046 -0.2201
23 4 -27 0.6889 -0.2172
23 4 -25 0.8657 -0.1423
23 4 -23 0.7628 -0.0415
23 4 -21 0.3943 0.0387
23 4 -19 -0.0608 0.0789
23 4 -17 -0.4133 0.0862
23 4 -15 -0.6049 0.0770
23 4 -13 -0.7042 0.0626
23 4 -11 -0.7679 0.0485
23 4 -9 -0.7106 0.0406
23 4 -7 -0.3283 0.0452
23 4 -5 0.5230 0.0619
23 4 -3 1.7379 0.0785
23 4 -1 2.9342 0.0792
23 4 1 3.6315 0.0601
23 4 3 3.5238 0.0389
23 4 5 2.6619 0.0454
23 4 7 1.4274 0.0998
23 4 9 0.3197 0.1923
23 4 11 -0.3095 0.2806
23 4 13 -0.4157 0.3072
23 4 15 -0.2275 0.2279
23 4 17 -0.0537 0.0384
23 4 19 -0.0675 -0.2148
23 5 -34 1.0235 0.0922
23 5 -32 1.5646 0.0870
23 5 -30 1.6317 0.1714
23 5 -28 1.1232 0.2747
23 5 -26 0.3227 0.3134
23 5 -24 -0.3143 0.2569
23 5 -22 -0.5099 0.1397
23 5 -20 -0.3484 0.0232
23 5 -18 -0.1433 -0.0483
23 5 -16 -0.1200 -0.0633
23 5 -14 -0.2105 -0.0346
23 5 -12 -0.1517 0.0121
23 5 -10 0.2049 0.0452
23 5 -8 0.6656 0.0395
23 5 -6 0.7775 -0.0069
23 5 -4 0.1770 -0.0671
23 5 -2 -1.0769 -0.1047
23 5 0 -2.4657 -0.1056
23 5 2 -3.3171 -0.0895
23 5 4 -3.2301 -0.0895
23 5 6 -2.3151 -0.1208
23 5 8 -1.0926 -0.1744
23 5 10 -0.1454 -0.2373
23 5 12 0.2225 -0.3084
23 5 14 0.1029 -0.3835
23 5 16 -0.1656 -0.4283
23 5 18 -0.2733 -0.3836
23 6 -33 -0.9304 -0.1671
23 6 -31 -1.4636 0.0121
23 6 -29 -1.6647 0.0942
23 6 -27 -1.3820 0.0901
23 6 -25 -0.7445 0.0475
23 6 -23 -0.0793 0.0129
23 6 -21 0.3094 0.0104
23 6 -19 0.3312 0.0393
23 6 -17 0.1274 0.0802
23 6 -15 -0.0841 0.1043
23 6 -13 -0.1976 0.0883
23 6 -11 -0.2751 0.0323
23 6 -9 -0.4262 -0.0347
23 6 -7 -0.6303 -0.0704
23 6 -5 -0.6809 -0.0496
23 6 -3 -0.3302 0.0145
23 6 -1 0.4765 0.0768
23 6 1 1.4803 0.0904
23 6 3 2.2272 0.0375
23 6 5 2.3516 -0.0574
23 6 7 1.8126 -0.1381
23 6 9 0.9073 -0.1444
23 6 11 0.0660 -0.0438
23 6 13 -0.4079 0.1434
23 6 15 -0.4712 0.3428
23 7 -32 0.0423 0.0476
23 7 -30 0.6498 -0.0017
23 7 -28 1.3724 -0.0515
23 7 -26 1.8319 -0.0901
23 7 -24 1.7533 -0.1087
23 7 -22 1.1840 -0.1080
23 7 -20 0.4823 -0.0983
23 7 -18 0.0647 -0.0920
23 7 -16 0.1098 -0.0928
23 7 -14 0.4580 -0.0881
23 7 -12 0.7805 -0.0553
23 7 -10 0.8571 0.0162
23 7 -8 0.7228 0.1025
23 7 -6 0.5747 0.1469
23 7 -4 0.5541 0.0984
23 7 -2 0.6137 -0.0366
23 7 0 0.5792 -0.1794
23 7 2 0.3275 -0.2292
23 7 4 -0.0920 -0.1473
23 7 6 -0.4926 -0.0012
23 7 8 -0.6926 0.0797
23 7 10 -0.6341 0.0091
23 7 12 -0.3938 -0.1812
23 7 14 -0.1074 -0.3640
23 8 -29 0.2945 -0.3131
23 8 -27 -0.2406 -0.1822
23 8 -25 -0.5575 0.0061
23 8 -23 -0.4025 0.1928
23 8 -21 0.1770 0.3226
23 8 -19 0.8454 0.3647
23 8 -17 1.2075 0.3252
23 8 -15 1.0793 0.2401
23 8 -13 0.5927 0.1481
23 8 -11 0.0633 0.0652
23 8 -9 -0.2604 -0.0144
23 8 -7 -0.3602 -0.0899
23 8 -5 -0.4034 -0.1320
23 8 -3 -0.5515 -0.0987
23 8 -1 -0.7986 0.0217
23 8 1 -0.9743 0.1851
23 8 3 -0.8969 0.3182
23 8 5 -0.5335 0.3764
23 8 7 -0.0349 0.3747
23 8 9 0.3722 0.3590
23 8 11 0.5356 0.3497
23 9 -24 -1.1783 -0.5271
23 9 -22 -1.4005 -0.5619
23 9 -20 -1.5117 -0.5553
23 9 -18 -1.4921 -0.5125
23 9 -16 -1.3422 -0.4350
23 9 -14 -1.0688 -0.3362
23 9 -12 -0.6942 -0.2408
23 9 -10 -0.2758 -0.1605
23 9 -8 0.1006 -0.0759
23 9 -6 0.3577 0.0499
23 9 -4 0.4625 0.2269
23 9 -2 0.4299 0.4027
23 9 0 0.2983 0.4773
23 9 2 0.1116 0.3708
23 9 4 -0.0756 0.0956
23 9 6 -0.1946 -0.2292
23 10 -19 0.8990 0.2259
23 10 -17 0.7513 0.1670
23 10 -15 0.6043 0.1195
23 10 -13 0.4452 0.0645
23 10 -11 0.2195 0.0067
23 10 -9 -0.0831 -0.0430
23 10 -7 -0.3877 -0.1014
23 10 -5 -0.5784 -0.2137
23 10 -3 -0.5847 -0.4013
23 10 -1 -0.4322 -0.6035
24 0 -20 4.7253 -0.0509
24 0 -18 3.4719 -0.0575
24 0 -16 1.5276 -0.0350
24 0 -14 -0.1346 -0.0194
24 0 -12 -0.7891 -0.0159
24 0 -10 -0.3958 -0.0016
24 0 -8 0.4092 0.0398
24 0 -6 0.7626 0.0924
24 0 -4 0.1552 0.1202
24 0 -2 -1.2486 0.1013
24 0 0 -2.7595 0.0485
24 0 2 -3.6558 -0.0050
24 0 4 -3.6577 -0.0359
24 0 6 -3.0563 -0.0449
24 0 8 -2.4379 -0.0400
24 0 10 -2.2411 -0.0103
24 0 12 -2.4816 0.0762
24 0 14 -2.8154 0.2413
24 1 -21 -2.7778 0.0210
24 1 -19 -2.0283 0.0328
24 1 -17 -0.8200 0.0339
24 1 -15 0.3788 0.0290
24 1 -13 1.0776 0.0259
24 1 -11 1.0349 0.0194
24 1 -9 0.4069 -0.0069
24 1 -7 -0.3255 -0.0580
24 1 -5 -0.6268 -0.1098
24 1 -3 -0.2174 -0.1253
24 1 -1 0.7667 -0.0937
24 1 1 1.8678 -0.0472
24 1 3 2.5951 -0.0303
24 1 5 2.7140 -0.0503
24 1 7 2.3495 -0.0694
24 1 9 1.8508 -0.0562
24 1 11 1.5345 -0.0442
24 1 13 1.4944 -0.1231
24 1 15 1.5956 -0.3530
24 2 -22 1.3531 0.0196
24 2 -20 0.7763 0.0677
24 2 -18 0.3014 0.0396
24 2 -16 -0.0252 -0.0277
24 2 -14 -0.2091 -0.0691
24 2 -12 -0.2412 -0.0476
24 2 -10 -0.0915 0.0213
24 2 -8 0.2244 0.0879
24 2 -6 0.5768 0.1077
24 2 -4 0.7397 0.0731
24 2 -2 0.5178 0.0184
24 2 0 -0.0997 -0.0067
24 2 2 -0.8807 0.0204
24 2 4 -1.4589 0.0665
24 2 6 -1.5527 0.0588
24 2 8 -1.1447 -0.0561
24 2 10 -0.4899 -0.2526
24 2 12 0.0548 -0.4238
24 2 14 0.2550 -0.4509
24 2 16 0.1147 -0.2965
24 3 -29 -1.5401 0.0463
24 3 -27 -2.0248 0.0346
24 3 -25 -2.3179 -0.0151
24 3 -23 -2.3984 -0.0843
24 3 -21 -2.2657 -0.1260
24 3 -19 -1.9407 -0.1016
24 3 -17 -1.5075 -0.0196
24 3 -15 -1.1287 0.0650
24 3 -13 -0.9782 0.0963
24 3 -11 -1.1177 0.0658
24 3 -9 -1.4188 0.0183
24 3 -7 -1.6154 0.0053
24 3 -5 -1.4667 0.0317
24 3 -3 -0.9175 0.0505
24 3 -1 -0.1405 0.0137
24 3 1 0.5651 -0.0698
24 3 3 0.9449 -0.1277
24 3 5 0.9182 -0.0786
24 3 7 0.5974 0.0996
24 3 9 0.2007 0.3466
24 3 11 -0.0784 0.5565
24 3 13 -0.1677 0.6412
24 3 15 -0.1277 0.5706
24 3 17 -0.0757 0.3749
24 4 -32 1.6580 -0.1599
24 4 -30 2.0210 -0.0573
24 4 -28 2.2091 0.0834
24 4 -26 2.2273 0.1962
24 4 -24 2.1264 0.2426
24 4 -22 1.9079 0.2252
24 4 -20 1.5170 0.1700
24 4 -18 0.9466 0.1048
24 4 -16 0.3472 0.0498
24 4 -14 0.0044 0.0157
24 4 -12 0.1599 -0.0012
24 4 -10 0.8023 -0.0168
24 4 -8 1.6107 -0.0433
24 4 -6 2.1224 -0.0694
24 4 -4 2.0183 -0.0640
24 4 -2 1.3209 -0.0105
24 4 0 0.3654 0.0600
24 4 2 -0.4234 0.0774
24 4 4 -0.7815 -0.0134
24 4 6 -0.7178 -0.2015
24 4 8 -0.4404 -0.4125
24 4 10 -0.1857 -0.5646
24 4 12 -0.0766 -0.6234
24 4 14 -0.0915 -0.6047
24 4 16 -0.1301 -0.5325
24 5 -33 -0.6590 -0.0752
24 5 -31 -0.9975 0.0401
24 5 -29 -1.3492 0.0875
24 5 -27 -1.4889 0.0519
24 5 -25 -1.2903 -0.0331
24 5 -23 -0.8228 -0.1145
24 5 -21 -0.3079 -0.1526
24 5 -19 0.0328 -0.1373
24 5 -17 0.1191 -0.0855
24 5 -15 0.0302 -0.0258
24 5 -13 -0.1061 0.0160
24 5 -11 -0.2429 0.0275
24 5 -9 -0.4385 0.0102
24 5 -7 -0.7529 -0.0241
24 5 -5 -1.1222 -0.0597
24 5 -3 -1.3454 -0.0817
24 5 -1 -1.2171 -0.0790
24 5 1 -0.7017 -0.0462
24 5 3 -0.0007 0.0141
24 5 5 0.5531 0.0920
24 5 7 0.6995 0.1744
24 5 9 0.4079 0.2507
24 5 11 -0.1161 0.3153
24 5 13 -0.5665 0.3640
24 5 15 -0.7165 0.3896
24 6 -32 -0.9728 0.1884
24 6 -30 -0.5754 0.0901
24 6 -28 0.2509 -0.0255
24 6 -26 1.0168 -0.0812
24 6 -24 1.2904 -0.0527
24 6 -22 1.0278 0.0250
24 6 -20 0.5867 0.0917
24 6 -18 0.4063 0.1032
24 6 -16 0.6319 0.0538
24 6 -14 1.0090 -0.0258
24 6 -12 1.1367 -0.0869
24 6 -10 0.8472 -0.0883
24 6 -8 0.3679 -0.0234
24 6 -6 0.1259 0.0710
24 6 -4 0.3701 0.1354
24 6 -2 0.9433 0.1302
24 6 0 1.3974 0.0635
24 6 2 1.3470 -0.0217
24 6 4 0.7663 -0.0922
24 6 6 -0.0005 -0.1524
24 6 8 -0.5008 -0.2259
24 6 10 -0.4898 -0.3094
24 6 12 -0.0677 -0.3552
24 6 14 0.4320 -0.3096
24 7 -29 1.2843 -0.5990
24 7 -27 0.5772 -0.4146
24 7 -25 -0.1519 -0.1915
24 7 -23 -0.4933 -0.0167
24 7 -21 -0.3461 0.0681
24 7 -19 0.0441 0.0693
24 7 -17 0.3085 0.0283
24 7 -15 0.2470 -0.0026
24 7 -13 -0.0461 0.0082
24 7 -11 -0.3101 0.0507
24 7 -9 -0.3721 0.0790
24 7 -7 -0.2977 0.0491
24 7 -5 -0.3107 -0.0398
24 7 -3 -0.5603 -0.1352
24 7 -1 -0.9503 -0.1618
24 7 1 -1.1894 -0.0693
24 7 3 -1.0254 0.1382
24 7 5 -0.4623 0.4053
24 7 7 0.2223 0.6484
24 7 9 0.6742 0.7850
24 7 11 0.7081 0.7605
24 8 -26 -1.4991 0.1629
24 8 -24 -1.2774 -0.0206
24 8 -22 -0.9613 -0.1552
24 8 -20 -0.7327 -0.2167
24 8 -18 -0.6863 -0.2009
24 8 -16 -0.7638 -0.1318
24 8 -14 -0.8031 -0.0603
24 8 -12 -0.6696 -0.0366
24 8 -10 -0.3639 -0.0684
24 8 -8 -0.0175 -0.1006
24 8 -6 0.2110 -0.0477
24 8 -4 0.2435 0.1308
24 8 -2 0.1085 0.3691
24 8 0 -0.1098 0.5131
24 8 2 -0.3315 0.4213
24 8 4 -0.4962 0.0804
24 8 6 -0.5513 -0.3606
24 8 8 -0.4630 -0.6785
24 9 -23 0.7414 -0.0361
24 9 -21 0.4140 -0.0884
24 9 -19 0.0649 -0.1205
24 9 -17 -0.1348 -0.1345
24 9 -15 -0.1451 -0.1444
24 9 -13 -0.0686 -0.1503
24 9 -11 -0.0502 -0.1352
24 9 -9 -0.1504 -0.0924
24 9 -7 -0.2992 -0.0575
24 9 -5 -0.3610 -0.0970
24 9 -3 -0.2477 -0.2460
24 9 -1 0.0123 -0.4470
24 9 1 0.2971 -0.5611
24 9 3 0.4743 -0.4646
24 10 -10 0.3631 0.2600
25 1 -20 -1.5796 0.2386
25 1 -18 -1.1485 0.1372
25 1 -16 -0.4086 0.0187
25 1 -14 0.1499 -0.0210
25 1 -12 0.2610 0.0248
25 1 -10 0.0465 0.0776
25 1 -8 -0.1149 0.0486
25 1 -6 0.0986 -0.0832
25 1 -4 0.7005 -0.2514
25 1 -2 1.3946 -0.3504
25 1 0 1.8133 -0.3098
25 1 2 1.8026 -0.1440
25 1 4 1.5267 0.0535
25 1 6 1.3182 0.1651
25 1 8 1.4025 0.1166
25 1 10 1.7209 -0.0824
25 1 12 1.9873 -0.3495
25 1 14 1.9206 -0.5803
25 2 -21 -0.5041 -0.1283
25 2 -19 -0.6071 -0.0958
25 2 -17 -0.8535 -0.0543
25 2 -15 -1.0740 -0.0454
25 2 -13 -1.1330 -0.0698
25 2 -11 -1.0221 -0.0789
25 2 -9 -0.8650 -0.0176
25 2 -7 -0.8371 0.1142
25 2 -5 -1.0534 0.2444
25 2 -3 -1.4910 0.2817
25 2 -1 -1.9977 0.1969
25 2 1 -2.3816 0.0563
25 2 3 -2.5227 -0.0301
25 2 5 -2.4294 0.0016
25 2 7 -2.2012 0.1247
25 2 9 -1.9349 0.2620
25 2 11 -1.6563 0.3641
25 2 13 -1.3340 0.4447
25 3 -26 0.5096 0.2714
25 3 -24 0.4179 0.2473
25 3 -22 0.3561 0.1441
25 3 -20 0.2886 0.0493
25 3 -18 0.1920 0.0196
25 3 -16 0.0916 0.0471
25 3 -14 0.0518 0.0772
25 3 -12 0.1298 0.0555
25 3 -10 0.3417 -0.0296
25 3 -8 0.6675 -0.1356
25 3 -6 1.0829 -0.1932
25 3 -4 1.5741 -0.1598
25 3 -2 2.1132 -0.0598
25 3 0 2.6185 0.0258
25 3 2 2.9505 0.0228
25 3 4 2.9678 -0.0660
25 3 6 2.6119 -0.1532
25 3 8 1.9551 -0.1383
25 3 10 1.1716 -0.0035
25 3 12 0.4519 0.1576
25 3 14 -0.0752 0.2124
25 4 -31 -0.3982 0.0809
25 4 -29 -0.1577 0.0211
25 4 -27 0.2463 -0.0730
25 4 -25 0.7805 -0.1398
25 4 -23 1.2800 -0.1454
25 4 -21 1.5160 -0.1057
25 4 -19 1.3625 -0.0631
25 4 -17 0.9303 -0.0455
25 4 -15 0.5289 -0.0465
25 4 -13 0.4483 -0.0420
25 4 -11 0.7176 -0.0223
25 4 -9 1.0415 -0.0028
25 4 -7 0.9907 -0.0029
25 4 -5 0.3134 -0.0170
25 4 -3 -0.8661 -0.0130
25 4 -1 -2.1109 0.0350
25 4 1 -2.9423 0.1085
25 4 3 -3.1165 0.1419
25 4 5 -2.7201 0.0649
25 4 7 -2.0514 -0.1395
25 4 9 -1.4009 -0.4080
25 4 11 -0.8962 -0.6243
25 4 13 -0.4979 -0.6829
25 5 -30 -1.0653 -0.1943
25 5 -28 -0.7693 -0.2287
25 5 -26 -0.4874 -0.1754
25 5 -24 -0.4101 -0.0614
25 5 -22 -0.4578 0.0484
25 5 -20 -0.3654 0.1012
25 5 -18 0.0235 0.0867
25 5 -16 0.5283 0.0312
25 5 -14 0.7131 -0.0250
25 5 -12 0.2488 -0.0477
25 5 -10 -0.7427 -0.0211
25 5 -8 -1.6768 0.0416
25 5 -6 -1.8777 0.0986
25 5 -4 -1.0587 0.1032
25 5 -2 0.4577 0.0454
25 5 0 1.9473 -0.0247
25 5 2 2.7527 -0.0228
25 5 4 2.6641 0.1065
25 5 6 1.9620 0.3418
25 5 8 1.1452 0.5963
25 5 10 0.5840 0.7776
25 5 12 0.3460 0.8395
25 6 -29 1.2964 -0.0709
25 6 -27 0.8226 -0.0570
25 6 -25 0.1838 -0.0362
25 6 -23 -0.3082 -0.0299
25 6 -21 -0.4822 -0.0406
25 6 -19 -0.3780 -0.0597
25 6 -17 -0.1562 -0.0743
25 6 -15 0.0573 -0.0710
25 6 -13 0.2541 -0.0419
25 6 -11 0.4878 0.0054
25 6 -9 0.7445 0.0474
25 6 -7 0.8761 0.0580
25 6 -5 0.6824 0.0276
25 6 -3 0.0873 -0.0281
25 6 -1 -0.7401 -0.0804
25 6 1 -1.4427 -0.1096
25 6 3 -1.6874 -0.1192
25 6 5 -1.3767 -0.1324
25 6 7 -0.7025 -0.1748
25 6 9 -0.0082 -0.2558
25 6 11 0.4251 -0.3588
25 7 -28 -1.0595 0.0261
25 7 -26 -1.0983 0.0689
25 7 -24 -0.7659 0.0662
25 7 -22 -0.2956 0.0351
25 7 -20 -0.0414 0.0126
25 7 -18 -0.2158 0.0289
25 7 -16 -0.7179 0.0815
25 7 -14 -1.2025 0.1308
25 7 -12 -1.3439 0.1255
25 7 -10 -1.0742 0.0461
25 7 -8 -0.6075 -0.0658
25 7 -6 -0.2445 -0.1254
25 7 -4 -0.1382 -0.0671
25 7 -2 -0.2137 0.0954
25 7 0 -0.2819 0.2690
25 7 2 -0.2183 0.3507
25 7 4 -0.0503 0.3145
25 7 6 0.0985 0.2331
25 7 8 0.1265 0.2114
25 8 -25 0.4019 0.0182
25 8 -23 0.2146 -0.2025
25 8 -21 -0.1649 -0.3246
25 8 -19 -0.4502 -0.3461
25 8 -17 -0.4247 -0.3087
25 8 -15 -0.1044 -0.2613
25 8 -13 0.2860 -0.2231
25 8 -11 0.5008 -0.1754
25 8 -9 0.4636 -0.0916
25 8 -7 0.3065 0.0187
25 8 -5 0.2355 0.0986
25 8 -3 0.3462 0.0818
25 8 -1 0.5477 -0.0503
25 8 1 0.6490 -0.2478
25 8 3 0.5241 -0.4288
25 9 -18 0.6468 0.5952
25 9 -16 0.6339 0.4967
25 9 -14 0.6059 0.3593
25 9 -12 0.5234 0.2418
25 9 -10 0.3812 0.1569
25 9 -8 0.2208 0.0628
25 9 -6 0.0989 -0.0914
25 9 -4 0.0471 -0.3012
25 9 -2 0.0594 -0.4801
26 0 -20 -3.4408 0.0873
26 0 -18 -1.9404 0.0769
26 0 -16 -0.4360 0.0399
26 0 -14 0.3346 0.0207
26 0 -12 0.1245 0.0192
26 0 -10 -0.7055 0.0064
26 0 -8 -1.4763 -0.0342
26 0 -6 -1.6609 -0.0835
26 0 -4 -1.1929 -0.1023
26 0 -2 -0.4140 -0.0661
26 0 0 0.2621 0.0135
26 0 2 0.6788 0.0965
26 0 4 1.0034 0.1384
26 0 6 1.5024 0.1088
26 0 8 2.2391 -0.0042
26 0 10 2.9612 -0.1933
26 0 12 3.2742 -0.4270
26 1 -19 1.1959 0.0877
26 1 -17 0.2163 -0.0779
26 1 -15 -0.4323 -0.2011
26 1 -13 -0.5113 -0.2148
26 1 -11 -0.0735 -0.1105
26 1 -9 0.5756 0.0522
26 1 -7 1.0542 0.1739
26 1 -5 1.1077 0.1762
26 1 -3 0.7196 0.0628
26 1 -1 0.0727 -0.0693
26 1 1 -0.5930 -0.0923
26 1 3 -1.1205 0.0521
26 1 5 -1.4818 0.2984
26 1 7 -1.7190 0.5052
26 1 9 -1.8525 0.5723
26 1 11 -1.8453 0.5231
26 1 13 -1.6501 0.4731
26 2 -20 -1.5279 -0.2001
26 2 -18 -0.9757 -0.1060
26 2 -16 -0.5819 0.0313
26 2 -14 -0.3726 0.0848
26 2 -12 -0.3531 0.0174
26 2 -10 -0.5054 -0.1016
26 2 -8 -0.7448 -0.1619
26 2 -6 -0.8999 -0.1034
26 2 -4 -0.7732 0.0345
26 2 -2 -0.2676 0.1407
26 2 0 0.5113 0.1173
26 2 2 1.2711 -0.0371
26 2 4 1.6818 -0.2119
26 2 6 1.5686 -0.2558
26 2 8 1.0173 -0.0913
26 2 10 0.3159 0.2161
26 2 12 -0.2223 0.4937
26 3 -21 3.7054 -0.0141
26 3 -19 2.8754 0.0365
26 3 -17 1.8977 0.0431
26 3 -15 1.1757 0.0434
26 3 -13 1.0057 0.0509
26 3 -11 1.3889 0.0434
26 3 -9 2.0000 -0.0030
26 3 -7 2.3630 -0.0676
26 3 -5 2.1298 -0.0815
26 3 -3 1.2826 0.0149
26 3 -1 0.1320 0.1993
26 3 1 -0.8736 0.3521
26 3 3 -1.3925 0.3285
26 3 5 -1.3417 0.0671
26 3 7 -0.8898 -0.3526
26 3 9 -0.3241 -0.7530
26 3 11 0.1111 -0.9685
26 4 -26 -2.2891 -0.1008
26 4 -24 -2.3427 -0.0470
26 4 -22 -2.1060 0.0310
26 4 -20 -1.5094 0.0605
26 4 -18 -0.6803 0.0208
26 4 -16 0.0177 -0.0465
26 4 -14 0.1605 -0.0730
26 4 -12 -0.4379 -0.0168
26 4 -10 -1.5343 0.1007
26 4 -8 -2.5487 0.1965
26 4 -6 -2.9047 0.1766
26 4 -4 -2.3861 0.0095
26 4 -2 -1.2570 -0.2252
26 4 0 -0.0733 -0.3658
26 4 2 0.6662 -0.2706
26 4 4 0.7842 0.0723
26 4 6 0.4526 0.5205
26 4 8 0.0114 0.8658
26 4 10 -0.2612 0.9696
26 5 -29 1.3609 0.0076
26 5 -27 1.0961 0.1086
26 5 -25 0.5470 0.1641
26 5 -23 -0.0272 0.1580
26 5 -21 -0.3669 0.1168
26 5 -19 -0.3645 0.0770
26 5 -17 -0.1078 0.0522
26 5 -15 0.2097 0.0290
26 5 -13 0.4366 -0.0098
26 5 -11 0.5478 -0.0588
26 5 -9 0.6072 -0.0881
26 5 -7 0.6592 -0.0683
26 5 -5 0.6636 -0.0020
26 5 -3 0.5400 0.0687
26 5 -1 0.2780 0.0853
26 5 1 -0.0012 0.0141
26 5 3 -0.1058 -0.1282
26 5 5 0.0833 -0.2820
26 5 7 0.5041 -0.3814
26 5 9 0.9338 -0.3929
26 5 11 1.1253 -0.3291
26 6 -28 -0.7446 -0.0089
26 6 -26 -0.8005 -0.0813
26 6 -24 -0.4756 -0.1810
26 6 -22 -0.0801 -0.2503
26 6 -20 -0.0257 -0.2462
26 6 -18 -0.4706 -0.1623
26 6 -16 -1.1478 -0.0288
26 6 -14 -1.5459 0.1012
26 6 -12 -1.3097 0.1731
26 6 -10 -0.5298 0.1561
26 6 -8 0.3203 0.0659
26 6 -6 0.7453 -0.0370
26 6 -4 0.5829 -0.0835
26 6 -2 0.0737 -0.0450
26 6 0 -0.3794 0.0447
26 6 2 -0.5332 0.1205
26 6 4 -0.4436 0.1429
26 6 6 -0.3429 0.1260
26 6 8 -0.4024 0.1103
26 7 -25 0.3178 0.2361
26 7 -23 0.2710 0.1493
26 7 -21 0.0602 0.0962
26 7 -19 -0.0575 0.0624
26 7 -17 0.0717 0.0222
26 7 -15 0.3696 -0.0443
26 7 -13 0.5978 -0.1318
26 7 -11 0.5661 -0.2032
26 7 -9 0.2950 -0.2104
26 7 -7 -0.0044 -0.1329
26 7 -5 -0.1110 -0.0035
26 7 -3 0.0218 0.1046
26 7 -1 0.2365 0.1231
26 7 1 0.3153 0.0309
26 7 3 0.1664 -0.1372
26 7 5 -0.1064 -0.3154
26 8 -20 0.2285 0.1383
26 8 -18 0.3081 0.1358
26 8 -16 0.4604 0.0762
26 8 -14 0.5515 0.0247
26 8 -12 0.4834 0.0351
26 8 -10 0.2784 0.0984
26 8 -8 0.0669 0.1371
26 8 -6 -0.0114 0.0626
26 8 -4 0.0951 -0.1414
26 8 -2 0.3259 -0.3792
26 8 0 0.5608 -0.4947
27 1 -20 0.4275 -0.0589
27 1 -18 -0.0335 -0.0102
27 1 -16 -0.4000 0.0134
27 1 -14 -0.3959 -0.0484
27 1 -12 -0.0371 -0.1511
27 1 -10 0.4047 -0.1905
27 1 -8 0.6354 -0.0977
27 1 -6 0.5692 0.0983
27 1 -4 0.3676 0.2833
27 1 -2 0.2640 0.3360
27 1 0 0.3310 0.2125
27 1 2 0.3979 -0.0180
27 1 4 0.1957 -0.2102
27 1 6 -0.3893 -0.2283
27 1 8 -1.1701 -0.0282
27 1 10 -1.7552 0.3143
27 2 -21 1.2721 -0.3519
27 2 -19 1.1115 -0.1894
27 2 -17 0.8565 0.0352
27 2 -15 0.5547 0.2349
27 2 -13 0.3118 0.3114
27 2 -11 0.2253 0.2196
27 2 -9 0.3068 0.0128
27 2 -7 0.4639 -0.1739
27 2 -5 0.5660 -0.2093
27 2 -3 0.5444 -0.0666
27 2 -1 0.4529 0.1400
27 2 1 0.4364 0.2281
27 2 3 0.6234 0.0822
27 2 5 1.0148 -0.2546
27 2 7 1.4490 -0.6117
27 2 9 1.6804 -0.8193
27 2 11 1.5324 -0.8237
27 3 -22 0.2088 0.3748
27 3 -20 0.4204 0.4293
27 3 -18 0.6931 0.2644
27 3 -16 0.8891 0.0231
27 3 -14 0.8419 -0.1204
27 3 -12 0.4902 -0.0861
27 3 -10 -0.0562 0.0620
27 3 -8 -0.5839 0.1726
27 3 -6 -0.9275 0.1260
27 3 -4 -1.0818 -0.0678
27 3 -2 -1.1858 -0.2666
27 3 0 -1.3917 -0.2984
27 3 2 -1.7263 -0.0973
27 3 4 -2.0534 0.2312
27 3 6 -2.1613 0.4766
27 3 8 -1.9054 0.4778
27 4 -23 -2.5427 0.1171
27 4 -21 -2.5616 -0.0702
27 4 -19 -2.0429 -0.1503
27 4 -17 -1.3005 -0.1226
27 4 -15 -0.7597 -0.0499
27 4 -13 -0.6934 0.0043
27 4 -11 -1.0472 0.0226
27 4 -9 -1.4814 0.0265
27 4 -7 -1.5975 0.0301
27 4 -5 -1.1842 0.0109
27 4 -3 -0.3166 -0.0682
27 4 -1 0.7315 -0.2050
27 4 1 1.6625 -0.3272
27 4 3 2.2840 -0.3272
27 4 5 2.5287 -0.1411
27 4 7 2.4065 0.1917
27 4 9 1.9645 0.5382
27 5 -26 0.7426 -0.1364
27 5 -24 1.2441 -0.2270
27 5 -22 1.4454 -0.2320
27 5 -20 1.0788 -0.1456
27 5 -18 0.2596 -0.0154
27 5 -16 -0.4945 0.0875
27 5 -14 -0.5868 0.1082
27 5 -12 0.2096 0.0370
27 5 -10 1.5341 -0.0824
27 5 -8 2.6396 -0.1665
27 5 -6 2.8763 -0.1350
27 5 -4 2.0977 0.0306
27 5 -2 0.7053 0.2489
27 5 0 -0.6619 0.3671
27 5 2 -1.5291 0.2550
27 5 4 -1.7917 -0.0960
27 5 6 -1.6368 -0.5506
27 5 8 -1.3172 -0.9107
27 6 -25 -0.2250 0.0960
27 6 -23 -0.1932 0.1046
27 6 -21 -0.2319 0.0749
27 6 -19 -0.2353 0.0156
27 6 -17 -0.1623 -0.0455
27 6 -15 -0.0958 -0.0784
27 6 -13 -0.1796 -0.0696
27 6 -11 -0.4789 -0.0281
27 6 -9 -0.8860 0.0198
27 6 -7 -1.1620 0.0447
27 6 -5 -1.0965 0.0315
27 6 -3 -0.6673 -0.0081
27 6 -1 -0.0719 -0.0356
27 6 1 0.3985 -0.0051
27 6 3 0.5480 0.1063
27 7 -22 0.0846 0.0764
27 7 -20 0.1415 0.1097
27 7 -18 0.4760 0.0739
27 7 -16 0.8896 -0.0157
27 7 -14 1.0984 -0.1053
27 7 -12 0.9567 -0.1378
27 7 -10 0.5731 -0.0957
27 7 -8 0.2186 -0.0190
27 7 -6 0.1108 0.0204
27 7 -4 0.2592 -0.0240
27 7 -2 0.4920 -0.1333
27 7 0 0.6177 -0.2388
27 8 -15 -0.3725 0.1751
27 8 -13 -0.5864 0.2230
27 8 -11 -0.5748 0.2247
27 8 -9 -0.3980 0.1565
27 8 -7 -0.2372 0.0470
28 0 -18 0.6162 0.0003
28 0 -16 -0.0646 0.0487
28 0 -14 -0.0508 0.0434
28 0 -12 0.5450 -0.0071
28 0 -10 1.3133 -0.0615
28 0 -8 1.8672 -0.0888
28 0 -6 2.0882 -0.0918
28 0 -4 2.1156 -0.0966
28 0 -2 2.1201 -0.1234
28 0 0 2.0837 -0.1652
28 0 2 1.7935 -0.1887
28 0 4 1.0572 -0.1529
28 0 6 -0.0501 -0.0323
28 0 8 -1.1424 0.1667
28 1 -19 -0.7651 -0.0502
28 1 -17 -0.4383 0.2197
28 1 -15 -0.3173 0.3559
28 1 -13 -0.4010 0.2911
28 1 -11 -0.5967 0.0839
28 1 -9 -0.8007 -0.1152
28 1 -7 -0.9588 -0.1596
28 1 -5 -1.0636 -0.0105
28 1 -3 -1.1072 0.2210
28 1 -1 -1.0426 0.3336
28 1 1 -0.8009 0.1747
28 1 3 -0.3581 -0.2395
28 1 5 0.2048 -0.7180
28 1 7 0.7071 -1.0212
28 1 9 0.9569 -1.0264
28 2 -20 1.9641 0.2369
28 2 -18 1.8311 0.1076
28 2 -16 1.5867 -0.0299
28 2 -14 1.1988 -0.0487
28 2 -12 0.7490 0.0463
28 2 -10 0.3912 0.1417
28 2 -8 0.2248 0.1198
28 2 -6 0.1955 -0.0380
28 2 -4 0.1229 -0.2279
28 2 -2 -0.1545 -0.2953
28 2 0 -0.6297 -0.1521
28 2 2 -1.1022 0.1460
28 2 4 -1.3068 0.4229
28 2 6 -1.1034 0.4979
28 2 8 -0.5807 0.3129
28 3 -21 -3.6410 0.3006
28 3 -19 -2.7419 0.0806
28 3 -17 -1.6921 -0.0865
28 3 -15 -0.9360 -0.1726
28 3 -13 -0.7589 -0.1584
28 3 -11 -1.1172 -0.0556
28 3 -9 -1.6571 0.0703
28 3 -7 -1.9238 0.1130
28 3 -5 -1.6278 -0.0099
28 3 -3 -0.8020 -0.2801
28 3 -1 0.2382 -0.5556
28 3 1 1.0868 -0.6441
28 3 3 1.4600 -0.4334
28 3 5 1.3144 0.0183
28 3 7 0.8263 0.5079
28 4 -20 1.1461 -0.4722
28 4 -18 0.1706 -0.2035
28 4 -16 -0.5370 0.0326
28 4 -14 -0.4958 0.0970
28 4 -12 0.3652 -0.0251
28 4 -10 1.6069 -0.2058
28 4 -8 2.5317 -0.2566
28 4 -6 2.6219 -0.0607
28 4 -4 1.8527 0.3263
28 4 -2 0.6695 0.6861
28 4 0 -0.3296 0.7683
28 4 2 -0.7600 0.4633
28 4 4 -0.6212 -0.1065
28 4 6 -0.1999 -0.6554
28 5 -21 0.3471 0.1593
28 5 -19 0.2971 0.1074
28 5 -17 0.1744 0.0071
28 5 -15 0.0464 -0.0502
28 5 -13 -0.0680 -0.0148
28 5 -11 -0.1728 0.0812
28 5 -9 -0.2448 0.1515
28 5 -7 -0.2215 0.1281
28 5 -5 -0.0555 0.0187
28 5 -3 0.2080 -0.0967
28 5 -1 0.4143 -0.1255
28 5 1 0.3837 -0.0331
28 5 3 0.0474 0.1313
28 5 5 -0.4756 0.2703
28 6 -20 -0.2933 0.2003
28 6 -18 0.3094 0.0892
28 6 -16 0.8923 -0.0341
28 6 -14 1.0136 -0.1298
28 6 -12 0.5189 -0.1669
28 6 -10 -0.3470 -0.1394
28 6 -8 -1.1249 -0.0791
28 6 -6 -1.4630 -0.0423
28 6 -4 -1.3163 -0.0688
28 6 -2 -0.8940 -0.1429
28 6 0 -0.4433 -0.1981
28 7 -15 -0.4882 0.1231
28 7 -13 -0.6447 0.2181
28 7 -11 -0.4313 0.2546
28 7 -9 0.0338 0.2185
28 7 -7 0.5008 0.1317
28 7 -5 0.7637 0.0452
29 1 -18 0.8238 -0.2152
29 1 -16 0.8263 -0.1242
29 1 -14 0.4043 0.0319
29 1 -12 -0.2446 0.1926
29 1 -10 -0.8095 0.2688
29 1 -8 -1.0989 0.2160
29 1 -6 -1.1569 0.0723
29 1 -4 -1.1733 -0.0639
29 1 -2 -1.2752 -0.1000
29 1 0 -1.3887 -0.0133
29 1 2 -1.2986 0.1294
29 1 4 -0.8573 0.2120
29 1 6 -0.1590 0.1451
29 2 -19 -0.7160 0.3761
29 2 -17 -0.1475 -0.0493
29 2 -15 0.2962 -0.3176
29 2 -13 0.4417 -0.3442
29 2 -11 0.2825 -0.1857
29 2 -9 -0.0026 -0.0083
29 2 -7 -0.1633 0.0189
29 2 -5 -0.0525 -0.1563
29 2 -3 0.2669 -0.4181
29 2 -1 0.5616 -0.5494
29 2 1 0.5900 -0.3839
29 2 3 0.2735 0.0635
29 2 5 -0.2411 0.5901
29 3 -20 -0.9159 -0.8597
29 3 -18 -1.5008 -0.4661
29 3 -16 -1.7533 -0.0790
29 3 -14 -1.4516 0.1042
29 3 -12 -0.6819 0.0710
29 3 -10 0.1864 -0.0229
29 3 -8 0.7410 0.0093
29 3 -6 0.8063 0.2323
29 3 -4 0.5493 0.5287
29 3 -2 0.3325 0.6777
29 3 0 0.4319 0.5201
29 3 2 0.8391 0.0897
29 3 4 1.2859 -0.3915
29 4 -19 1.7294 0.3774
29 4 -17 1.2093 0.2661
29 4 -15 0.8377 0.1090
29 4 -13 0.7753 -0.0228
29 4 -11 0.9923 -0.1092
29 4 -9 1.3033 -0.1546
29 4 -7 1.4762 -0.1480
29 4 -5 1.3427 -0.0602
29 4 -3 0.8567 0.1130
29 4 -1 0.0988 0.3111
29 4 1 -0.7518 0.4212
29 4 3 -1.4643 0.3500
29 5 -18 -0.1688 -0.1171
29 5 -16 0.4741 -0.1837
29 5 -14 0.3847 -0.0993
29 5 -12 -0.5041 0.0907
29 5 -10 -1.7523 0.2663
29 5 -8 -2.6956 0.2912
29 5 -6 -2.8633 0.0974
29 5 -4 -2.2289 -0.2510
29 5 -2 -1.1484 -0.5679
29 5 0 -0.0839 -0.6457
29 6 -15 -0.2777 0.1968
29 6 -13 -0.2274 0.0866
29 6 -11 0.2176 -0.0759
29 6 -9 0.8451 -0.1971
29 6 -5 1.4301 -0.0852
30 0 -16 0.3120 -0.1781
30 0 -14 0.0981 -0.0939
30 0 -12 -0.3943 0.0607
30 0 -10 -0.9005 0.2184
30 0 -8 -1.2734 0.3217
30 0 -6 -1.5507 0.3522
30 0 -4 -1.8399 0.3279
30 0 -2 -2.1450 0.2791
30 0 0 -2.3078 0.2224
30 0 2 -2.1288 0.1529
30 0 4 -1.5643 0.0544
30 1 -17 0.7634 -0.3463
30 1 -15 0.6214 -0.3863
30 1 -13 0.3961 -0.2275
30 1 -11 0.1675 0.0033
30 1 -9 0.0589 0.1273
30 1 -7 0.1617 0.0352
30 1 -5 0.4596 -0.2254
30 1 -3 0.8155 -0.4614
30 1 -1 1.0431 -0.4537
30 1 1 1.0199 -0.1130
30 1 3 0.7639 0.4379
30 2 -18 -2.1242 -0.0329
30 2 -16 -1.8113 0.0699
30 2 -14 -1.0502 0.0591
30 2 -12 -0.1255 -0.0260
30 2 -10 0.5791 -0.0721
30 2 -8 0.8284 0.0048
30 2 -6 0.6818 0.1830
30 2 -4 0.4225 0.3395
30 2 -2 0.3274 0.3360
30 2 0 0.4633 0.1230
30 2 2 0.6650 -0.2107
30 3 -19 1.6680 -0.0982
30 3 -17 0.8746 0.1265
30 3 -15 0.2803 0.1818
30 3 -13 0.1016 0.0819
30 3 -11 0.3130 -0.0809
30 3 -9 0.6718 -0.1705
30 3 -7 0.8732 -0.0795
30 3 -5 0.7306 0.1959
30 3 -3 0.2710 0.5307
30 3 -1 -0.3009 0.7308
30 3 1 -0.7327 0.6548
30 4 -16 1.0283 -0.0281
30 4 -14 0.7985 -0.0403
30 4 -12 -0.1094 0.1284
30 4 -10 -1.1738 0.2630
30 4 -8 -1.7871 0.1627
30 4 -6 -1.6492 -0.2109
30 4 -4 -0.9268 -0.6887
30 4 -2 -0.0871 -0.9912
30 5 -15 -0.5064 0.0554
30 5 -13 -0.3839 0.0006
30 5 -11 -0.1359 -0.1103
30 5 -9 0.0704 -0.1644
30 5 -7 0.0796 -0.1033
31 1 -16 -0.8275 0.2474
31 1 -14 -0.2636 0.0612
31 1 -12 0.4117 -0.1539
31 1 -10 0.8948 -0.3138
31 1 -8 1.0511 -0.3550
31 1 -6 0.9744 -0.2766
31 1 -4 0.8671 -0.1412
31 1 -2 0.8547 -0.0333
31 2 -15 -0.5893 0.2242
31 2 -13 -0.4927 0.1628
31 2 -11 -0.1978 0.0408
31 2 -9 0.0960 0.0234
31 2 -7 0.2167 0.1879
31 2 -5 0.1287 0.4606
31 2 -3 -0.0596 0.6541
31 3 -14 1.1172 -0.0727
31 3 -12 0.1928 -0.0580
31 3 -10 -0.6003 -0.0725
31 3 -8 -0.9050 -0.2379
31 3 -6 -0.7201 -0.5246
0 0 0 0.0 0.0
;
_shelx_fab_checksum              63833
_olex2_diffrn_ambient_temperature_device 'Oxford Cryosystems'
_olex2_submission_special_instructions 'No special instructions were received'
_oxdiff_exptl_absorpt_empirical_details 
;
Empirical correction (ABSPACK) includes:
- Absorption correction using spherical harmonics
- Frame scaling
;
_oxdiff_exptl_absorpt_empirical_full_max 3.818
_oxdiff_exptl_absorpt_empirical_full_min 0.233
_vrf_PLAT029_2016jlzz1072dgty    
;
PROBLEM: _diffrn_measured_fraction_theta_full value Low .      0.901 Why?  
RESPONSE: The crystal moved out of the beam during the data collection.  This 
was not noticed until very much later when it was no longer possible to collect 
a further dataset.
;
_vrf_PLAT911_2016jlzz1072dgty    
;
PROBLEM: Missing FCF Refl Between Thmin & STh/L=    0.600       1106 Report
RESPONSE: The crystal moved out of the beam during the data collection.  This 
was not noticed until very much later when it was no longer possible to collect 
a further dataset.
;
####################################################################### 
# 
# This file contains crystal structure data downloaded from the 
# Cambridge Structural Database (CSD) hosted by the Cambridge 
# Crystallographic Data Centre (CCDC).
# 
# Full information about CCDC data access policies and citation 
# guidelines are available at http://www.ccdc.cam.ac.uk/access/V1 
# 
# Audit and citation data items may have been added by the CCDC. 
# Please retain this information to preserve the provenance of 
# this file and to allow appropriate attribution of the data. 
# 
#######################################################################

data_zzix-23_k
_database_code_depnum_ccdc_archive 'CCDC 1961266'
loop_
_audit_author_name
_audit_author_address
'Zhi-Hui Zhang'
;University of Southampton
United Kingdom
;
_audit_update_record             
;
2019-11-01 deposited with the CCDC.	2020-01-02 downloaded from the CCDC.
;
_audit_creation_date             2019-10-31
_audit_creation_method           
;
Olex2 1.3-alpha
(compiled 2019.10.24 svn.r3677 for OlexSys, GUI svn.r5967)
;
_shelx_SHELXL_version_number     2018/3
_chemical_name_common            ?
_chemical_name_systematic        ?
_chemical_formula_moiety         'C65 H76 N6 O6 Pt, 2(B F4), C2 H3 N'
_chemical_formula_sum            'C67 H79 B2 F8 N7 O6 Pt'
_chemical_formula_weight         1447.08
_chemical_melting_point          ?
_chemical_oxdiff_formula         C65H76B2F8N6O6Pt
loop_
_atom_type_symbol
_atom_type_description
_atom_type_scat_dispersion_real
_atom_type_scat_dispersion_imag
_atom_type_scat_source
C C 0.0033 0.0016 'International Tables Vol C Tables 4.2.6.8 and 6.1.1.4'
H H 0.0000 0.0000 'International Tables Vol C Tables 4.2.6.8 and 6.1.1.4'
B B 0.0013 0.0007 'International Tables Vol C Tables 4.2.6.8 and 6.1.1.4'
F F 0.0171 0.0103 'International Tables Vol C Tables 4.2.6.8 and 6.1.1.4'
N N 0.0061 0.0033 'International Tables Vol C Tables 4.2.6.8 and 6.1.1.4'
O O 0.0106 0.0060 'International Tables Vol C Tables 4.2.6.8 and 6.1.1.4'
Pt Pt -1.7033 8.3905 'International Tables Vol C Tables 4.2.6.8 and 6.1.1.4'

_shelx_space_group_comment       
;
The symmetry employed for this shelxl refinement is uniquely defined
by the following loop, which should always be used as a source of
symmetry information in preference to the above space-group names.
They are only intended as comments.
;
_space_group_crystal_system      triclinic
_space_group_IT_number           2
_space_group_name_H-M_alt        'P -1'
_space_group_name_Hall           '-P 1'
loop_
_space_group_symop_operation_xyz
'x, y, z'
'-x, -y, -z'

_cell_length_a                   10.1982(5)
_cell_length_b                   18.2063(7)
_cell_length_c                   19.7708(8)
_cell_angle_alpha                105.665(4)
_cell_angle_beta                 99.693(4)
_cell_angle_gamma                96.105(4)
_cell_volume                     3439.2(3)
_cell_formula_units_Z            2
_cell_measurement_reflns_used    9702
_cell_measurement_temperature    100(2)
_cell_measurement_theta_max      26.7220
_cell_measurement_theta_min      1.8030
_shelx_estimated_absorpt_T_max   0.959
_shelx_estimated_absorpt_T_min   0.902
_exptl_absorpt_coefficient_mu    2.115
_exptl_absorpt_correction_T_max  1.00000
_exptl_absorpt_correction_T_min  0.09316
_exptl_absorpt_correction_type   multi-scan
_exptl_absorpt_process_details   
;
CrysAlisPro 1.171.40.61a (Rigaku Oxford Diffraction, 2019)
Empirical absorption correction using spherical harmonics,
 implemented in SCALE3 ABSPACK scaling algorithm.
;
_exptl_absorpt_special_details   ?
_exptl_crystal_colour            yellow
_exptl_crystal_colour_primary    yellow
_exptl_crystal_density_diffrn    1.397
_exptl_crystal_density_meas      ?
_exptl_crystal_density_method    ?
_exptl_crystal_description       block
_exptl_crystal_F_000             1476
_exptl_crystal_size_max          0.05
_exptl_crystal_size_mid          0.04
_exptl_crystal_size_min          0.02
_exptl_transmission_factor_max   ?
_exptl_transmission_factor_min   ?
_diffrn_reflns_av_R_equivalents  0.1614
_diffrn_reflns_av_unetI/netI     0.1418
_diffrn_reflns_Laue_measured_fraction_full 1.000
_diffrn_reflns_Laue_measured_fraction_max 1.000
_diffrn_reflns_limit_h_max       12
_diffrn_reflns_limit_h_min       -11
_diffrn_reflns_limit_k_max       21
_diffrn_reflns_limit_k_min       -21
_diffrn_reflns_limit_l_max       23
_diffrn_reflns_limit_l_min       -23
_diffrn_reflns_number            54267
_diffrn_reflns_point_group_measured_fraction_full 1.000
_diffrn_reflns_point_group_measured_fraction_max 1.000
_diffrn_reflns_theta_full        25.028
_diffrn_reflns_theta_max         25.028
_diffrn_reflns_theta_min         1.826
_diffrn_ambient_environment      N~2~
_diffrn_ambient_temperature      100(2)
_diffrn_detector                 'CCD area detector'
_diffrn_detector_area_resol_mean 28.5714
_diffrn_detector_type            'Rigaku HG Saturn724+ (2x2 bin mode)'
_diffrn_measured_fraction_theta_full 1.000
_diffrn_measured_fraction_theta_max 1.000
_diffrn_measurement_details      
;
List of Runs (angles in degrees, time in seconds):

  # Type    Start    End  Width  t~exp~   \w     \q     \k     \f   Frames
#--------------------------------------------------------------------------
  1  \w   -106.00  20.00   1.00   60.00    --  -16.70 -60.00-120.00  126
  2  \w   -106.00  20.00   1.00   60.00    --  -16.70 -60.00  30.00  126
  3  \w   -106.00  20.00   1.00   60.00    --  -16.70 -60.00-180.00  126
  4  \w   -106.00  20.00   1.00   60.00    --  -16.70 -60.00 -60.00  126
  5  \w   -106.00  20.00   1.00   60.00    --  -16.70 -60.00 150.00  126
  6  \w   -106.00  20.00   1.00   60.00    --  -16.70 -60.00 -30.00  126
  7  \w   -106.00  19.00   1.00   60.00    --  -16.70 -57.00  90.00  125
  8  \w    -53.00  37.00   1.00   60.00    --  -16.70  60.00-120.00   90
;
_diffrn_measurement_device       'four-circle \k goniometer'
_diffrn_measurement_device_type  
'Rigaku FRE+ equipped with HF Varimax confocal mirrors and an AFC12 goniometer and HG Saturn 724+ detector'
_diffrn_measurement_method       'profile data from \w-scans'
_diffrn_measurement_specimen_support 'MiTeGen MicroLoop'
_diffrn_orient_matrix_type       
'CrysAlisPro convention (1999,Acta A55,543-557)'
_diffrn_orient_matrix_UB_11      -0.0212551000
_diffrn_orient_matrix_UB_12      -0.0397251000
_diffrn_orient_matrix_UB_13      -0.0188968000
_diffrn_orient_matrix_UB_21      -0.0428441000
_diffrn_orient_matrix_UB_22      -0.0031408000
_diffrn_orient_matrix_UB_23      0.0242071000
_diffrn_orient_matrix_UB_31      -0.0531192000
_diffrn_orient_matrix_UB_32      0.0096050000
_diffrn_orient_matrix_UB_33      -0.0225099000
_diffrn_radiation_collimation    0.2
_diffrn_radiation_monochromator  'Confocal mirrors, HF Varimax'
_diffrn_radiation_probe          x-ray
_diffrn_radiation_type           'Mo K\a'
_diffrn_radiation_wavelength     0.71075
_diffrn_radiation_xray_symbol    K-L~3~
_diffrn_source                   'Rotating Anode'
_diffrn_source_current           55.0
_diffrn_source_power             2.475
_diffrn_source_target            Mo
_diffrn_source_type              'Rigaku FRE+'
_diffrn_source_voltage           45.0
_reflns_Friedel_coverage         0.000
_reflns_Friedel_fraction_full    .
_reflns_Friedel_fraction_max     .
_reflns_number_gt                7976
_reflns_number_total             12157
_reflns_odcompleteness_completeness 99.98
_reflns_odcompleteness_iscentric 1
_reflns_odcompleteness_theta     24.97
_reflns_special_details          
;
 Reflections were merged by SHELXL according to the crystal
 class for the calculation of statistics and refinement.
 
 Structure factors included contributions from the .fab file.
 
 _reflns_Friedel_fraction is defined as the number of unique
 Friedel pairs measured divided by the number that would be
 possible theoretically, ignoring centric projections and
 systematic absences.
;
_reflns_threshold_expression     'I > 2\s(I)'
_computing_cell_refinement       'CrysAlisPro 1.171.40.61a (Rigaku OD, 2019)'
_computing_data_collection       'CrysAlisPro 1.171.40.61a (Rigaku OD, 2019)'
_computing_data_reduction        'CrysAlisPro 1.171.40.61a (Rigaku OD, 2019)'
_computing_molecular_graphics    'Olex2 1.3-alpha (Dolomanov et al., 2009)'
_computing_publication_material  'Olex2 1.3-alpha (Dolomanov et al., 2009)'
_computing_structure_refinement  'ShelXL 2018/3 (Sheldrick, 2015)'
_computing_structure_solution    
;
Superflip n/a (Palatinus & Chapuis, 2007;Palatinus & van der Lee, 2008;
Palatinus et al., 2012)
;
_refine_diff_density_max         2.796
_refine_diff_density_min         -1.885
_refine_diff_density_rms         0.138
_refine_ls_extinction_coef       .
_refine_ls_extinction_method     none
_refine_ls_goodness_of_fit_ref   1.013
_refine_ls_hydrogen_treatment    mixed
_refine_ls_matrix_type           full
_refine_ls_number_parameters     836
_refine_ls_number_reflns         12157
_refine_ls_number_restraints     0
_refine_ls_R_factor_all          0.1196
_refine_ls_R_factor_gt           0.0732
_refine_ls_restrained_S_all      1.013
_refine_ls_shift/su_max          0.001
_refine_ls_shift/su_mean         0.000
_refine_ls_structure_factor_coef Fsqd
_refine_ls_weighting_details     
'w=1/[\s^2^(Fo^2^)+(0.0820P)^2^] where P=(Fo^2^+2Fc^2^)/3'
_refine_ls_weighting_scheme      calc
_refine_ls_wR_factor_gt          0.1605
_refine_ls_wR_factor_ref         0.1855
_refine_special_details          ?
_olex2_refinement_description    
;
1. Fixed Uiso
 At 1.2 times of:
  All C(H) groups, All C(H,H) groups
 At 1.5 times of:
  All C(H,H,H) groups, All C(H,H,H,H) groups
2.a Secondary CH2 refined with riding coordinates:
 C60(H60A,H60B), C68(H68A,H68B), C81(H81A,H81B), C83(H83A,H83B), C86(H86A,
 H86B), C92(H92A,H92B), C95(H95A,H95B), C100(H10A,H10B)
2.b Aromatic/amide H refined with riding coordinates:
 C7(H7), C45(H45), C5(H5), C9(H9), C14(H14A), C25(H25), C29(H29), C32(H32),
 C37(H37), C39(H39), C41(H41), C44(H44), C2(H2), C8(H8), C13(H13), C24(H24),
 C30(H30), C27(H27), C43(H43), C54(H54), C62(H62), C66(H66), C79(H79)
2.c Idealised Me refined as rotating group:
 C21(H21A,H21B,H21C), C22(H22A,H22B,H22C), C26(H26A,H26B,H26C), C35(H35A,H35B,
 H35C), C42(H42A,H42B,H42C), C38(H38A,H38B,H38C), C47(H47A,H47B,H47C), C70(H70A,
 H70B,H70C), C72(H72A,H72B,H72C), C73(H73A,H73B,H73C), C76(H76A,H76B,H76C),
 C87(H87A,H87B,H87C), C10(H10C,H10D,H10E)
;
_atom_sites_solution_hydrogens   mixed
_atom_sites_solution_primary     iterative
_atom_sites_solution_secondary   ?
loop_
_atom_site_label
_atom_site_type_symbol
_atom_site_fract_x
_atom_site_fract_y
_atom_site_fract_z
_atom_site_U_iso_or_equiv
_atom_site_adp_type
_atom_site_occupancy
_atom_site_site_symmetry_order
_atom_site_calc_flag
_atom_site_refinement_flags_posn
_atom_site_refinement_flags_adp
_atom_site_refinement_flags_occupancy
_atom_site_disorder_assembly
_atom_site_disorder_group
Pt2 Pt 0.53858(3) 0.44183(2) 0.27890(2) 0.04293(16) Uani 1 1 d . . . . .
N6 N 0.4669(6) 0.5376(4) 0.3179(4) 0.0355(17) Uani 1 1 d . . . . .
N7 N 0.6024(6) 0.3410(4) 0.2406(4) 0.0380(18) Uani 1 1 d . . . . .
N2 N 0.7406(6) 0.4811(4) 0.2747(4) 0.0352(17) Uani 1 1 d . . . . .
O14 O 0.3631(6) 0.3927(4) 0.2892(4) 0.0498(18) Uani 1 1 d . . . . .
F16 F 1.0349(5) 0.6478(3) 0.1871(3) 0.0583(15) Uani 1 1 d . . . . .
F3 F 0.4411(6) 0.2901(3) 0.3807(4) 0.0773(19) Uani 1 1 d . . . . .
N1 N 0.5373(7) 0.2684(4) 0.2182(4) 0.0393(18) Uani 1 1 d . . . . .
F2 F 0.6109(6) 0.2268(3) 0.3456(3) 0.0614(15) Uani 1 1 d . . . . .
F10 F 0.4120(7) 0.1600(4) 0.3508(4) 0.088(2) Uani 1 1 d . . . . .
F12 F 0.8589(7) 0.5592(4) 0.1168(4) 0.106(3) Uani 1 1 d . . . . .
O1 O 0.8196(5) 0.2506(3) 0.0324(3) 0.0475(16) Uani 1 1 d . . . . .
N16 N 0.4233(6) 0.4582(4) 0.1833(4) 0.040(2) Uani 1 1 d . . . . .
F18 F 1.0267(6) 0.5964(4) 0.0683(3) 0.0706(17) Uani 1 1 d . . . . .
F1 F 0.8847(6) 0.6776(4) 0.1036(3) 0.0757(19) Uani 1 1 d . . . . .
F4 F 0.5613(7) 0.2317(4) 0.4533(4) 0.086(2) Uani 1 1 d . . . . .
N5 N 0.6343(6) 0.2261(4) 0.2020(4) 0.0393(18) Uani 1 1 d . . . . .
C7 C 0.7560(8) 0.2708(5) 0.2148(5) 0.037(2) Uani 1 1 d . . . . .
H7 H 0.839416 0.254100 0.208346 0.044 Uiso 1 1 calc R U . . .
O9 O 0.8454(7) 0.4072(5) 0.5260(4) 0.069(2) Uani 1 1 d . . . . .
C40 C 0.3709(8) 0.5590(5) 0.2752(5) 0.039(2) Uani 1 1 d . . . . .
C45 C 0.6579(8) 0.6266(5) 0.2340(5) 0.043(2) Uani 1 1 d . . . . .
H45 H 0.643444 0.584932 0.191123 0.052 Uiso 1 1 calc R U . . .
C1 C 0.7332(8) 0.3447(5) 0.2389(5) 0.040(2) Uani 1 1 d . . . . .
C3 C 0.5017(9) 0.5698(5) 0.3905(6) 0.046(3) Uani 1 1 d . . . . .
C5 C 0.7557(9) 0.6827(5) 0.3614(5) 0.045(2) Uani 1 1 d . . . . .
H5 H 0.806980 0.678144 0.404439 0.054 Uiso 1 1 calc R U . . .
C48 C 0.7231(8) 0.2940(5) 0.0501(5) 0.037(2) Uani 1 1 d . . . . .
C9 C 0.6232(8) 0.7521(5) 0.2974(5) 0.044(2) Uani 1 1 d . . . . .
H9 H 0.582758 0.796761 0.297158 0.053 Uiso 1 1 calc R U . . .
C12 C 0.6227(9) 0.4614(5) 0.3874(5) 0.042(2) Uani 1 1 d . . . . .
C14 C 0.3102(8) 0.6199(5) 0.3042(5) 0.039(2) Uani 1 1 d . . . . .
H14A H 0.242839 0.636369 0.274859 0.047 Uiso 1 1 calc R U . . .
C15 C 0.7358(8) 0.6211(5) 0.2976(5) 0.039(2) Uani 1 1 d . . . . .
C18 C 0.8085(8) 0.5540(5) 0.2953(5) 0.040(2) Uani 1 1 d . . . . .
C20 C 0.5276(8) 0.7024(5) 0.1635(5) 0.046(2) Uani 1 1 d . . . . .
C21 C 0.6072(9) 0.7708(5) 0.1478(5) 0.050(3) Uani 1 1 d . . . . .
H21A H 0.560183 0.778024 0.103115 0.076 Uiso 1 1 calc R U . . .
H21B H 0.697715 0.759831 0.142798 0.076 Uiso 1 1 calc R U . . .
H21C H 0.614237 0.817887 0.187421 0.076 Uiso 1 1 calc R U . . .
O23 O 1.0518(8) 0.2346(5) 0.2516(5) 0.096(3) Uani 1 1 d . . . . .
C25 C 0.4998(8) 0.1035(5) 0.1937(5) 0.045(2) Uani 1 1 d . . . . .
H25 H 0.444788 0.130927 0.222472 0.054 Uiso 1 1 calc R U . . .
C28 C 0.8147(8) 0.4204(5) 0.2622(5) 0.038(2) Uani 1 1 d . . . . .
C29 C 0.4929(8) 0.2917(5) 0.0635(5) 0.041(2) Uani 1 1 d . . . . .
H29 H 0.406623 0.263318 0.059227 0.049 Uiso 1 1 calc R U . . .
C32 C 0.3497(9) 0.6583(5) 0.3791(6) 0.050(3) Uani 1 1 d . . . . .
H32 H 0.311334 0.702012 0.400102 0.061 Uiso 1 1 calc R U . . .
C33 C 0.6026(8) 0.6919(5) 0.2338(5) 0.040(2) Uani 1 1 d . . . . .
C36 C 0.5148(8) 0.3720(5) 0.0903(5) 0.039(2) Uani 1 1 d . . . . .
C37 C 0.6916(8) 0.1053(4) 0.1363(5) 0.038(2) Uani 1 1 d . . . . .
H37 H 0.763173 0.133566 0.124079 0.045 Uiso 1 1 calc R U . . .
C39 C 0.4416(9) 0.6322(5) 0.4199(5) 0.041(2) Uani 1 1 d . . . . .
H39 H 0.465896 0.657089 0.470115 0.050 Uiso 1 1 calc R U . . .
C41 C 0.5955(8) 0.2533(5) 0.0433(5) 0.039(2) Uani 1 1 d . . . . .
H41 H 0.579315 0.198550 0.024496 0.047 Uiso 1 1 calc R U . . .
C44 C 0.2949(8) 0.4188(5) 0.0626(5) 0.047(2) Uani 1 1 d . . . . .
H44 H 0.280554 0.386408 0.014557 0.057 Uiso 1 1 calc R U . . .
C46 C 0.5925(8) 0.5312(5) 0.4275(5) 0.039(2) Uani 1 1 d . . . . .
C2 C 0.2294(8) 0.5154(5) 0.1526(5) 0.038(2) Uani 1 1 d . . . . .
H2 H 0.170866 0.551006 0.167518 0.046 Uiso 1 1 calc R U . . .
C4 C 0.7025(8) 0.7490(5) 0.3626(5) 0.043(2) Uani 1 1 d . . . . .
C6 C 0.4081(8) 0.4156(5) 0.1123(6) 0.044(2) Uani 1 1 d . . . . .
C8 C 0.5641(9) -0.0130(5) 0.1325(6) 0.054(3) Uani 1 1 d . . . . .
H8 H 0.550651 -0.067864 0.117922 0.065 Uiso 1 1 calc R U . . .
O10 O 1.0566(7) 0.2068(5) 0.0994(6) 0.093(3) Uani 1 1 d . . . . .
C11 C 0.6059(8) 0.1434(5) 0.1755(5) 0.041(2) Uani 1 1 d . . . . .
C13 C 0.6415(8) 0.4125(5) 0.0939(5) 0.038(2) Uani 1 1 d . . . . .
H13 H 0.657150 0.467330 0.111689 0.046 Uiso 1 1 calc R U . . .
C16 C 0.4745(9) 0.0235(5) 0.1696(6) 0.051(3) Uani 1 1 d . . . . .
C17 C 0.6719(8) 0.0254(5) 0.1151(5) 0.046(2) Uani 1 1 d . . . . .
C24 C 0.7054(9) 0.4161(5) 0.4150(6) 0.046(2) Uani 1 1 d . . . . .
H24 H 0.724086 0.369131 0.386074 0.055 Uiso 1 1 calc R U . . .
C19 C 0.3636(10) -0.0244(6) 0.1900(7) 0.065(3) Uani 1 1 d . . . . .
C22 C 0.7689(15) 0.7947(7) 0.4981(6) 0.097(5) Uani 1 1 d . . . . .
H22A H 0.778724 0.839468 0.540416 0.146 Uiso 1 1 calc R U . . .
H22B H 0.855588 0.776196 0.497068 0.146 Uiso 1 1 calc R U . . .
H22C H 0.701424 0.753371 0.500489 0.146 Uiso 1 1 calc R U . . .
C30 C 0.7449(8) 0.3743(5) 0.0721(5) 0.041(2) Uani 1 1 d . . . . .
H30 H 0.828876 0.402497 0.072147 0.050 Uiso 1 1 calc R U . . .
C26 C 0.2454(10) 0.0213(6) 0.2030(7) 0.082(4) Uani 1 1 d . . . . .
H26A H 0.167308 -0.013638 0.205193 0.124 Uiso 1 1 calc R U . . .
H26B H 0.221305 0.043615 0.163562 0.124 Uiso 1 1 calc R U . . .
H26C H 0.273061 0.062871 0.248421 0.124 Uiso 1 1 calc R U . . .
C34 C 0.3395(9) 0.5099(5) 0.2003(5) 0.045(2) Uani 1 1 d . . . . .
C27 C 0.2041(8) 0.4674(5) 0.0812(6) 0.047(3) Uani 1 1 d . . . . .
H27 H 0.127203 0.468691 0.047154 0.057 Uiso 1 1 calc R U . . .
O31 O 0.9370(10) 0.3084(6) 0.3688(6) 0.110(3) Uani 1 1 d . . . . .
C35 C 0.4233(11) -0.0414(6) 0.2595(6) 0.073(4) Uani 1 1 d . . . . .
H35A H 0.454596 0.007295 0.297908 0.110 Uiso 1 1 calc R U . . .
H35B H 0.499298 -0.069229 0.252132 0.110 Uiso 1 1 calc R U . . .
H35C H 0.354123 -0.073212 0.272800 0.110 Uiso 1 1 calc R U . . .
C42 C 0.5127(9) 0.6310(5) 0.0997(5) 0.048(2) Uani 1 1 d . . . . .
H42A H 0.457742 0.587696 0.107402 0.071 Uiso 1 1 calc R U . . .
H42B H 0.601953 0.617911 0.094483 0.071 Uiso 1 1 calc R U . . .
H42C H 0.468819 0.641512 0.055948 0.071 Uiso 1 1 calc R U . . .
C43 C 0.9528(8) 0.4328(5) 0.2748(5) 0.039(2) Uani 1 1 d . . . . .
H43 H 1.000904 0.390435 0.266351 0.047 Uiso 1 1 calc R U . . .
C38 C 0.3027(10) -0.0991(5) 0.1294(7) 0.078(4) Uani 1 1 d . . . . .
H38A H 0.224557 -0.125018 0.141518 0.117 Uiso 1 1 calc R U . . .
H38B H 0.370366 -0.133423 0.123398 0.117 Uiso 1 1 calc R U . . .
H38C H 0.274208 -0.086499 0.084527 0.117 Uiso 1 1 calc R U . . .
C47 C 0.9895(13) 0.8166(7) 0.2611(7) 0.093(4) Uani 1 1 d . . . . .
H47A H 1.022652 0.796969 0.216951 0.139 Uiso 1 1 calc R U . . .
H47B H 1.002322 0.873191 0.274808 0.139 Uiso 1 1 calc R U . . .
H47C H 0.893463 0.796283 0.252991 0.139 Uiso 1 1 calc R U . . .
N50 N 1.1176(13) 0.7710(7) 0.3635(8) 0.118(5) Uani 1 1 d . . . . .
C51 C 0.7593(10) 0.4452(6) 0.4890(7) 0.059(3) Uani 1 1 d . . . . .
C54 C 0.9504(9) 0.5669(5) 0.3092(5) 0.046(2) Uani 1 1 d . . . . .
H54 H 0.997837 0.618349 0.325391 0.055 Uiso 1 1 calc R U . . .
C55 C 0.7675(9) -0.0181(5) 0.0728(7) 0.065(3) Uani 1 1 d . . . . .
C58 C 0.7236(10) 0.8180(5) 0.4301(5) 0.051(3) Uani 1 1 d . . . . .
C60 C 1.0431(11) 0.2310(7) 0.0365(9) 0.089(4) Uani 1 1 d . . . . .
H60A H 1.005154 0.186043 -0.006194 0.107 Uiso 1 1 calc R U . . .
H60B H 1.132801 0.252779 0.031313 0.107 Uiso 1 1 calc R U . . .
C62 C 0.7341(10) 0.5131(6) 0.5329(6) 0.056(3) Uani 1 1 d . . . . .
H62 H 0.773239 0.529967 0.582687 0.067 Uiso 1 1 calc R U . . .
C66 C 1.0201(9) 0.5068(5) 0.2996(5) 0.050(3) Uani 1 1 d . . . . .
H66 H 1.115835 0.516187 0.310219 0.060 Uiso 1 1 calc R U . . .
C68 C 0.9535(9) 0.2899(5) 0.0409(6) 0.060(3) Uani 1 1 d . . . . .
H68A H 0.980378 0.330138 0.087998 0.072 Uiso 1 1 calc R U . . .
H68B H 0.958179 0.315001 0.002589 0.072 Uiso 1 1 calc R U . . .
C70 C 0.5940(11) 0.8505(7) 0.4383(6) 0.081(4) Uani 1 1 d . . . . .
H70A H 0.523860 0.809408 0.438551 0.121 Uiso 1 1 calc R U . . .
H70B H 0.564842 0.870753 0.398019 0.121 Uiso 1 1 calc R U . . .
H70C H 0.609717 0.892182 0.483462 0.121 Uiso 1 1 calc R U . . .
C72 C 0.3858(8) 0.7184(6) 0.1700(5) 0.055(3) Uani 1 1 d . . . . .
H72A H 0.333927 0.673579 0.177013 0.082 Uiso 1 1 calc R U . . .
H72B H 0.341344 0.728234 0.126072 0.082 Uiso 1 1 calc R U . . .
H72C H 0.391154 0.763841 0.211152 0.082 Uiso 1 1 calc R U . . .
C73 C 0.6941(11) -0.0845(7) 0.0115(7) 0.100(5) Uani 1 1 d . . . . .
H73A H 0.637897 -0.065598 -0.023408 0.150 Uiso 1 1 calc R U . . .
H73B H 0.636939 -0.119038 0.028901 0.150 Uiso 1 1 calc R U . . .
H73C H 0.759134 -0.112854 -0.011586 0.150 Uiso 1 1 calc R U . . .
C76 C 0.8766(16) 0.0319(8) 0.0609(11) 0.177(10) Uani 1 1 d . . . . .
H76A H 0.951157 0.003266 0.052004 0.265 Uiso 1 1 calc R U . . .
H76B H 0.907943 0.076797 0.103416 0.265 Uiso 1 1 calc R U . . .
H76C H 0.844314 0.049321 0.019197 0.265 Uiso 1 1 calc R U . . .
B77 B 0.9510(11) 0.6198(7) 0.1194(8) 0.058(3) Uani 1 1 d . . . . .
C79 C 0.6493(9) 0.5567(6) 0.5022(6) 0.054(3) Uani 1 1 d . . . . .
H79 H 0.629897 0.603260 0.531421 0.065 Uiso 1 1 calc R U . . .
C81 C 1.0630(15) 0.2139(11) 0.3154(10) 0.134(7) Uani 1 1 d . . . . .
H81A H 1.147787 0.242757 0.348549 0.161 Uiso 1 1 calc R U . . .
H81B H 1.069058 0.158115 0.304449 0.161 Uiso 1 1 calc R U . . .
C83 C 0.9530(16) 0.2286(8) 0.3508(9) 0.113(5) Uani 1 1 d . . . . .
H83A H 0.968271 0.212755 0.395282 0.136 Uiso 1 1 calc R U . . .
H83B H 0.868847 0.196846 0.319250 0.136 Uiso 1 1 calc R U . . .
C86 C 0.8846(12) 0.3350(7) 0.4859(7) 0.079(4) Uani 1 1 d . . . . .
H86A H 0.803675 0.300655 0.453307 0.095 Uiso 1 1 calc R U . . .
H86B H 0.922908 0.307985 0.520022 0.095 Uiso 1 1 calc R U . . .
C87 C 0.8487(13) -0.0592(10) 0.1261(8) 0.137(7) Uani 1 1 d . . . . .
H87A H 0.785311 -0.097172 0.136298 0.205 Uiso 1 1 calc R U . . .
H87B H 0.893651 -0.019974 0.171110 0.205 Uiso 1 1 calc R U . . .
H87C H 0.916138 -0.085186 0.103309 0.205 Uiso 1 1 calc R U . . .
C92 C 1.1586(12) 0.2517(7) 0.1571(7) 0.080(4) Uani 1 1 d . . . . .
H92A H 1.142093 0.305810 0.171329 0.097 Uiso 1 1 calc R U . . .
H92B H 1.247043 0.251264 0.142827 0.097 Uiso 1 1 calc R U . . .
C95 C 1.1594(11) 0.2198(6) 0.2172(8) 0.079(4) Uani 1 1 d . . . . .
H95A H 1.156375 0.163172 0.199576 0.095 Uiso 1 1 calc R U . . .
H95B H 1.244951 0.241709 0.252601 0.095 Uiso 1 1 calc R U . . .
B97 B 0.5054(14) 0.2261(7) 0.3811(8) 0.063(4) Uani 1 1 d . . . . .
C100 C 0.9850(13) 0.3506(8) 0.4435(7) 0.092(4) Uani 1 1 d . . . . .
H10A H 1.002099 0.406633 0.448948 0.111 Uiso 1 1 calc R U . . .
H10B H 1.071016 0.335038 0.461722 0.111 Uiso 1 1 calc R U . . .
C104 C 1.0644(14) 0.7918(8) 0.3186(9) 0.093(5) Uani 1 1 d . . . . .
C10 C 0.8305(13) 0.8798(6) 0.4227(7) 0.100(5) Uani 1 1 d . . . . .
H10C H 0.837267 0.927876 0.461235 0.151 Uiso 1 1 calc R U . . .
H10D H 0.804564 0.889282 0.376090 0.151 Uiso 1 1 calc R U . . .
H10E H 0.917933 0.861833 0.425888 0.151 Uiso 1 1 calc R U . . .
H14 H 0.315(14) 0.369(9) 0.249(8) 0.151 Uiso 1 1 d . U . . .

loop_
_atom_site_aniso_label
_atom_site_aniso_U_11
_atom_site_aniso_U_22
_atom_site_aniso_U_33
_atom_site_aniso_U_23
_atom_site_aniso_U_13
_atom_site_aniso_U_12
Pt2 0.0424(2) 0.0271(2) 0.0649(3) 0.01190(17) 0.02704(18) 0.00881(14)
N6 0.039(4) 0.023(4) 0.053(5) 0.013(4) 0.023(4) 0.016(3)
N7 0.033(4) 0.025(4) 0.054(5) 0.006(3) 0.008(3) 0.011(3)
N2 0.021(3) 0.033(4) 0.047(5) 0.003(3) 0.009(3) 0.004(3)
O14 0.038(4) 0.039(4) 0.069(5) 0.005(3) 0.019(3) 0.006(3)
F16 0.057(3) 0.050(3) 0.063(4) 0.008(3) 0.007(3) 0.020(3)
F3 0.079(4) 0.057(4) 0.098(5) 0.014(4) 0.036(4) 0.012(3)
N1 0.038(4) 0.028(4) 0.057(5) 0.017(4) 0.018(3) 0.003(3)
F2 0.075(4) 0.053(4) 0.061(4) 0.016(3) 0.026(3) 0.012(3)
F10 0.103(5) 0.055(4) 0.094(5) -0.001(4) 0.043(4) -0.013(4)
F12 0.098(5) 0.058(4) 0.146(7) 0.011(4) 0.039(5) -0.028(4)
O1 0.036(3) 0.041(4) 0.068(5) 0.013(3) 0.020(3) 0.010(3)
N16 0.026(4) 0.024(4) 0.062(6) -0.009(4) 0.023(3) -0.002(3)
F18 0.065(4) 0.086(5) 0.067(4) 0.018(3) 0.023(3) 0.039(3)
F1 0.068(4) 0.073(4) 0.078(5) 0.004(3) 0.008(3) 0.036(3)
F4 0.128(6) 0.066(4) 0.061(5) 0.006(3) 0.027(4) 0.018(4)
N5 0.033(4) 0.034(4) 0.053(5) 0.008(4) 0.020(3) 0.009(3)
C7 0.026(4) 0.036(5) 0.050(6) 0.012(4) 0.011(4) 0.007(4)
O9 0.062(5) 0.079(6) 0.072(6) 0.028(4) 0.016(4) 0.018(4)
C40 0.030(5) 0.028(5) 0.064(7) 0.018(5) 0.017(4) 0.004(4)
C45 0.028(5) 0.034(5) 0.065(7) 0.013(5) 0.008(4) 0.002(4)
C1 0.032(5) 0.036(5) 0.050(6) 0.008(4) 0.016(4) -0.004(4)
C3 0.050(6) 0.031(5) 0.070(8) 0.019(5) 0.037(5) 0.008(4)
C5 0.051(6) 0.035(5) 0.049(7) 0.013(5) 0.012(5) 0.004(4)
C48 0.039(5) 0.042(5) 0.033(6) 0.010(4) 0.016(4) 0.010(4)
C9 0.043(5) 0.034(5) 0.055(7) 0.014(5) 0.012(5) 0.003(4)
C12 0.055(6) 0.025(5) 0.049(6) 0.009(4) 0.023(5) 0.001(4)
C14 0.034(5) 0.033(5) 0.061(7) 0.021(5) 0.018(4) 0.014(4)
C15 0.032(5) 0.027(5) 0.058(7) 0.011(4) 0.010(4) -0.002(4)
C18 0.048(5) 0.027(5) 0.051(6) 0.012(4) 0.024(4) 0.005(4)
C20 0.036(5) 0.041(6) 0.067(7) 0.018(5) 0.022(5) 0.009(4)
C21 0.049(6) 0.044(6) 0.065(7) 0.020(5) 0.021(5) 0.015(4)
O23 0.062(5) 0.126(8) 0.138(9) 0.076(7) 0.046(5) 0.035(5)
C25 0.043(5) 0.034(5) 0.063(7) 0.013(5) 0.022(5) 0.012(4)
C28 0.049(5) 0.034(5) 0.035(6) 0.011(4) 0.016(4) 0.009(4)
C29 0.029(5) 0.039(5) 0.051(6) 0.003(4) 0.018(4) 0.002(4)
C32 0.044(5) 0.032(5) 0.079(8) 0.008(5) 0.034(5) 0.009(4)
C33 0.040(5) 0.029(5) 0.055(7) 0.013(4) 0.014(4) 0.012(4)
C36 0.038(5) 0.026(5) 0.052(6) 0.002(4) 0.019(4) 0.002(4)
C37 0.036(5) 0.025(4) 0.055(6) 0.009(4) 0.019(4) 0.009(4)
C39 0.050(5) 0.031(5) 0.052(6) 0.017(4) 0.020(5) 0.016(4)
C41 0.039(5) 0.024(4) 0.046(6) 0.001(4) 0.006(4) 0.000(4)
C44 0.035(5) 0.051(6) 0.050(7) 0.007(5) 0.013(4) 0.002(4)
C46 0.043(5) 0.036(5) 0.033(6) 0.005(4) 0.008(4) -0.003(4)
C2 0.029(5) 0.031(5) 0.059(7) 0.012(5) 0.020(4) 0.010(4)
C4 0.043(5) 0.027(5) 0.056(7) 0.006(4) 0.010(5) 0.002(4)
C6 0.041(5) 0.023(5) 0.071(8) 0.016(5) 0.018(5) 0.004(4)
C8 0.053(6) 0.015(4) 0.092(8) 0.007(5) 0.024(5) 0.003(4)
O10 0.048(5) 0.085(6) 0.136(9) 0.045(6) -0.011(5) -0.010(4)
C11 0.035(5) 0.029(5) 0.057(7) 0.009(4) 0.014(4) 0.002(4)
C13 0.038(5) 0.029(5) 0.044(6) 0.006(4) 0.011(4) 0.000(4)
C16 0.039(5) 0.031(5) 0.083(8) 0.007(5) 0.024(5) 0.006(4)
C17 0.040(5) 0.024(5) 0.071(7) 0.001(4) 0.025(5) 0.007(4)
C24 0.043(5) 0.036(5) 0.058(8) 0.009(5) 0.017(5) 0.003(4)
C19 0.056(6) 0.038(6) 0.099(10) 0.003(6) 0.042(6) 0.002(5)
C22 0.153(13) 0.056(8) 0.067(10) -0.010(7) 0.018(9) 0.032(8)
C30 0.037(5) 0.044(6) 0.041(6) 0.007(4) 0.015(4) 0.001(4)
C26 0.051(7) 0.050(7) 0.143(12) 0.012(7) 0.045(7) 0.001(5)
C34 0.044(5) 0.030(5) 0.058(7) 0.009(5) 0.012(5) 0.003(4)
C27 0.030(5) 0.041(6) 0.067(7) 0.012(5) 0.004(5) 0.009(4)
O31 0.119(8) 0.087(7) 0.120(9) 0.018(6) 0.038(6) 0.009(6)
C35 0.077(8) 0.056(7) 0.091(10) 0.012(7) 0.050(7) -0.003(6)
C42 0.046(5) 0.037(5) 0.062(7) 0.014(5) 0.017(5) 0.011(4)
C43 0.038(5) 0.032(5) 0.052(6) 0.011(4) 0.018(4) 0.008(4)
C38 0.051(6) 0.028(5) 0.147(12) 0.009(6) 0.035(7) -0.006(5)
C47 0.098(10) 0.073(9) 0.109(12) 0.019(8) 0.026(8) 0.032(8)
N50 0.102(10) 0.083(9) 0.166(14) 0.035(9) 0.002(9) 0.049(7)
C51 0.044(6) 0.052(7) 0.100(10) 0.039(7) 0.033(6) 0.018(5)
C54 0.047(6) 0.034(5) 0.054(7) 0.005(4) 0.019(5) 0.002(4)
C55 0.042(6) 0.034(5) 0.113(10) -0.004(6) 0.039(6) 0.008(4)
C58 0.066(6) 0.033(5) 0.049(7) 0.005(5) 0.014(5) 0.006(5)
C60 0.051(7) 0.065(8) 0.155(15) 0.029(9) 0.022(8) 0.024(6)
C62 0.051(6) 0.061(7) 0.047(7) 0.011(6) 0.005(5) -0.008(5)
C66 0.037(5) 0.043(6) 0.072(8) 0.019(5) 0.010(5) 0.009(4)
C68 0.040(5) 0.044(6) 0.106(9) 0.024(6) 0.035(6) 0.015(4)
C70 0.094(9) 0.066(8) 0.072(9) -0.003(7) 0.023(7) 0.020(7)
C72 0.023(5) 0.092(8) 0.060(7) 0.037(6) 0.014(4) 0.011(5)
C73 0.071(8) 0.087(9) 0.103(11) -0.043(8) 0.024(7) 0.020(7)
C76 0.172(15) 0.055(9) 0.33(3) 0.006(12) 0.202(18) 0.020(9)
B77 0.043(7) 0.046(7) 0.082(11) 0.007(7) 0.024(7) 0.012(5)
C79 0.044(6) 0.055(6) 0.063(8) 0.008(6) 0.028(5) 0.000(5)
C81 0.098(11) 0.21(2) 0.187(18) 0.153(16) 0.080(11) 0.084(12)
C83 0.141(13) 0.072(10) 0.150(15) 0.041(10) 0.065(11) 0.035(9)
C86 0.078(8) 0.083(9) 0.099(10) 0.050(8) 0.027(7) 0.038(7)
C87 0.081(10) 0.162(16) 0.136(14) -0.027(12) 0.015(9) 0.078(10)
C92 0.073(8) 0.071(9) 0.103(11) 0.022(8) 0.033(8) 0.017(7)
C95 0.051(7) 0.049(7) 0.138(13) 0.029(8) 0.014(7) 0.010(5)
B97 0.085(9) 0.036(7) 0.065(10) 0.006(6) 0.032(8) -0.001(6)
C100 0.081(9) 0.083(10) 0.097(12) 0.000(8) 0.027(8) -0.007(7)
C104 0.073(9) 0.050(8) 0.135(15) -0.003(9) 0.008(9) 0.016(7)
C10 0.110(10) 0.049(7) 0.111(12) -0.023(7) 0.037(9) -0.024(7)

_geom_special_details            
;
 All esds (except the esd in the dihedral angle between two l.s. planes)
 are estimated using the full covariance matrix.  The cell esds are taken
 into account individually in the estimation of esds in distances, angles
 and torsion angles; correlations between esds in cell parameters are only
 used when they are defined by crystal symmetry.  An approximate (isotropic)
 treatment of cell esds is used for estimating esds involving l.s. planes.
;
loop_
_geom_bond_atom_site_label_1
_geom_bond_atom_site_label_2
_geom_bond_distance
_geom_bond_site_symmetry_2
_geom_bond_publ_flag
Pt2 N6 1.976(6) . ?
Pt2 N7 2.010(6) . ?
Pt2 N2 2.131(6) . ?
Pt2 O14 1.981(6) . ?
Pt2 N16 2.163(8) . ?
Pt2 C12 2.090(10) . ?
N6 C40 1.343(11) . ?
N6 C3 1.364(11) . ?
N7 N1 1.335(9) . ?
N7 C1 1.335(10) . ?
N2 C18 1.352(10) . ?
N2 C28 1.394(10) . ?
O14 H14 0.83(14) . ?
F16 B77 1.392(14) . ?
F3 B97 1.399(14) . ?
N1 N5 1.344(9) . ?
F2 B97 1.381(13) . ?
F10 B97 1.374(13) . ?
F12 B77 1.355(13) . ?
O1 C48 1.360(9) . ?
O1 C68 1.433(10) . ?
N16 C6 1.382(11) . ?
N16 C34 1.350(10) . ?
F18 B77 1.377(13) . ?
F1 B77 1.385(14) . ?
F4 B97 1.417(16) . ?
N5 C7 1.355(9) . ?
N5 C11 1.433(10) . ?
C7 H7 0.9500 . ?
C7 C1 1.360(11) . ?
O9 C51 1.403(12) . ?
O9 C86 1.474(13) . ?
C40 C14 1.365(11) . ?
C40 C34 1.470(12) . ?
C45 H45 0.9500 . ?
C45 C15 1.403(12) . ?
C45 C33 1.371(11) . ?
C1 C28 1.445(11) . ?
C3 C39 1.384(11) . ?
C3 C46 1.441(13) . ?
C5 H5 0.9500 . ?
C5 C15 1.412(12) . ?
C5 C4 1.371(12) . ?
C48 C41 1.394(11) . ?
C48 C30 1.389(11) . ?
C9 H9 0.9500 . ?
C9 C33 1.395(12) . ?
C9 C4 1.420(13) . ?
C12 C46 1.399(11) . ?
C12 C24 1.387(13) . ?
C14 H14A 0.9500 . ?
C14 C32 1.423(13) . ?
C15 C18 1.489(12) . ?
C18 C54 1.408(11) . ?
C20 C21 1.544(12) . ?
C20 C33 1.540(13) . ?
C20 C42 1.520(12) . ?
C20 C72 1.525(11) . ?
C21 H21A 0.9800 . ?
C21 H21B 0.9800 . ?
C21 H21C 0.9800 . ?
O23 C81 1.402(16) . ?
O23 C95 1.397(13) . ?
C25 H25 0.9500 . ?
C25 C11 1.392(11) . ?
C25 C16 1.384(12) . ?
C28 C43 1.371(11) . ?
C29 H29 0.9500 . ?
C29 C36 1.394(11) . ?
C29 C41 1.375(11) . ?
C32 H32 0.9500 . ?
C32 C39 1.342(13) . ?
C36 C6 1.469(11) . ?
C36 C13 1.398(10) . ?
C37 H37 0.9500 . ?
C37 C11 1.383(11) . ?
C37 C17 1.383(11) . ?
C39 H39 0.9500 . ?
C41 H41 0.9500 . ?
C44 H44 0.9500 . ?
C44 C6 1.402(13) . ?
C44 C27 1.375(12) . ?
C46 C79 1.419(13) . ?
C2 H2 0.9500 . ?
C2 C34 1.370(12) . ?
C2 C27 1.410(12) . ?
C4 C58 1.532(12) . ?
C8 H8 0.9500 . ?
C8 C16 1.381(12) . ?
C8 C17 1.381(12) . ?
O10 C60 1.419(16) . ?
O10 C92 1.403(13) . ?
C13 H13 0.9500 . ?
C13 C30 1.390(11) . ?
C16 C19 1.529(13) . ?
C17 C55 1.536(11) . ?
C24 H24 0.9500 . ?
C24 C51 1.404(14) . ?
C19 C26 1.554(13) . ?
C19 C35 1.529(16) . ?
C19 C38 1.537(13) . ?
C22 H22A 0.9800 . ?
C22 H22B 0.9800 . ?
C22 H22C 0.9800 . ?
C22 C58 1.530(15) . ?
C30 H30 0.9500 . ?
C26 H26A 0.9800 . ?
C26 H26B 0.9800 . ?
C26 H26C 0.9800 . ?
C27 H27 0.9500 . ?
O31 C83 1.434(15) . ?
O31 C100 1.441(14) . ?
C35 H35A 0.9800 . ?
C35 H35B 0.9800 . ?
C35 H35C 0.9800 . ?
C42 H42A 0.9800 . ?
C42 H42B 0.9800 . ?
C42 H42C 0.9800 . ?
C43 H43 0.9500 . ?
C43 C66 1.363(11) . ?
C38 H38A 0.9800 . ?
C38 H38B 0.9800 . ?
C38 H38C 0.9800 . ?
C47 H47A 0.9800 . ?
C47 H47B 0.9800 . ?
C47 H47C 0.9800 . ?
C47 C104 1.46(2) . ?
N50 C104 1.135(19) . ?
C51 C62 1.382(14) . ?
C54 H54 0.9500 . ?
C54 C66 1.356(12) . ?
C55 C73 1.484(13) . ?
C55 C76 1.452(15) . ?
C55 C87 1.619(19) . ?
C58 C70 1.520(14) . ?
C58 C10 1.537(14) . ?
C60 H60A 0.9900 . ?
C60 H60B 0.9900 . ?
C60 C68 1.477(14) . ?
C62 H62 0.9500 . ?
C62 C79 1.405(14) . ?
C66 H66 0.9500 . ?
C68 H68A 0.9900 . ?
C68 H68B 0.9900 . ?
C70 H70A 0.9800 . ?
C70 H70B 0.9800 . ?
C70 H70C 0.9800 . ?
C72 H72A 0.9800 . ?
C72 H72B 0.9800 . ?
C72 H72C 0.9800 . ?
C73 H73A 0.9800 . ?
C73 H73B 0.9800 . ?
C73 H73C 0.9800 . ?
C76 H76A 0.9800 . ?
C76 H76B 0.9800 . ?
C76 H76C 0.9800 . ?
C79 H79 0.9500 . ?
C81 H81A 0.9900 . ?
C81 H81B 0.9900 . ?
C81 C83 1.431(17) . ?
C83 H83A 0.9900 . ?
C83 H83B 0.9900 . ?
C86 H86A 0.9900 . ?
C86 H86B 0.9900 . ?
C86 C100 1.479(16) . ?
C87 H87A 0.9800 . ?
C87 H87B 0.9800 . ?
C87 H87C 0.9800 . ?
C92 H92A 0.9900 . ?
C92 H92B 0.9900 . ?
C92 C95 1.455(16) . ?
C95 H95A 0.9900 . ?
C95 H95B 0.9900 . ?
C100 H10A 0.9900 . ?
C100 H10B 0.9900 . ?
C10 H10C 0.9800 . ?
C10 H10D 0.9800 . ?
C10 H10E 0.9800 . ?

loop_
_geom_angle_atom_site_label_1
_geom_angle_atom_site_label_2
_geom_angle_atom_site_label_3
_geom_angle
_geom_angle_site_symmetry_1
_geom_angle_site_symmetry_3
_geom_angle_publ_flag
N6 Pt2 N7 176.6(3) . . ?
N6 Pt2 N2 104.3(3) . . ?
N6 Pt2 O14 82.5(3) . . ?
N6 Pt2 N16 77.7(3) . . ?
N6 Pt2 C12 81.8(3) . . ?
N7 Pt2 N2 78.9(3) . . ?
N7 Pt2 N16 102.7(3) . . ?
N7 Pt2 C12 97.8(3) . . ?
N2 Pt2 N16 102.8(3) . . ?
O14 Pt2 N7 94.2(3) . . ?
O14 Pt2 N2 170.8(3) . . ?
O14 Pt2 N16 84.7(3) . . ?
O14 Pt2 C12 92.1(3) . . ?
C12 Pt2 N2 82.7(3) . . ?
C12 Pt2 N16 159.5(3) . . ?
C40 N6 Pt2 119.2(6) . . ?
C40 N6 C3 123.7(7) . . ?
C3 N6 Pt2 116.0(6) . . ?
N1 N7 Pt2 131.2(5) . . ?
C1 N7 Pt2 116.5(5) . . ?
C1 N7 N1 112.3(7) . . ?
C18 N2 Pt2 129.2(5) . . ?
C18 N2 C28 117.9(7) . . ?
C28 N2 Pt2 111.5(5) . . ?
Pt2 O14 H14 110(10) . . ?
N7 N1 N5 103.5(6) . . ?
C48 O1 C68 117.9(7) . . ?
C6 N16 Pt2 129.5(6) . . ?
C34 N16 Pt2 110.9(6) . . ?
C34 N16 C6 118.5(8) . . ?
N1 N5 C7 112.1(7) . . ?
N1 N5 C11 121.5(6) . . ?
C7 N5 C11 126.4(7) . . ?
N5 C7 H7 127.4 . . ?
N5 C7 C1 105.2(7) . . ?
C1 C7 H7 127.4 . . ?
C51 O9 C86 119.3(9) . . ?
N6 C40 C14 119.2(8) . . ?
N6 C40 C34 113.9(7) . . ?
C14 C40 C34 126.9(8) . . ?
C15 C45 H45 120.0 . . ?
C33 C45 H45 120.0 . . ?
C33 C45 C15 120.0(9) . . ?
N7 C1 C7 106.9(7) . . ?
N7 C1 C28 117.5(8) . . ?
C7 C1 C28 135.6(8) . . ?
N6 C3 C39 117.1(9) . . ?
N6 C3 C46 114.8(8) . . ?
C39 C3 C46 128.0(10) . . ?
C15 C5 H5 119.3 . . ?
C4 C5 H5 119.3 . . ?
C4 C5 C15 121.4(9) . . ?
O1 C48 C41 116.0(7) . . ?
O1 C48 C30 123.8(7) . . ?
C30 C48 C41 120.1(8) . . ?
C33 C9 H9 118.9 . . ?
C33 C9 C4 122.2(8) . . ?
C4 C9 H9 118.9 . . ?
C46 C12 Pt2 109.4(7) . . ?
C24 C12 Pt2 125.5(7) . . ?
C24 C12 C46 124.9(9) . . ?
C40 C14 H14A 120.6 . . ?
C40 C14 C32 118.8(8) . . ?
C32 C14 H14A 120.6 . . ?
C45 C15 C5 119.8(8) . . ?
C45 C15 C18 119.4(8) . . ?
C5 C15 C18 120.5(8) . . ?
N2 C18 C15 121.0(7) . . ?
N2 C18 C54 119.9(8) . . ?
C54 C18 C15 118.9(7) . . ?
C33 C20 C21 108.8(7) . . ?
C42 C20 C21 108.3(8) . . ?
C42 C20 C33 112.6(8) . . ?
C42 C20 C72 107.0(7) . . ?
C72 C20 C21 109.7(8) . . ?
C72 C20 C33 110.3(8) . . ?
C20 C21 H21A 109.5 . . ?
C20 C21 H21B 109.5 . . ?
C20 C21 H21C 109.5 . . ?
H21A C21 H21B 109.5 . . ?
H21A C21 H21C 109.5 . . ?
H21B C21 H21C 109.5 . . ?
C95 O23 C81 113.5(10) . . ?
C11 C25 H25 120.1 . . ?
C16 C25 H25 120.1 . . ?
C16 C25 C11 119.8(8) . . ?
N2 C28 C1 113.9(7) . . ?
C43 C28 N2 122.1(7) . . ?
C43 C28 C1 123.9(8) . . ?
C36 C29 H29 119.8 . . ?
C41 C29 H29 119.8 . . ?
C41 C29 C36 120.3(7) . . ?
C14 C32 H32 120.2 . . ?
C39 C32 C14 119.5(8) . . ?
C39 C32 H32 120.2 . . ?
C45 C33 C9 119.3(9) . . ?
C45 C33 C20 121.0(8) . . ?
C9 C33 C20 119.5(8) . . ?
C29 C36 C6 122.3(7) . . ?
C29 C36 C13 118.6(7) . . ?
C13 C36 C6 119.0(7) . . ?
C11 C37 H37 120.4 . . ?
C17 C37 H37 120.4 . . ?
C17 C37 C11 119.1(8) . . ?
C3 C39 H39 119.3 . . ?
C32 C39 C3 121.5(9) . . ?
C32 C39 H39 119.3 . . ?
C48 C41 H41 119.7 . . ?
C29 C41 C48 120.5(8) . . ?
C29 C41 H41 119.7 . . ?
C6 C44 H44 119.0 . . ?
C27 C44 H44 119.0 . . ?
C27 C44 C6 122.0(9) . . ?
C12 C46 C3 117.5(8) . . ?
C12 C46 C79 117.4(9) . . ?
C79 C46 C3 125.1(9) . . ?
C34 C2 H2 120.4 . . ?
C34 C2 C27 119.1(8) . . ?
C27 C2 H2 120.4 . . ?
C5 C4 C9 117.2(8) . . ?
C5 C4 C58 123.3(9) . . ?
C9 C4 C58 119.5(8) . . ?
N16 C6 C36 119.1(8) . . ?
N16 C6 C44 118.9(8) . . ?
C44 C6 C36 121.8(9) . . ?
C16 C8 H8 118.0 . . ?
C17 C8 H8 118.0 . . ?
C17 C8 C16 124.0(8) . . ?
C92 O10 C60 115.5(10) . . ?
C25 C11 N5 119.7(7) . . ?
C37 C11 N5 118.5(7) . . ?
C37 C11 C25 121.6(8) . . ?
C36 C13 H13 119.3 . . ?
C30 C13 C36 121.4(8) . . ?
C30 C13 H13 119.3 . . ?
C25 C16 C19 122.7(8) . . ?
C8 C16 C25 117.1(8) . . ?
C8 C16 C19 119.7(8) . . ?
C37 C17 C55 119.9(8) . . ?
C8 C17 C37 118.1(8) . . ?
C8 C17 C55 122.0(8) . . ?
C12 C24 H24 122.6 . . ?
C12 C24 C51 114.7(9) . . ?
C51 C24 H24 122.6 . . ?
C16 C19 C26 110.4(9) . . ?
C16 C19 C35 108.3(9) . . ?
C16 C19 C38 111.6(9) . . ?
C35 C19 C26 108.9(10) . . ?
C35 C19 C38 111.6(10) . . ?
C38 C19 C26 106.1(9) . . ?
H22A C22 H22B 109.5 . . ?
H22A C22 H22C 109.5 . . ?
H22B C22 H22C 109.5 . . ?
C58 C22 H22A 109.5 . . ?
C58 C22 H22B 109.5 . . ?
C58 C22 H22C 109.5 . . ?
C48 C30 C13 118.7(8) . . ?
C48 C30 H30 120.7 . . ?
C13 C30 H30 120.7 . . ?
C19 C26 H26A 109.5 . . ?
C19 C26 H26B 109.5 . . ?
C19 C26 H26C 109.5 . . ?
H26A C26 H26B 109.5 . . ?
H26A C26 H26C 109.5 . . ?
H26B C26 H26C 109.5 . . ?
N16 C34 C40 115.4(8) . . ?
N16 C34 C2 123.3(8) . . ?
C2 C34 C40 121.2(8) . . ?
C44 C27 C2 117.5(8) . . ?
C44 C27 H27 121.2 . . ?
C2 C27 H27 121.2 . . ?
C83 O31 C100 114.4(12) . . ?
C19 C35 H35A 109.5 . . ?
C19 C35 H35B 109.5 . . ?
C19 C35 H35C 109.5 . . ?
H35A C35 H35B 109.5 . . ?
H35A C35 H35C 109.5 . . ?
H35B C35 H35C 109.5 . . ?
C20 C42 H42A 109.5 . . ?
C20 C42 H42B 109.5 . . ?
C20 C42 H42C 109.5 . . ?
H42A C42 H42B 109.5 . . ?
H42A C42 H42C 109.5 . . ?
H42B C42 H42C 109.5 . . ?
C28 C43 H43 120.5 . . ?
C66 C43 C28 119.1(8) . . ?
C66 C43 H43 120.5 . . ?
C19 C38 H38A 109.5 . . ?
C19 C38 H38B 109.5 . . ?
C19 C38 H38C 109.5 . . ?
H38A C38 H38B 109.5 . . ?
H38A C38 H38C 109.5 . . ?
H38B C38 H38C 109.5 . . ?
H47A C47 H47B 109.5 . . ?
H47A C47 H47C 109.5 . . ?
H47B C47 H47C 109.5 . . ?
C104 C47 H47A 109.5 . . ?
C104 C47 H47B 109.5 . . ?
C104 C47 H47C 109.5 . . ?
O9 C51 C24 122.6(9) . . ?
C62 C51 O9 113.0(11) . . ?
C62 C51 C24 124.3(10) . . ?
C18 C54 H54 119.6 . . ?
C66 C54 C18 120.8(8) . . ?
C66 C54 H54 119.6 . . ?
C17 C55 C87 105.4(10) . . ?
C73 C55 C17 112.3(8) . . ?
C73 C55 C87 103.1(10) . . ?
C76 C55 C17 114.2(8) . . ?
C76 C55 C73 118.1(12) . . ?
C76 C55 C87 101.5(12) . . ?
C4 C58 C10 106.9(8) . . ?
C22 C58 C4 111.4(8) . . ?
C22 C58 C10 110.9(10) . . ?
C70 C58 C4 111.6(8) . . ?
C70 C58 C22 106.1(10) . . ?
C70 C58 C10 109.9(9) . . ?
O10 C60 H60A 109.7 . . ?
O10 C60 H60B 109.7 . . ?
O10 C60 C68 109.7(11) . . ?
H60A C60 H60B 108.2 . . ?
C68 C60 H60A 109.7 . . ?
C68 C60 H60B 109.7 . . ?
C51 C62 H62 120.7 . . ?
C51 C62 C79 118.6(10) . . ?
C79 C62 H62 120.7 . . ?
C43 C66 H66 120.0 . . ?
C54 C66 C43 120.0(8) . . ?
C54 C66 H66 120.0 . . ?
O1 C68 C60 106.8(8) . . ?
O1 C68 H68A 110.4 . . ?
O1 C68 H68B 110.4 . . ?
C60 C68 H68A 110.4 . . ?
C60 C68 H68B 110.4 . . ?
H68A C68 H68B 108.6 . . ?
C58 C70 H70A 109.5 . . ?
C58 C70 H70B 109.5 . . ?
C58 C70 H70C 109.5 . . ?
H70A C70 H70B 109.5 . . ?
H70A C70 H70C 109.5 . . ?
H70B C70 H70C 109.5 . . ?
C20 C72 H72A 109.5 . . ?
C20 C72 H72B 109.5 . . ?
C20 C72 H72C 109.5 . . ?
H72A C72 H72B 109.5 . . ?
H72A C72 H72C 109.5 . . ?
H72B C72 H72C 109.5 . . ?
C55 C73 H73A 109.5 . . ?
C55 C73 H73B 109.5 . . ?
C55 C73 H73C 109.5 . . ?
H73A C73 H73B 109.5 . . ?
H73A C73 H73C 109.5 . . ?
H73B C73 H73C 109.5 . . ?
C55 C76 H76A 109.5 . . ?
C55 C76 H76B 109.5 . . ?
C55 C76 H76C 109.5 . . ?
H76A C76 H76B 109.5 . . ?
H76A C76 H76C 109.5 . . ?
H76B C76 H76C 109.5 . . ?
F12 B77 F16 110.4(11) . . ?
F12 B77 F18 109.3(9) . . ?
F12 B77 F1 109.2(9) . . ?
F18 B77 F16 109.7(9) . . ?
F18 B77 F1 108.2(11) . . ?
F1 B77 F16 110.0(9) . . ?
C46 C79 H79 119.9 . . ?
C62 C79 C46 120.1(9) . . ?
C62 C79 H79 119.9 . . ?
O23 C81 H81A 108.8 . . ?
O23 C81 H81B 108.8 . . ?
O23 C81 C83 113.9(12) . . ?
H81A C81 H81B 107.7 . . ?
C83 C81 H81A 108.8 . . ?
C83 C81 H81B 108.8 . . ?
O31 C83 H83A 109.1 . . ?
O31 C83 H83B 109.1 . . ?
C81 C83 O31 112.5(13) . . ?
C81 C83 H83A 109.1 . . ?
C81 C83 H83B 109.1 . . ?
H83A C83 H83B 107.8 . . ?
O9 C86 H86A 109.4 . . ?
O9 C86 H86B 109.4 . . ?
O9 C86 C100 111.1(10) . . ?
H86A C86 H86B 108.0 . . ?
C100 C86 H86A 109.4 . . ?
C100 C86 H86B 109.4 . . ?
C55 C87 H87A 109.5 . . ?
C55 C87 H87B 109.5 . . ?
C55 C87 H87C 109.5 . . ?
H87A C87 H87B 109.5 . . ?
H87A C87 H87C 109.5 . . ?
H87B C87 H87C 109.5 . . ?
O10 C92 H92A 109.9 . . ?
O10 C92 H92B 109.9 . . ?
O10 C92 C95 108.8(11) . . ?
H92A C92 H92B 108.3 . . ?
C95 C92 H92A 109.9 . . ?
C95 C92 H92B 109.9 . . ?
O23 C95 C92 113.5(10) . . ?
O23 C95 H95A 108.9 . . ?
O23 C95 H95B 108.9 . . ?
C92 C95 H95A 108.9 . . ?
C92 C95 H95B 108.9 . . ?
H95A C95 H95B 107.7 . . ?
F3 B97 F4 108.3(9) . . ?
F2 B97 F3 110.4(10) . . ?
F2 B97 F4 107.1(11) . . ?
F10 B97 F3 108.8(11) . . ?
F10 B97 F2 112.0(10) . . ?
F10 B97 F4 110.1(10) . . ?
O31 C100 C86 110.4(10) . . ?
O31 C100 H10A 109.6 . . ?
O31 C100 H10B 109.6 . . ?
C86 C100 H10A 109.6 . . ?
C86 C100 H10B 109.6 . . ?
H10A C100 H10B 108.1 . . ?
N50 C104 C47 177.2(17) . . ?
C58 C10 H10C 109.5 . . ?
C58 C10 H10D 109.5 . . ?
C58 C10 H10E 109.5 . . ?
H10C C10 H10D 109.5 . . ?
H10C C10 H10E 109.5 . . ?
H10D C10 H10E 109.5 . . ?

loop_
_geom_torsion_atom_site_label_1
_geom_torsion_atom_site_label_2
_geom_torsion_atom_site_label_3
_geom_torsion_atom_site_label_4
_geom_torsion
_geom_torsion_site_symmetry_1
_geom_torsion_site_symmetry_2
_geom_torsion_site_symmetry_3
_geom_torsion_site_symmetry_4
_geom_torsion_publ_flag
Pt2 N6 C40 C14 172.4(6) . . . . ?
Pt2 N6 C40 C34 -5.4(9) . . . . ?
Pt2 N6 C3 C39 -173.5(6) . . . . ?
Pt2 N6 C3 C46 3.5(9) . . . . ?
Pt2 N7 N1 N5 -177.4(6) . . . . ?
Pt2 N7 C1 C7 177.1(6) . . . . ?
Pt2 N7 C1 C28 -2.1(11) . . . . ?
Pt2 N2 C18 C15 -25.0(13) . . . . ?
Pt2 N2 C18 C54 160.2(7) . . . . ?
Pt2 N2 C28 C1 13.4(9) . . . . ?
Pt2 N2 C28 C43 -163.4(7) . . . . ?
Pt2 N16 C6 C36 -26.2(11) . . . . ?
Pt2 N16 C6 C44 157.5(6) . . . . ?
Pt2 N16 C34 C40 17.1(9) . . . . ?
Pt2 N16 C34 C2 -160.7(7) . . . . ?
Pt2 C12 C46 C3 6.7(9) . . . . ?
Pt2 C12 C46 C79 -175.9(6) . . . . ?
Pt2 C12 C24 C51 174.4(6) . . . . ?
N6 C40 C14 C32 -0.8(12) . . . . ?
N6 C40 C34 N16 -8.9(11) . . . . ?
N6 C40 C34 C2 168.9(8) . . . . ?
N6 C3 C39 C32 2.2(13) . . . . ?
N6 C3 C46 C12 -7.0(11) . . . . ?
N6 C3 C46 C79 175.8(8) . . . . ?
N7 N1 N5 C7 0.9(9) . . . . ?
N7 N1 N5 C11 180.0(8) . . . . ?
N7 C1 C28 N2 -8.1(12) . . . . ?
N7 C1 C28 C43 168.7(9) . . . . ?
N2 C18 C54 C66 2.5(14) . . . . ?
N2 C28 C43 C66 -0.7(14) . . . . ?
N1 N7 C1 C7 -0.6(11) . . . . ?
N1 N7 C1 C28 -179.7(8) . . . . ?
N1 N5 C7 C1 -1.2(10) . . . . ?
N1 N5 C11 C25 -27.4(13) . . . . ?
N1 N5 C11 C37 157.1(8) . . . . ?
O1 C48 C41 C29 176.4(8) . . . . ?
O1 C48 C30 C13 -175.2(8) . . . . ?
N5 C7 C1 N7 1.1(10) . . . . ?
N5 C7 C1 C28 180.0(10) . . . . ?
C7 N5 C11 C25 151.6(9) . . . . ?
C7 N5 C11 C37 -23.9(13) . . . . ?
C7 C1 C28 N2 173.0(10) . . . . ?
C7 C1 C28 C43 -10.2(17) . . . . ?
O9 C51 C62 C79 179.9(8) . . . . ?
O9 C86 C100 O31 -123.6(11) . . . . ?
C40 N6 C3 C39 -5.7(12) . . . . ?
C40 N6 C3 C46 171.3(7) . . . . ?
C40 C14 C32 C39 -2.4(13) . . . . ?
C45 C15 C18 N2 -62.1(12) . . . . ?
C45 C15 C18 C54 112.7(10) . . . . ?
C1 N7 N1 N5 -0.2(10) . . . . ?
C1 C28 C43 C66 -177.3(9) . . . . ?
C3 N6 C40 C14 5.0(12) . . . . ?
C3 N6 C40 C34 -172.8(7) . . . . ?
C3 C46 C79 C62 178.3(8) . . . . ?
C5 C15 C18 N2 124.4(9) . . . . ?
C5 C15 C18 C54 -60.7(12) . . . . ?
C5 C4 C58 C22 -18.4(13) . . . . ?
C5 C4 C58 C70 -136.8(10) . . . . ?
C5 C4 C58 C10 102.9(11) . . . . ?
C48 O1 C68 C60 165.8(10) . . . . ?
C9 C4 C58 C22 160.9(9) . . . . ?
C9 C4 C58 C70 42.5(12) . . . . ?
C9 C4 C58 C10 -77.7(11) . . . . ?
C12 C46 C79 C62 1.1(13) . . . . ?
C12 C24 C51 O9 -179.8(8) . . . . ?
C12 C24 C51 C62 0.3(14) . . . . ?
C14 C40 C34 N16 173.5(8) . . . . ?
C14 C40 C34 C2 -8.7(14) . . . . ?
C14 C32 C39 C3 1.7(13) . . . . ?
C15 C45 C33 C9 -0.8(13) . . . . ?
C15 C45 C33 C20 174.4(8) . . . . ?
C15 C5 C4 C9 1.9(13) . . . . ?
C15 C5 C4 C58 -178.8(8) . . . . ?
C15 C18 C54 C66 -172.4(9) . . . . ?
C18 N2 C28 C1 -178.6(8) . . . . ?
C18 N2 C28 C43 4.5(13) . . . . ?
C18 C54 C66 C43 1.5(15) . . . . ?
C21 C20 C33 C45 -114.8(9) . . . . ?
C21 C20 C33 C9 60.5(10) . . . . ?
O23 C81 C83 O31 -59(2) . . . . ?
C25 C16 C19 C26 29.9(15) . . . . ?
C25 C16 C19 C35 -89.2(12) . . . . ?
C25 C16 C19 C38 147.6(10) . . . . ?
C28 N2 C18 C15 169.5(8) . . . . ?
C28 N2 C18 C54 -5.3(13) . . . . ?
C28 C43 C66 C54 -2.3(15) . . . . ?
C29 C36 C6 N16 116.7(10) . . . . ?
C29 C36 C6 C44 -67.1(13) . . . . ?
C29 C36 C13 C30 -0.6(14) . . . . ?
C33 C45 C15 C5 0.7(12) . . . . ?
C33 C45 C15 C18 -172.8(8) . . . . ?
C33 C9 C4 C5 -2.0(13) . . . . ?
C33 C9 C4 C58 178.6(8) . . . . ?
C36 C29 C41 C48 0.8(14) . . . . ?
C36 C13 C30 C48 -3.7(14) . . . . ?
C37 C17 C55 C73 -135.9(11) . . . . ?
C37 C17 C55 C76 2.0(18) . . . . ?
C37 C17 C55 C87 112.6(11) . . . . ?
C39 C3 C46 C12 169.5(8) . . . . ?
C39 C3 C46 C79 -7.6(14) . . . . ?
C41 C48 C30 C13 6.5(13) . . . . ?
C41 C29 C36 C6 179.7(9) . . . . ?
C41 C29 C36 C13 2.0(14) . . . . ?
C46 C3 C39 C32 -174.3(8) . . . . ?
C46 C12 C24 C51 0.3(13) . . . . ?
C4 C5 C15 C45 -1.3(13) . . . . ?
C4 C5 C15 C18 172.2(8) . . . . ?
C4 C9 C33 C45 1.5(13) . . . . ?
C4 C9 C33 C20 -173.8(8) . . . . ?
C6 N16 C34 C40 -173.6(7) . . . . ?
C6 N16 C34 C2 8.6(13) . . . . ?
C6 C36 C13 C30 -178.3(9) . . . . ?
C6 C44 C27 C2 0.7(14) . . . . ?
C8 C16 C19 C26 -157.6(10) . . . . ?
C8 C16 C19 C35 83.3(12) . . . . ?
C8 C16 C19 C38 -39.9(15) . . . . ?
C8 C17 C55 C73 43.4(16) . . . . ?
C8 C17 C55 C76 -178.8(14) . . . . ?
C8 C17 C55 C87 -68.2(13) . . . . ?
O10 C60 C68 O1 -71.8(12) . . . . ?
O10 C92 C95 O23 -73.8(13) . . . . ?
C11 N5 C7 C1 179.7(8) . . . . ?
C11 C25 C16 C8 4.6(15) . . . . ?
C11 C25 C16 C19 177.3(10) . . . . ?
C11 C37 C17 C8 1.9(14) . . . . ?
C11 C37 C17 C55 -178.9(9) . . . . ?
C13 C36 C6 N16 -65.6(12) . . . . ?
C13 C36 C6 C44 110.6(10) . . . . ?
C16 C25 C11 N5 -178.3(9) . . . . ?
C16 C25 C11 C37 -2.9(15) . . . . ?
C16 C8 C17 C37 0.0(16) . . . . ?
C16 C8 C17 C55 -179.2(10) . . . . ?
C17 C37 C11 N5 175.0(8) . . . . ?
C17 C37 C11 C25 -0.5(14) . . . . ?
C17 C8 C16 C25 -3.3(17) . . . . ?
C17 C8 C16 C19 -176.3(11) . . . . ?
C24 C12 C46 C3 -178.4(8) . . . . ?
C24 C12 C46 C79 -1.0(13) . . . . ?
C24 C51 C62 C79 -0.1(15) . . . . ?
C30 C48 C41 C29 -5.1(14) . . . . ?
C34 N16 C6 C36 166.9(8) . . . . ?
C34 N16 C6 C44 -9.5(12) . . . . ?
C34 C40 C14 C32 176.7(8) . . . . ?
C34 C2 C27 C44 -1.9(13) . . . . ?
C27 C44 C6 N16 5.0(13) . . . . ?
C27 C44 C6 C36 -171.2(9) . . . . ?
C27 C2 C34 N16 -2.8(13) . . . . ?
C27 C2 C34 C40 179.5(8) . . . . ?
C42 C20 C33 C45 5.3(11) . . . . ?
C42 C20 C33 C9 -179.4(7) . . . . ?
C51 O9 C86 C100 74.8(13) . . . . ?
C51 C62 C79 C46 -0.6(14) . . . . ?
C60 O10 C92 C95 180.0(10) . . . . ?
C68 O1 C48 C41 -177.9(8) . . . . ?
C68 O1 C48 C30 3.7(13) . . . . ?
C72 C20 C33 C45 124.8(9) . . . . ?
C72 C20 C33 C9 -59.9(11) . . . . ?
C81 O23 C95 C92 -171.3(13) . . . . ?
C83 O31 C100 C86 -79.9(14) . . . . ?
C86 O9 C51 C24 1.7(14) . . . . ?
C86 O9 C51 C62 -178.4(9) . . . . ?
C92 O10 C60 C68 -86.8(12) . . . . ?
C95 O23 C81 C83 -179.8(13) . . . . ?
C100 O31 C83 C81 -103.7(15) . . . . ?

_smtbx_masks_special_details     ?
loop_
_smtbx_masks_void_nr
_smtbx_masks_void_average_x
_smtbx_masks_void_average_y
_smtbx_masks_void_average_z
_smtbx_masks_void_volume
_smtbx_masks_void_count_electrons
_smtbx_masks_void_content
1 -0.481 0.000 0.500 397.5 54.4 '2 C2H3N'

_smtbx_masks_void_probe_radius   1.2
_smtbx_masks_void_truncation_radius 1.2
_shelx_res_file                  
;
TITL
    zzix-23_k.res
    created by SHELXL-2018/3 at 13:47:28 on 31-Oct-2019
CELL 0.71075 10.1982 18.2063 19.7708 105.665 99.693 96.105
ZERR 2 0.0005 0.0007 0.0008 0.004 0.004 0.004
LATT 1
SFAC C H B F N O Pt
UNIT 134 158 4 16 14 12 2

L.S. 20
PLAN  12
SIZE 0.02 0.04 0.05
TEMP -173(2)
CONF
MORE -1
BOND $H
ABIN
fmap 2 53
acta
REM <olex2.extras>
REM <HklSrc "%.\\ZZIX-23_k.hkl">
REM </olex2.extras>

WGHT    0.082000
FVAR       0.22587
PT2   7    0.538584    0.441828    0.278896    11.00000    0.04242    0.02707 =
         0.06494    0.01190    0.02704    0.00881
N6    5    0.466893    0.537595    0.317904    11.00000    0.03919    0.02335 =
         0.05259    0.01346    0.02265    0.01571
N7    5    0.602420    0.340957    0.240602    11.00000    0.03262    0.02490 =
         0.05447    0.00643    0.00849    0.01096
N2    5    0.740635    0.481088    0.274713    11.00000    0.02085    0.03292 =
         0.04697    0.00253    0.00905    0.00407
O14   6    0.363138    0.392653    0.289155    11.00000    0.03815    0.03891 =
         0.06850    0.00497    0.01861    0.00626
F16   4    1.034899    0.647767    0.187090    11.00000    0.05675    0.05035 =
         0.06344    0.00841    0.00670    0.02010
F3    4    0.441051    0.290102    0.380657    11.00000    0.07899    0.05705 =
         0.09792    0.01449    0.03649    0.01237
N1    5    0.537313    0.268354    0.218226    11.00000    0.03830    0.02767 =
         0.05737    0.01739    0.01785    0.00335
F2    4    0.610937    0.226789    0.345577    11.00000    0.07473    0.05296 =
         0.06062    0.01553    0.02580    0.01186
F10   4    0.412022    0.159992    0.350831    11.00000    0.10327    0.05478 =
         0.09435   -0.00115    0.04314   -0.01313
F12   4    0.858863    0.559232    0.116795    11.00000    0.09847    0.05836 =
         0.14629    0.01089    0.03946   -0.02837
O1    6    0.819609    0.250559    0.032419    11.00000    0.03616    0.04118 =
         0.06775    0.01325    0.01991    0.00967
N16   5    0.423257    0.458235    0.183286    11.00000    0.02635    0.02430 =
         0.06171   -0.00856    0.02349   -0.00238
F18   4    1.026726    0.596444    0.068336    11.00000    0.06530    0.08628 =
         0.06686    0.01795    0.02283    0.03856
F1    4    0.884670    0.677608    0.103603    11.00000    0.06818    0.07342 =
         0.07769    0.00412    0.00791    0.03573
F4    4    0.561292    0.231683    0.453282    11.00000    0.12784    0.06595 =
         0.06101    0.00553    0.02690    0.01782
N5    5    0.634250    0.226106    0.201992    11.00000    0.03332    0.03401 =
         0.05254    0.00799    0.01962    0.00857
C7    1    0.756031    0.270802    0.214806    11.00000    0.02553    0.03594 =
         0.04958    0.01158    0.01140    0.00736
AFIX  43
H7    2    0.839416    0.254100    0.208346    11.00000   -1.20000
AFIX   0
O9    6    0.845397    0.407237    0.525991    11.00000    0.06210    0.07861 =
         0.07245    0.02754    0.01609    0.01753
C40   1    0.370875    0.558965    0.275211    11.00000    0.03048    0.02775 =
         0.06443    0.01801    0.01704    0.00427
C45   1    0.657882    0.626551    0.234028    11.00000    0.02804    0.03394 =
         0.06529    0.01261    0.00814    0.00174
AFIX  43
H45   2    0.643444    0.584932    0.191123    11.00000   -1.20000
AFIX   0
C1    1    0.733201    0.344691    0.238896    11.00000    0.03189    0.03575 =
         0.04978    0.00761    0.01571   -0.00407
C3    1    0.501652    0.569768    0.390499    11.00000    0.04986    0.03141 =
         0.07002    0.01936    0.03726    0.00823
C5    1    0.755656    0.682711    0.361397    11.00000    0.05065    0.03531 =
         0.04937    0.01315    0.01228    0.00435
AFIX  43
H5    2    0.806980    0.678144    0.404439    11.00000   -1.20000
AFIX   0
C48   1    0.723108    0.294012    0.050086    11.00000    0.03876    0.04236 =
         0.03281    0.01022    0.01582    0.00998
C9    1    0.623177    0.752148    0.297430    11.00000    0.04348    0.03378 =
         0.05506    0.01361    0.01190    0.00338
AFIX  43
H9    2    0.582758    0.796761    0.297158    11.00000   -1.20000
AFIX   0
C12   1    0.622702    0.461432    0.387415    11.00000    0.05481    0.02491 =
         0.04876    0.00936    0.02310    0.00085
C14   1    0.310229    0.619878    0.304192    11.00000    0.03426    0.03280 =
         0.06113    0.02138    0.01838    0.01409
AFIX  43
H14A  2    0.242839    0.636369    0.274859    11.00000   -1.20000
AFIX   0
C15   1    0.735760    0.621075    0.297576    11.00000    0.03178    0.02652 =
         0.05752    0.01113    0.00967   -0.00185
C18   1    0.808517    0.554038    0.295253    11.00000    0.04786    0.02663 =
         0.05149    0.01201    0.02447    0.00513
C20   1    0.527598    0.702362    0.163452    11.00000    0.03622    0.04108 =
         0.06706    0.01796    0.02167    0.00899
C21   1    0.607207    0.770777    0.147763    11.00000    0.04878    0.04421 =
         0.06535    0.01965    0.02060    0.01520
AFIX 137
H21A  2    0.560183    0.778024    0.103115    11.00000   -1.50000
H21B  2    0.697715    0.759831    0.142798    11.00000   -1.50000
H21C  2    0.614237    0.817887    0.187421    11.00000   -1.50000
AFIX   0
O23   6    1.051829    0.234599    0.251584    11.00000    0.06195    0.12626 =
         0.13769    0.07627    0.04623    0.03514
C25   1    0.499763    0.103452    0.193653    11.00000    0.04284    0.03371 =
         0.06347    0.01312    0.02192    0.01232
AFIX  43
H25   2    0.444788    0.130927    0.222472    11.00000   -1.20000
AFIX   0
C28   1    0.814688    0.420428    0.262228    11.00000    0.04869    0.03386 =
         0.03520    0.01056    0.01595    0.00861
C29   1    0.492888    0.291687    0.063516    11.00000    0.02909    0.03903 =
         0.05057    0.00269    0.01757    0.00229
AFIX  43
H29   2    0.406623    0.263318    0.059227    11.00000   -1.20000
AFIX   0
C32   1    0.349714    0.658254    0.379121    11.00000    0.04433    0.03179 =
         0.07874    0.00793    0.03387    0.00921
AFIX  43
H32   2    0.311334    0.702012    0.400102    11.00000   -1.20000
AFIX   0
C33   1    0.602584    0.691941    0.233801    11.00000    0.04007    0.02939 =
         0.05464    0.01326    0.01413    0.01184
C36   1    0.514761    0.372045    0.090302    11.00000    0.03790    0.02621 =
         0.05182    0.00235    0.01927    0.00212
C37   1    0.691637    0.105263    0.136287    11.00000    0.03638    0.02484 =
         0.05469    0.00918    0.01935    0.00874
AFIX  43
H37   2    0.763173    0.133566    0.124079    11.00000   -1.20000
AFIX   0
C39   1    0.441563    0.632166    0.419913    11.00000    0.05043    0.03104 =
         0.05186    0.01736    0.02038    0.01581
AFIX  43
H39   2    0.465896    0.657089    0.470115    11.00000   -1.20000
AFIX   0
C41   1    0.595492    0.253278    0.043274    11.00000    0.03935    0.02441 =
         0.04580    0.00079    0.00650    0.00000
AFIX  43
H41   2    0.579315    0.198550    0.024496    11.00000   -1.20000
AFIX   0
C44   1    0.294914    0.418805    0.062557    11.00000    0.03528    0.05099 =
         0.05035    0.00654    0.01254    0.00226
AFIX  43
H44   2    0.280554    0.386408    0.014557    11.00000   -1.20000
AFIX   0
C46   1    0.592494    0.531179    0.427537    11.00000    0.04300    0.03597 =
         0.03300    0.00473    0.00846   -0.00349
C2    1    0.229389    0.515360    0.152618    11.00000    0.02866    0.03058 =
         0.05939    0.01194    0.01954    0.01011
AFIX  43
H2    2    0.170866    0.551006    0.167518    11.00000   -1.20000
AFIX   0
C4    1    0.702499    0.749016    0.362592    11.00000    0.04257    0.02679 =
         0.05558    0.00598    0.01043    0.00177
C6    1    0.408063    0.415602    0.112296    11.00000    0.04123    0.02346 =
         0.07082    0.01618    0.01819    0.00375
C8    1    0.564054   -0.012976    0.132464    11.00000    0.05278    0.01520 =
         0.09184    0.00661    0.02448    0.00286
AFIX  43
H8    2    0.550651   -0.067864    0.117922    11.00000   -1.20000
AFIX   0
O10   6    1.056554    0.206813    0.099443    11.00000    0.04835    0.08507 =
         0.13562    0.04461   -0.01132   -0.00994
C11   1    0.605919    0.143450    0.175460    11.00000    0.03529    0.02866 =
         0.05650    0.00914    0.01408    0.00158
C13   1    0.641458    0.412523    0.093915    11.00000    0.03820    0.02928 =
         0.04379    0.00560    0.01108   -0.00027
AFIX  43
H13   2    0.657150    0.467330    0.111689    11.00000   -1.20000
AFIX   0
C16   1    0.474528    0.023521    0.169630    11.00000    0.03865    0.03110 =
         0.08267    0.00687    0.02368    0.00583
C17   1    0.671852    0.025366    0.115129    11.00000    0.03965    0.02427 =
         0.07064    0.00101    0.02528    0.00735
C24   1    0.705403    0.416131    0.414988    11.00000    0.04260    0.03611 =
         0.05822    0.00859    0.01736    0.00340
AFIX  43
H24   2    0.724086    0.369131    0.386074    11.00000   -1.20000
AFIX   0
C19   1    0.363630   -0.024392    0.190041    11.00000    0.05556    0.03816 =
         0.09918    0.00273    0.04192    0.00193
C22   1    0.768913    0.794657    0.498142    11.00000    0.15308    0.05635 =
         0.06725   -0.01043    0.01850    0.03172
AFIX 137
H22A  2    0.778724    0.839468    0.540416    11.00000   -1.50000
H22B  2    0.855588    0.776196    0.497068    11.00000   -1.50000
H22C  2    0.701424    0.753371    0.500489    11.00000   -1.50000
AFIX   0
C30   1    0.744909    0.374289    0.072060    11.00000    0.03749    0.04411 =
         0.04055    0.00747    0.01457    0.00147
AFIX  43
H30   2    0.828876    0.402497    0.072147    11.00000   -1.20000
AFIX   0
C26   1    0.245410    0.021336    0.203001    11.00000    0.05143    0.04979 =
         0.14347    0.01152    0.04548    0.00061
AFIX 137
H26A  2    0.167308   -0.013638    0.205193    11.00000   -1.50000
H26B  2    0.221305    0.043615    0.163562    11.00000   -1.50000
H26C  2    0.273061    0.062871    0.248421    11.00000   -1.50000
AFIX   0
C34   1    0.339473    0.509859    0.200293    11.00000    0.04411    0.02958 =
         0.05784    0.00949    0.01209    0.00327
C27   1    0.204111    0.467433    0.081171    11.00000    0.02996    0.04120 =
         0.06657    0.01151    0.00373    0.00859
AFIX  43
H27   2    0.127203    0.468691    0.047154    11.00000   -1.20000
AFIX   0
O31   6    0.937004    0.308440    0.368779    11.00000    0.11903    0.08663 =
         0.12008    0.01844    0.03753    0.00947
C35   1    0.423265   -0.041412    0.259450    11.00000    0.07686    0.05572 =
         0.09088    0.01194    0.05018   -0.00298
AFIX 137
H35A  2    0.454596    0.007295    0.297908    11.00000   -1.50000
H35B  2    0.499298   -0.069229    0.252132    11.00000   -1.50000
H35C  2    0.354123   -0.073212    0.272800    11.00000   -1.50000
AFIX   0
C42   1    0.512706    0.631039    0.099658    11.00000    0.04649    0.03708 =
         0.06239    0.01444    0.01722    0.01139
AFIX 137
H42A  2    0.457742    0.587696    0.107402    11.00000   -1.50000
H42B  2    0.601953    0.617911    0.094483    11.00000   -1.50000
H42C  2    0.468819    0.641512    0.055948    11.00000   -1.50000
AFIX   0
C43   1    0.952796    0.432815    0.274807    11.00000    0.03772    0.03153 =
         0.05168    0.01084    0.01822    0.00816
AFIX  43
H43   2    1.000904    0.390435    0.266351    11.00000   -1.20000
AFIX   0
C38   1    0.302665   -0.099104    0.129372    11.00000    0.05108    0.02840 =
         0.14725    0.00916    0.03487   -0.00599
AFIX 137
H38A  2    0.224557   -0.125018    0.141518    11.00000   -1.50000
H38B  2    0.370366   -0.133423    0.123398    11.00000   -1.50000
H38C  2    0.274208   -0.086499    0.084527    11.00000   -1.50000
AFIX   0

C47   1    0.989529    0.816610    0.261104    11.00000    0.09793    0.07267 =
         0.10939    0.01897    0.02630    0.03181
AFIX 137
H47A  2    1.022652    0.796969    0.216951    11.00000   -1.50000
H47B  2    1.002322    0.873191    0.274808    11.00000   -1.50000
H47C  2    0.893463    0.796283    0.252991    11.00000   -1.50000
AFIX   0
N50   5    1.117565    0.770955    0.363458    11.00000    0.10205    0.08256 =
         0.16637    0.03507    0.00189    0.04866

C51   1    0.759336    0.445199    0.488992    11.00000    0.04409    0.05197 =
         0.10047    0.03950    0.03336    0.01800
C54   1    0.950407    0.566930    0.309150    11.00000    0.04668    0.03424 =
         0.05448    0.00491    0.01866    0.00198
AFIX  43
H54   2    0.997837    0.618349    0.325391    11.00000   -1.20000
AFIX   0
C55   1    0.767492   -0.018072    0.072778    11.00000    0.04242    0.03389 =
         0.11314   -0.00355    0.03868    0.00772
C58   1    0.723634    0.817979    0.430144    11.00000    0.06610    0.03279 =
         0.04935    0.00539    0.01399    0.00649
C60   1    1.043144    0.230958    0.036459    11.00000    0.05062    0.06459 =
         0.15463    0.02932    0.02225    0.02366
AFIX  23
H60A  2    1.005154    0.186043   -0.006194    11.00000   -1.20000
H60B  2    1.132801    0.252779    0.031313    11.00000   -1.20000
AFIX   0
C62   1    0.734085    0.513106    0.532854    11.00000    0.05115    0.06116 =
         0.04680    0.01056    0.00500   -0.00778
AFIX  43
H62   2    0.773239    0.529967    0.582687    11.00000   -1.20000
AFIX   0
C66   1    1.020106    0.506779    0.299613    11.00000    0.03708    0.04291 =
         0.07189    0.01924    0.01002    0.00867
AFIX  43
H66   2    1.115835    0.516187    0.310219    11.00000   -1.20000
AFIX   0
C68   1    0.953462    0.289936    0.040944    11.00000    0.04016    0.04409 =
         0.10618    0.02389    0.03532    0.01471
AFIX  23
H68A  2    0.980378    0.330138    0.087998    11.00000   -1.20000
H68B  2    0.958179    0.315001    0.002589    11.00000   -1.20000
AFIX   0
C70   1    0.594003    0.850465    0.438265    11.00000    0.09393    0.06586 =
         0.07152   -0.00348    0.02268    0.02035
AFIX 137
H70A  2    0.523860    0.809408    0.438551    11.00000   -1.50000
H70B  2    0.564842    0.870753    0.398019    11.00000   -1.50000
H70C  2    0.609717    0.892182    0.483462    11.00000   -1.50000
AFIX   0
C72   1    0.385844    0.718440    0.170008    11.00000    0.02296    0.09243 =
         0.05992    0.03743    0.01385    0.01085
AFIX 137
H72A  2    0.333927    0.673579    0.177013    11.00000   -1.50000
H72B  2    0.341344    0.728234    0.126072    11.00000   -1.50000
H72C  2    0.391154    0.763841    0.211152    11.00000   -1.50000
AFIX   0
C73   1    0.694134   -0.084537    0.011463    11.00000    0.07112    0.08684 =
         0.10273   -0.04329    0.02380    0.01960
AFIX 137
H73A  2    0.637897   -0.065598   -0.023408    11.00000   -1.50000
H73B  2    0.636939   -0.119038    0.028901    11.00000   -1.50000
H73C  2    0.759134   -0.112854   -0.011586    11.00000   -1.50000
AFIX   0
C76   1    0.876597    0.031890    0.060882    11.00000    0.17155    0.05477 =
         0.32946    0.00625    0.20199    0.01984
AFIX 137
H76A  2    0.951157    0.003266    0.052004    11.00000   -1.50000
H76B  2    0.907943    0.076797    0.103416    11.00000   -1.50000
H76C  2    0.844314    0.049321    0.019197    11.00000   -1.50000
AFIX   0

B77   3    0.950955    0.619849    0.119364    11.00000    0.04311    0.04580 =
         0.08207    0.00719    0.02378    0.01163
C79   1    0.649260    0.556664    0.502154    11.00000    0.04416    0.05450 =
         0.06300    0.00797    0.02821   -0.00012
AFIX  43
H79   2    0.629897    0.603260    0.531421    11.00000   -1.20000
AFIX   0
C81   1    1.063014    0.213866    0.315388    11.00000    0.09823    0.20653 =
         0.18689    0.15300    0.08027    0.08414
AFIX  23
H81A  2    1.147787    0.242757    0.348549    11.00000   -1.20000
H81B  2    1.069058    0.158115    0.304449    11.00000   -1.20000
AFIX   0
C83   1    0.953020    0.228606    0.350836    11.00000    0.14060    0.07185 =
         0.14967    0.04122    0.06540    0.03515
AFIX  23
H83A  2    0.968271    0.212755    0.395282    11.00000   -1.20000
H83B  2    0.868847    0.196846    0.319250    11.00000   -1.20000
AFIX   0
C86   1    0.884564    0.334968    0.485908    11.00000    0.07814    0.08257 =
         0.09921    0.05028    0.02682    0.03823
AFIX  23
H86A  2    0.803675    0.300655    0.453307    11.00000   -1.20000
H86B  2    0.922908    0.307985    0.520022    11.00000   -1.20000
AFIX   0
C87   1    0.848657   -0.059155    0.126139    11.00000    0.08066    0.16189 =
         0.13608   -0.02653    0.01547    0.07830
AFIX 137
H87A  2    0.785311   -0.097172    0.136298    11.00000   -1.50000
H87B  2    0.893651   -0.019974    0.171110    11.00000   -1.50000
H87C  2    0.916138   -0.085186    0.103309    11.00000   -1.50000
AFIX   0
C92   1    1.158596    0.251680    0.157146    11.00000    0.07260    0.07077 =
         0.10298    0.02245    0.03306    0.01668
AFIX  23
H92A  2    1.142093    0.305810    0.171329    11.00000   -1.20000
H92B  2    1.247043    0.251264    0.142827    11.00000   -1.20000
AFIX   0
C95   1    1.159375    0.219773    0.217207    11.00000    0.05114    0.04860 =
         0.13808    0.02918    0.01351    0.01010
AFIX  23
H95A  2    1.156375    0.163172    0.199576    11.00000   -1.20000
H95B  2    1.244951    0.241709    0.252601    11.00000   -1.20000
AFIX   0

B97   3    0.505397    0.226069    0.381102    11.00000    0.08550    0.03621 =
         0.06545    0.00610    0.03246   -0.00095
C100  1    0.985027    0.350578    0.443517    11.00000    0.08067    0.08263 =
         0.09673    0.00035    0.02729   -0.00722
AFIX  23
H10A  2    1.002099    0.406633    0.448948    11.00000   -1.20000
H10B  2    1.071016    0.335038    0.461722    11.00000   -1.20000
AFIX   0

C104  1    1.064360    0.791820    0.318643    11.00000    0.07305    0.04979 =
         0.13504   -0.00296    0.00760    0.01650
C10   1    0.830534    0.879848    0.422661    11.00000    0.10972    0.04872 =
         0.11148   -0.02312    0.03697   -0.02376
AFIX 137
H10C  2    0.837267    0.927876    0.461235    11.00000   -1.50000
H10D  2    0.804564    0.889282    0.376090    11.00000   -1.50000
H10E  2    0.917933    0.861833    0.425888    11.00000   -1.50000
AFIX   0
H14   2    0.315272    0.369493    0.248788    11.00000   -1.50000
HKLF 4


REM
REM wR2 = 0.1855, GooF = S = 1.013, Restrained GooF = 1.013 for all data
REM R1 = 0.0732 for 7976 Fo > 4sig(Fo) and 0.1196 for all 12157 data
REM 836 parameters refined using 0 restraints

END

WGHT      0.0820      0.0000

REM Highest difference peak  2.796,  deepest hole -1.885,  1-sigma level  0.138
Q1    1   0.4611  0.4337  0.2398  11.00000  0.05    2.80
Q2    1   0.4815  0.4788  0.2885  11.00000  0.05    1.85
Q3    1   0.5887  0.3966  0.2634  11.00000  0.05    1.68
Q4    1   0.5106  0.4947  0.3014  11.00000  0.05    1.53
Q5    1   0.6159  0.4155  0.2742  11.00000  0.05    1.27
Q6    1   0.5423  0.4421  0.2982  11.00000  0.05    1.12
Q7    1   0.5184  0.4050  0.3423  11.00000  0.05    1.09
Q8    1   0.5441  0.4340  0.3589  11.00000  0.05    1.01
Q9    1   0.5352  0.4416  0.2046  11.00000  0.05    0.99
Q10   1   0.6627  0.4805  0.1023  11.00000  0.05    0.97
Q11   1   0.7618  0.0326 -0.0047  11.00000  0.05    0.81
Q12   1   0.3030  0.3823  0.2394  11.00000  0.05    0.75
;
_shelx_res_checksum              69446
_shelx_fab_file                  
;
-12 0 3 0.0524 -0.0923
-12 0 4 0.6335 0.2246
-12 0 5 -1.2616 -0.2377
-12 0 6 0.9468 -0.1195
-12 0 7 0.1682 0.4475
-12 1 2 0.3057 0.1646
-12 1 3 -1.4508 -0.1482
-12 1 4 1.7225 0.2321
-12 1 5 -1.5523 -0.2044
-12 1 6 0.9991 -0.1091
-12 1 7 0.0974 0.3620
-12 2 1 0.6785 -0.0532
-12 2 2 0.7701 0.0574
-12 2 3 -2.0259 -0.0506
-12 2 4 1.5959 0.1080
-12 2 5 -1.0738 -0.0483
-12 2 6 1.0034 -0.1950
-12 2 7 -0.2772 0.3226
-12 3 1 1.2430 0.1237
-12 3 2 0.1952 -0.1571
-12 3 3 -1.0640 0.1571
-12 3 4 0.2093 -0.1466
-12 3 5 -0.0384 0.2523
-12 3 6 0.8509 -0.4042
-12 4 1 1.7551 0.2589
-12 4 2 -0.7173 -0.3163
-12 4 3 0.3338 0.3380
-12 4 4 -1.2397 -0.3999
-12 4 5 0.8440 0.5337
-12 4 6 0.6353 -0.5671
-12 5 2 -0.8646 -0.3366
-12 5 3 0.8556 0.4007
-12 5 4 -1.6953 -0.5081
-11 -7 6 -1.5173 0.6224
-11 -7 7 0.3058 -0.6763
-11 -6 2 -1.8958 -0.1866
-11 -6 3 0.0787 0.0537
-11 -6 4 2.2797 0.2766
-11 -6 5 -1.0195 -0.4191
-11 -6 6 -0.7607 0.4299
-11 -6 7 -0.4790 -0.4743
-11 -6 8 1.1025 0.4727
-11 -6 9 1.5715 -0.4533
-11 -6 10 -3.0265 0.5573
-11 -5 1 0.7716 -0.0080
-11 -5 2 -3.1138 -0.2352
-11 -5 3 1.4113 0.1529
-11 -5 4 1.6968 0.1065
-11 -5 5 -1.4665 -0.1537
-11 -5 6 0.0582 0.0710
-11 -5 7 -0.7100 -0.1172
-11 -5 8 0.5480 0.2401
-11 -5 9 2.1509 -0.3494
-11 -5 10 -3.0331 0.5035
-11 -5 11 0.2884 -0.5901
-11 -4 1 1.2338 -0.0336
-11 -4 2 -3.8416 -0.1816
-11 -4 3 1.9379 0.1653
-11 -4 4 1.9140 0.0038
-11 -4 5 -2.2469 0.0248
-11 -4 6 0.5317 -0.1632
-11 -4 7 -0.4704 0.1055
-11 -4 8 0.3739 0.0863
-11 -4 9 1.3549 -0.2069
-11 -4 10 -1.6791 0.3067
-11 -4 11 -0.3904 -0.4414
-11 -4 12 1.4002 0.4458
-11 -3 1 1.4271 -0.1084
-11 -3 2 -3.5284 -0.0951
-11 -3 3 1.3125 0.1481
-11 -3 4 2.6276 -0.0171
-11 -3 5 -2.8095 0.0311
-11 -3 6 0.6550 -0.1675
-11 -3 7 -0.3865 0.1200
-11 -3 8 0.9477 0.0570
-11 -3 9 -0.1229 -0.0981
-11 -3 10 -0.3938 0.0846
-11 -3 11 -0.4663 -0.2363
-11 -3 12 0.7878 0.4219
-11 -2 1 1.7899 -0.1258
-11 -2 2 -2.9494 -0.0897
-11 -2 3 0.7644 0.1674
-11 -2 4 2.6199 -0.0027
-11 -2 5 -2.6556 -0.0436
-11 -2 6 0.7534 -0.0878
-11 -2 7 -0.8254 0.0767
-11 -2 8 1.8150 0.0642
-11 -2 9 -1.0495 -0.0390
-11 -2 10 -0.3297 -0.0698
-11 -2 11 0.5292 -0.0485
-11 -2 12 -0.2310 0.2964
-11 -2 13 0.0131 -0.3258
-11 -1 1 2.3933 -0.0528
-11 -1 2 -2.8790 -0.1464
-11 -1 3 1.1812 0.1783
-11 -1 4 1.5534 0.0336
-11 -1 5 -2.0565 -0.0924
-11 -1 6 1.1050 -0.0697
-11 -1 7 -1.5083 0.0880
-11 -1 8 2.3114 0.0560
-11 -1 9 -1.1103 -0.0334
-11 -1 10 -1.0477 -0.1141
-11 -1 11 1.8329 0.0684
-11 -1 12 -1.2974 0.1137
-11 -1 13 0.4941 -0.1420
-11 0 1 2.5620 0.0152
-11 0 2 -2.8246 -0.1343
-11 0 3 1.7386 0.0829
-11 0 4 0.5277 0.1246
-11 0 5 -1.7353 -0.1228
-11 0 6 1.5999 -0.0777
-11 0 7 -1.8525 0.0939
-11 0 8 2.2449 0.0728
-11 0 9 -1.0006 -0.0794
-11 0 10 -1.3180 -0.0688
-11 0 11 2.4410 0.1042
-11 0 12 -1.9323 -0.0462
-11 0 13 1.0219 0.0484
-11 1 1 1.7645 -0.0056
-11 1 2 -1.7736 -0.0064
-11 1 3 1.1204 -0.1058
-11 1 4 0.5515 0.2544
-11 1 5 -1.8703 -0.1830
-11 1 6 1.7801 -0.0110
-11 1 7 -1.4748 0.0115
-11 1 8 1.7395 0.1298
-11 1 9 -1.1638 -0.1259
-11 1 10 -0.8060 -0.0168
-11 1 11 2.2830 0.1162
-11 1 12 -2.0628 -0.1700
-11 1 13 1.1816 0.1865
-11 2 1 0.4473 -0.0690
-11 2 2 0.2071 0.1208
-11 2 3 -0.5249 -0.2392
-11 2 4 1.1755 0.3222
-11 2 5 -1.8628 -0.2393
-11 2 6 1.2950 0.1058
-11 2 7 -0.4000 -0.0998
-11 2 8 0.7832 0.1509
-11 2 9 -1.1206 -0.1051
-11 2 10 -0.3451 -0.0224
-11 2 11 2.0889 0.1674
-11 2 12 -2.0326 -0.3097
-11 2 13 0.9720 0.3312
-11 3 1 -0.4942 -0.0747
-11 3 2 1.9153 0.1233
-11 3 3 -1.7452 -0.2084
-11 3 4 1.2257 0.2496
-11 3 5 -1.2319 -0.2064
-11 3 6 0.3467 0.1460
-11 3 7 0.9594 -0.1116
-11 3 8 -0.6221 0.0789
-11 3 9 -0.2916 -0.0408
-11 3 10 -0.6754 -0.0339
-11 3 11 2.3472 0.2240
-11 3 12 -2.1241 -0.4640
-11 4 1 -0.8400 -0.0128
-11 4 2 2.5145 0.0340
-11 4 3 -1.7026 -0.0743
-11 4 4 0.4473 0.0785
-11 4 5 -0.3360 -0.0671
-11 4 6 -0.4008 0.0548
-11 4 7 1.9425 -0.0050
-11 4 8 -2.0049 -0.0273
-11 4 9 1.0319 -0.0408
-11 4 10 -1.5361 0.0610
-11 4 11 2.7929 0.1800
-11 4 12 -2.2368 -0.5300
-11 5 1 -1.1420 0.0384
-11 5 2 2.3929 -0.0213
-11 5 3 -1.0613 0.0304
-11 5 4 -0.2982 -0.0858
-11 5 5 0.0970 0.0989
-11 5 6 -0.4172 -0.0822
-11 5 7 1.9816 0.1163
-11 5 8 -2.5898 -0.0866
-11 5 9 1.9640 -0.1223
-11 5 10 -2.1404 0.2463
-11 5 11 2.8600 0.0145
-11 6 1 -1.7699 0.0349
-11 6 2 2.3399 -0.0050
-11 6 3 -0.8198 0.0694
-11 6 4 -0.3571 -0.1818
-11 6 5 -0.0742 0.1874
-11 6 6 0.2135 -0.1373
-11 6 7 1.0265 0.1657
-11 6 8 -2.0454 -0.1282
-11 6 9 2.0217 -0.1311
-11 6 10 -2.0866 0.3277
-11 7 1 -2.3654 0.0095
-11 7 2 2.4391 0.0128
-11 7 3 -0.9814 0.0885
-11 7 4 -0.1243 -0.1873
-11 7 5 -0.2717 0.1270
-11 7 6 0.9284 -0.0441
-11 7 7 -0.3702 0.1308
-11 7 8 -0.8323 -0.2180
-11 7 9 1.4755 0.0633
-11 8 1 -2.3820 -0.0216
-11 8 2 2.1802 0.0077
-11 8 3 -0.8096 0.0749
-11 8 4 -0.3787 -0.0648
-11 8 5 0.0393 -0.1002
-11 8 6 1.2355 0.1890
-11 8 7 -1.4744 0.0020
-11 8 8 0.2716 -0.2858
-11 9 1 -1.7959 -0.1183
-11 9 2 1.3576 0.0639
-11 9 3 0.0117 -0.0441
-11 9 4 -1.2345 0.1883
-11 9 5 0.7442 -0.4206
-11 9 6 1.0872 0.4847
-11 9 7 -1.8898 -0.2381
-11 10 1 -1.0544 -0.3230
-11 10 2 0.4115 0.2285
-11 10 3 0.9688 -0.2449
-11 10 4 -2.0554 0.4473
-11 10 5 1.2751 -0.6592
-11 11 1 -0.5439 -0.5431
-11 11 2 -0.0765 0.3859
-10 -10 5 2.6928 0.6777
-10 -10 6 -4.0776 -0.3645
-10 -10 7 0.8079 -0.1873
-10 -10 8 1.7490 0.4278
-10 -10 9 -0.7783 -0.3421
-10 -9 2 -1.0180 -0.4362
-10 -9 3 -2.6745 0.4740
-10 -9 4 1.7801 -0.5344
-10 -9 5 3.3346 0.6204
-10 -9 6 -5.0806 -0.4533
-10 -9 7 1.7016 0.1148
-10 -9 8 0.8600 0.1243
-10 -9 9 -0.1422 -0.2391
-10 -9 10 -0.4104 0.1910
-10 -9 11 -0.6555 0.1393
-10 -9 12 1.0777 -0.4798
-10 -8 1 3.1881 0.1914
-10 -8 2 -1.7229 -0.4230
-10 -8 3 -2.6655 0.3445
-10 -8 4 2.4260 -0.3377
-10 -8 5 2.6825 0.4402
-10 -8 6 -4.8827 -0.3982
-10 -8 7 2.1292 0.2073
-10 -8 8 0.1355 0.0072
-10 -8 9 -0.1107 -0.2088
-10 -8 10 0.9114 0.2198
-10 -8 11 -2.6227 0.1021
-10 -8 12 2.3209 -0.3841
-10 -8 13 0.0076 0.1659
-10 -7 1 2.8243 0.1762
-10 -7 2 -1.4956 -0.2521
-10 -7 3 -3.3951 0.0961
-10 -7 4 3.7919 -0.0924
-10 -7 5 1.1860 0.1983
-10 -7 6 -3.9439 -0.1690
-10 -7 7 2.0219 0.0455
-10 -7 8 -0.0490 0.0735
-10 -7 9 -0.5417 -0.2076
-10 -7 10 2.1651 0.2113
-10 -7 11 -4.0105 0.0477
-10 -7 12 3.1920 -0.2299
-10 -7 13 -0.2741 -0.0590
-10 -7 14 -1.6255 0.5461
-10 -6 1 2.2512 0.1100
-10 -6 2 -0.8371 -0.1149
-10 -6 3 -4.0062 -0.0353
-10 -6 4 4.5351 0.0383
-10 -6 5 0.2022 0.0102
-10 -6 6 -2.9924 0.0634
-10 -6 7 1.4466 -0.1327
-10 -6 8 0.1886 0.1175
-10 -6 9 -0.6445 -0.1409
-10 -6 10 2.0925 0.1513
-10 -6 11 -3.7841 0.0018
-10 -6 12 3.1979 -0.1167
-10 -6 13 -0.6075 -0.1107
-10 -6 14 -1.6294 0.5036
-10 -6 15 1.9097 -0.6285
-10 -5 1 1.8654 0.0875
-10 -5 2 -0.6715 -0.1225
-10 -5 3 -3.2938 0.0033
-10 -5 4 3.5911 0.0437
-10 -5 5 0.3978 -0.0568
-10 -5 6 -2.3640 0.1264
-10 -5 7 0.7292 -0.1302
-10 -5 8 0.3339 0.0351
-10 -5 9 -0.0034 -0.0154
-10 -5 10 0.8599 0.0770
-10 -5 11 -2.6433 -0.0410
-10 -5 12 2.9292 -0.0478
-10 -5 13 -1.0709 -0.0297
-10 -5 14 -1.6233 0.2539
-10 -5 15 3.1485 -0.4029
-10 -4 1 1.3951 0.0874
-10 -4 2 -1.1194 -0.1660
-10 -4 3 -1.5269 0.0558
-10 -4 4 1.7605 0.0390
-10 -4 5 1.0520 -0.0488
-10 -4 6 -2.0098 0.0507
-10 -4 7 0.3889 -0.0189
-10 -4 8 0.0246 -0.0650
-10 -4 9 0.9052 0.0748
-10 -4 10 -0.2426 0.0293
-10 -4 11 -1.9206 -0.0918
-10 -4 12 3.0300 0.0340
-10 -4 13 -1.7835 0.0205
-10 -4 14 -1.1511 0.0398
-10 -4 15 3.5392 -0.1849
-10 -4 16 -3.2641 0.3118
-10 -3 1 0.7135 0.0243
-10 -3 2 -1.5639 -0.1035
-10 -3 3 -0.2017 0.0026
-10 -3 4 0.7773 0.0885
-10 -3 5 1.1554 -0.0464
-10 -3 6 -1.8782 -0.0060
-10 -3 7 0.6693 0.0131
-10 -3 8 -0.5297 -0.0542
-10 -3 9 1.3648 0.0898
-10 -3 10 -0.5627 -0.0089
-10 -3 11 -1.6985 -0.1171
-10 -3 12 3.0916 0.1226
-10 -3 13 -2.4028 -0.0233
-10 -3 14 -0.0096 -0.0120
-10 -3 15 2.4078 -0.0958
-10 -3 16 -2.6902 0.2457
-10 -2 1 0.4294 -0.0864
-10 -2 2 -1.7057 0.0269
-10 -2 3 -0.0791 -0.0844
-10 -2 4 1.1348 0.1276
-10 -2 5 0.6457 -0.0559
-10 -2 6 -1.8943 0.0219
-10 -2 7 1.0980 -0.0723
-10 -2 8 -0.6867 0.0361
-10 -2 9 1.2067 0.0857
-10 -2 10 -0.7361 -0.0777
-10 -2 11 -0.8975 -0.0740
-10 -2 12 2.1783 0.1469
-10 -2 13 -2.2819 -0.0784
-10 -2 14 1.1656 0.0341
-10 -2 15 0.5278 -0.0994
-10 -2 16 -1.3904 0.1771
-10 -1 1 1.0919 -0.1313
-10 -1 2 -1.9112 0.0794
-10 -1 3 -0.3036 -0.0812
-10 -1 4 1.6641 0.0833
-10 -1 5 0.1399 -0.0336
-10 -1 6 -1.6706 0.0622
-10 -1 7 0.7824 -0.1528
-10 -1 8 0.0778 0.0895
-10 -1 9 0.6598 0.1014
-10 -1 10 -1.3851 -0.1419
-10 -1 11 0.8866 -0.0027
-10 -1 12 0.2405 0.0948
-10 -1 13 -1.1974 -0.0733
-10 -1 14 1.4771 0.0872
-10 -1 15 -0.8245 -0.1516
-10 -1 16 -0.2096 0.1479
-10 0 1 2.1642 -0.0617
-10 0 2 -2.4542 0.0217
-10 0 3 0.2978 -0.0080
-10 0 4 1.2266 0.0008
-10 0 5 -0.1100 0.0167
-10 0 6 -0.7616 0.0478
-10 0 7 -0.6141 -0.1385
-10 0 8 1.6731 0.0728
-10 0 9 -0.2273 0.0862
-10 0 10 -1.9736 -0.1023
-10 0 11 2.5667 -0.0056
-10 0 12 -1.6301 0.0437
-10 0 13 0.3403 -0.0442
-10 0 14 0.6968 0.1564
-10 0 15 -1.1429 -0.2896
-10 0 16 0.7390 0.2564
-10 1 1 2.4720 0.0397
-10 1 2 -2.9755 -0.0342
-10 1 3 1.7148 0.0159
-10 1 4 0.0220 -0.0231
-10 1 5 -0.3638 0.0425
-10 1 6 0.6155 0.0014
-10 1 7 -2.2807 -0.0622
-10 1 8 3.3356 0.0400
-10 1 9 -1.5149 -0.0025
-10 1 10 -1.5431 0.0513
-10 1 11 2.8850 -0.0900
-10 1 12 -2.3933 0.0303
-10 1 13 1.5876 -0.0413
-10 1 14 -0.6833 0.2696
-10 1 15 -0.6352 -0.5118
-10 1 16 1.4504 0.4866
-10 2 1 1.6362 0.0740
-10 2 2 -2.9818 -0.0127
-10 2 3 2.9883 -0.0310
-10 2 4 -1.0296 0.0091
-10 2 5 -0.6708 0.0280
-10 2 6 1.5073 -0.0261
-10 2 7 -2.9009 0.0106
-10 2 8 4.1000 0.0133
-10 2 9 -2.8329 -0.0914
-10 2 10 -0.1272 0.1696
-10 2 11 1.8683 -0.1143
-10 2 12 -2.0112 -0.0212
-10 2 13 2.1677 -0.0287
-10 2 14 -2.0780 0.3559
-10 2 15 0.4949 -0.6661
-10 3 1 0.4867 0.0358
-10 3 2 -2.5301 0.0293
-10 3 3 3.4832 -0.0403
-10 3 4 -1.5276 0.0036
-10 3 5 -0.6562 0.0088
-10 3 6 1.1968 -0.0201
-10 3 7 -1.9393 0.0596
-10 3 8 3.5003 -0.0369
-10 3 9 -3.4372 -0.0785
-10 3 10 1.2402 0.1196
-10 3 11 0.5367 0.0223
-10 3 12 -1.1180 -0.1634
-10 3 13 2.1048 0.0426
-10 3 14 -3.0872 0.3133
-10 3 15 1.9894 -0.5832
-10 4 1 -0.0328 -0.0239
-10 4 2 -2.0803 0.0199
-10 4 3 3.3628 0.0478
-10 4 4 -1.7273 -0.0706
-10 4 5 -0.1433 -0.0002
-10 4 6 0.0481 0.0110
-10 4 7 -0.1430 0.0844
-10 4 8 1.9204 -0.1002
-10 4 9 -2.9548 0.0019
-10 4 10 1.7473 -0.0156
-10 4 11 -0.3241 0.1970
-10 4 12 -0.2624 -0.2877
-10 4 13 1.5638 0.1145
-10 4 14 -3.3420 0.1715
-10 5 1 0.1459 -0.0820
-10 5 2 -1.8480 -0.0067
-10 5 3 2.9815 0.1427
-10 5 4 -1.8355 -0.1347
-10 5 5 0.4870 -0.0149
-10 5 6 -0.8928 0.0459
-10 5 7 1.2372 0.0852
-10 5 8 0.2624 -0.1204
-10 5 9 -1.7774 0.0202
-10 5 10 1.4557 -0.0359
-10 5 11 -0.5841 0.1943
-10 5 12 0.2554 -0.2347
-10 5 13 0.8097 0.0749
-10 5 14 -2.6543 0.0824
-10 6 1 0.5032 -0.1316
-10 6 2 -1.6078 0.0201
-10 6 3 2.3714 0.1378
-10 6 4 -1.7430 -0.1325
-10 6 5 0.7732 -0.0130
-10 6 6 -0.9814 0.0327
-10 6 7 1.5172 0.0967
-10 6 8 -0.7357 -0.1113
-10 6 9 -0.6033 -0.0268
-10 6 10 0.8191 0.0776
-10 6 11 -0.3603 0.0050
-10 6 12 0.2466 -0.0249
-10 6 13 0.2493 -0.0690
-10 7 1 0.7082 -0.1286
-10 7 2 -1.0656 0.0711
-10 7 3 1.4463 0.0662
-10 7 4 -1.3861 -0.1125
-10 7 5 0.6920 0.0522
-10 7 6 -0.3915 -0.0601
-10 7 7 0.8559 0.1632
-10 7 8 -0.8894 -0.1755
-10 7 9 0.1556 0.0341
-10 7 10 0.1605 0.1053
-10 7 11 0.1472 -0.1402
-10 7 12 -0.1994 0.1366
-10 7 13 0.1716 -0.1682
-10 8 1 0.7286 -0.0208
-10 8 2 -0.1934 0.0420
-10 8 3 0.3790 0.0353
-10 8 4 -0.9697 -0.1155
-10 8 5 0.5200 0.1319
-10 8 6 0.3596 -0.1439
-10 8 7 -0.1872 0.2310
-10 8 8 -0.4477 -0.3338
-10 8 9 0.4241 0.3005
-10 8 10 -0.2714 -0.1086
-10 8 11 0.5146 -0.0704
-10 8 12 -0.5856 0.1148
-10 9 1 0.4866 0.1606
-10 9 2 0.7694 -0.0898
-10 9 3 -0.4154 0.0537
-10 9 4 -0.7674 -0.0685
-10 9 5 0.4461 0.0742
-10 9 6 0.8880 -0.0476
-10 9 7 -1.0666 0.1398
-10 9 8 0.2047 -0.4169
-10 9 9 0.2514 0.5956
-10 9 10 -0.2665 -0.4211
-10 9 11 0.3810 0.1124
-10 10 1 -0.1171 0.2858
-10 10 2 1.4614 -0.2118
-10 10 3 -0.5795 0.0301
-10 10 4 -0.8949 0.1051
-10 10 5 0.5143 -0.1800
-10 10 6 0.9707 0.2729
-10 10 7 -1.3893 -0.1911
-10 10 8 0.7260 -0.2415
-10 10 9 -0.1943 0.6491
-10 10 10 0.0502 -0.5667
-10 11 1 -0.8823 0.2359
-10 11 2 1.5792 -0.2090
-10 11 3 -0.0816 -0.0632
-10 11 4 -1.2550 0.3175
-10 11 5 0.7151 -0.4590
-10 11 6 0.5374 0.6166
-10 11 7 -1.0390 -0.5976
-10 11 8 0.9160 0.1253
-10 12 1 -1.3582 0.0216
-10 12 2 1.1126 -0.0962
-10 12 3 0.6929 -0.1326
-10 12 4 -1.5441 0.3852
-10 12 5 0.9073 -0.5285
-10 12 6 -0.1741 0.7186
-10 12 7 -0.2914 -0.7877
-10 13 1 -1.2687 -0.2160
-10 13 2 0.4281 0.0187
-10 13 3 1.1452 -0.1045
-10 13 4 -1.4032 0.2689
-10 13 5 0.8278 -0.3707
-10 14 1 -0.7300 -0.3217
-9 -12 3 1.6071 0.5836
-9 -12 4 -1.9350 -0.4331
-9 -12 5 1.4909 -0.0920
-9 -12 6 0.2150 0.5090
-9 -12 7 -1.6815 -0.0972
-9 -12 8 1.9264 -0.6087
-9 -12 9 -1.5944 0.5463
-9 -12 10 1.3983 0.1351
-9 -12 11 -1.5318 -0.5518
-9 -12 12 1.8226 0.5694
-9 -11 1 0.3447 0.6578
-9 -11 2 -0.6166 -0.5419
-9 -11 3 0.3862 0.2878
-9 -11 4 -1.3730 -0.1876
-9 -11 5 1.5607 -0.0362
-9 -11 6 0.4435 0.2845
-9 -11 7 -2.3897 -0.1012
-9 -11 8 2.4537 -0.2928
-9 -11 9 -1.6869 0.2710
-9 -11 10 1.4515 0.1097
-9 -11 11 -1.8797 -0.3647
-9 -11 12 2.4921 0.4664
-9 -11 13 -2.5176 -0.6433
-9 -11 14 1.6558 0.8066
-9 -10 1 0.3360 0.3851
-9 -10 2 0.6869 -0.2316
-9 -10 3 -1.7215 0.0204
-9 -10 4 -0.1160 -0.0802
-9 -10 5 1.6766 0.0923
-9 -10 6 -0.1176 0.0842
-9 -10 7 -2.0366 -0.1358
-9 -10 8 2.0157 0.0015
-9 -10 9 -0.8393 0.0494
-9 -10 10 0.3730 0.0200
-9 -10 11 -0.9072 -0.0695
-9 -10 12 1.9201 0.1586
-9 -10 13 -2.7277 -0.3785
-9 -10 14 2.8932 0.5824
-9 -10 15 -2.4587 -0.5616
-9 -9 1 1.2081 0.1214
-9 -9 2 1.4795 -0.0403
-9 -9 3 -3.2698 -0.0072
-9 -9 4 0.5307 -0.1470
-9 -9 5 2.4307 0.2094
-9 -9 6 -1.4022 -0.0579
-9 -9 7 -0.9937 -0.0715
-9 -9 8 1.0530 0.0693
-9 -9 9 0.5087 -0.0338
-9 -9 10 -1.3746 -0.0198
-9 -9 11 0.8711 0.1065
-9 -9 12 0.5236 -0.1156
-9 -9 13 -2.1432 -0.0247
-9 -9 14 3.4562 0.1922
-9 -9 15 -3.8978 -0.2043
-9 -9 16 2.7294 0.0284
-9 -8 1 2.0849 0.0190
-9 -8 2 1.4679 -0.0236
-9 -8 3 -3.3922 0.0818
-9 -8 4 0.2218 -0.1954
-9 -8 5 3.2587 0.1981
-9 -8 6 -2.4665 -0.1162
-9 -8 7 -0.0014 0.0701
-9 -8 8 0.1656 -0.0176
-9 -8 9 1.4446 -0.0722
-9 -8 10 -2.3910 0.0669
-9 -8 11 1.8813 0.0774
-9 -8 12 -0.4729 -0.1890
-9 -8 13 -1.2694 0.1359
-9 -8 14 3.1804 -0.0068
-9 -8 15 -4.6333 -0.0152
-9 -8 16 4.1424 -0.1318
-9 -8 17 -1.6361 0.3038
-9 -7 1 2.0705 0.0212
-9 -7 2 0.9550 -0.0188
-9 -7 3 -2.5488 0.0632
-9 -7 4 -0.0909 -0.0908
-9 -7 5 3.0680 0.0533
-9 -7 6 -2.5754 -0.0726
-9 -7 7 0.6133 0.1415
-9 -7 8 -0.3013 -0.0668
-9 -7 9 1.2500 -0.1312
-9 -7 10 -1.7385 0.1856
-9 -7 11 1.3767 -0.0305
-9 -7 12 -0.6507 -0.1022
-9 -7 13 -0.3479 0.0542
-9 -7 14 2.1997 0.0726
-9 -7 15 -4.5866 -0.0867
-9 -7 16 5.2755 -0.0836
-9 -7 17 -3.0678 0.3066
-9 -6 1 1.4780 0.0296
-9 -6 2 0.2364 0.0524
-9 -6 3 -1.6606 -0.0596
-9 -6 4 0.3111 0.0613
-9 -6 5 1.8326 -0.0916
-9 -6 6 -2.0273 0.0281
-9 -6 7 0.9356 0.0807
-9 -6 8 -0.2020 -0.0247
-9 -6 9 -0.0375 -0.1492
-9 -6 10 0.0373 0.1800
-9 -6 11 0.2390 -0.0478
-9 -6 12 -0.6441 -0.0164
-9 -6 13 0.6295 -0.0847
-9 -6 14 0.7852 0.2198
-9 -6 15 -3.5518 -0.2259
-9 -6 16 5.1314 0.0353
-9 -6 17 -3.3922 0.2512
-9 -5 1 1.2439 0.0394
-9 -5 2 -0.5681 0.0881
-9 -5 3 -0.9971 -0.1047
-9 -5 4 0.7644 0.0852
-9 -5 5 0.8696 -0.1123
-9 -5 6 -1.6567 0.0925
-9 -5 7 0.9846 -0.0180
-9 -5 8 0.4442 0.0181
-9 -5 9 -1.6344 -0.0721
-9 -5 10 1.5813 0.0416
-9 -5 11 -0.4057 0.0364
-9 -5 12 -0.7795 -0.0104
-9 -5 13 1.2729 -0.1200
-9 -5 14 -0.5476 0.2356
-9 -5 15 -1.5801 -0.2465
-9 -5 16 3.2368 0.0872
-9 -5 17 -2.1053 0.2066
-9 -5 18 -0.6712 -0.3728
-9 -4 1 1.4270 0.0744
-9 -4 2 -1.1350 0.0142
-9 -4 3 -0.2950 -0.0131
-9 -4 4 0.1505 -0.0142
-9 -4 5 1.2947 -0.0296
-9 -4 6 -1.8123 0.0750
-9 -4 7 0.7162 -0.0519
-9 -4 8 1.2028 0.0084
-9 -4 9 -2.5589 0.0279
-9 -4 10 2.1637 -0.0755
-9 -4 11 -0.6393 0.0881
-9 -4 12 -0.4295 -0.0191
-9 -4 13 0.9020 -0.0757
-9 -4 14 -1.1295 0.1376
-9 -4 15 0.4704 -0.1606
-9 -4 16 0.6658 0.0787
-9 -4 17 -0.3444 0.1509
-9 -4 18 -1.4242 -0.3289
-9 -3 1 1.1125 0.0967
-9 -3 2 -0.9169 -0.0760
-9 -3 3 0.3666 0.0722
-9 -3 4 -1.4210 -0.0809
-9 -3 5 2.6808 0.0416
-9 -3 6 -2.1605 0.0188
-9 -3 7 0.4324 -0.0296
-9 -3 8 1.2632 -0.0078
-9 -3 9 -2.2617 0.0465
-9 -3 10 2.0461 -0.0573
-9 -3 11 -1.1918 0.0279
-9 -3 12 0.8218 0.0212
-9 -3 13 -0.4539 -0.0432
-9 -3 14 -0.6839 0.0468
-9 -3 15 1.4181 -0.0761
-9 -3 16 -0.8727 0.0716
-9 -3 17 0.4914 0.0605
-9 -3 18 -1.2253 -0.2142
-9 -2 1 -0.1215 0.0578
-9 -2 2 0.2032 -0.0622
-9 -2 3 0.4285 0.0358
-9 -2 4 -2.5425 -0.0429
-9 -2 5 3.5825 0.0472
-9 -2 6 -2.2704 -0.0140
-9 -2 7 0.6281 -0.0126
-9 -2 8 0.1881 0.0055
-9 -2 9 -0.9294 -0.0044
-9 -2 10 1.6484 0.0321
-9 -2 11 -1.9771 -0.0581
-9 -2 12 2.1277 0.0516
-9 -2 13 -1.7145 -0.0190
-9 -2 14 0.3029 -0.0008
-9 -2 15 0.9107 -0.0244
-9 -2 16 -0.8317 0.0532
-9 -2 17 0.4292 -0.0054
-9 -2 18 -0.6680 -0.0899
-9 -1 1 -1.4008 -0.0132
-9 -1 2 1.4827 0.0279
-9 -1 3 -0.3148 -0.0497
-9 -1 4 -2.1229 0.0099
-9 -1 5 3.0796 0.0311
-9 -1 6 -1.9655 -0.0106
-9 -1 7 1.2311 -0.0188
-9 -1 8 -1.3878 0.0169
-9 -1 9 0.6661 -0.0298
-9 -1 10 0.9933 0.0626
-9 -1 11 -2.1095 -0.0498
-9 -1 12 2.2671 -0.0106
-9 -1 13 -1.8204 0.0490
-9 -1 14 1.0049 -0.0459
-9 -1 15 -0.3190 0.0343
-9 -1 16 -0.0206 -0.0220
-9 -1 17 0.4703 0.0070
-9 -1 18 -0.8727 -0.0050
-9 0 1 -1.6034 -0.0471
-9 0 2 1.8531 0.0772
-9 0 3 -1.1711 -0.0582
-9 0 4 -0.5646 -0.0083
-9 0 5 1.4811 0.0298
-9 0 6 -1.2094 0.0131
-9 0 7 1.4580 -0.0291
-9 0 8 -2.2096 0.0006
-9 0 9 1.6802 -0.0047
-9 0 10 0.0941 0.0271
-9 0 11 -1.2927 0.0230
-9 0 12 1.2326 -0.1114
-9 0 13 -0.8498 0.1252
-9 0 14 1.0144 -0.0873
-9 0 15 -1.4065 0.0944
-9 0 16 0.8596 -0.1039
-9 0 17 0.8095 0.0193
-9 0 18 -1.8502 0.0954
-9 1 1 -0.7070 -0.0330
-9 1 2 0.8772 0.0506
-9 1 3 -1.1531 0.0016
-9 1 4 0.8273 -0.0483
-9 1 5 -0.2476 0.0134
-9 1 6 -0.1333 0.0447
-9 1 7 0.7984 -0.0287
-9 1 8 -1.7108 -0.0202
-9 1 9 1.7717 0.0056
-9 1 10 -0.6686 0.0281
-9 1 11 -0.3411 0.0237
-9 1 12 0.2035 -0.1134
-9 1 13 0.2731 0.1217
-9 1 14 0.4971 -0.0849
-9 1 15 -2.0746 0.0967
-9 1 16 1.9406 -0.0722
-9 1 17 0.5399 -0.1024
-9 1 18 -2.4386 0.2819
-9 2 1 0.3571 -0.0173
-9 2 2 -0.9009 0.0135
-9 2 3 -0.0404 0.0290
-9 2 4 1.2423 -0.0249
-9 2 5 -1.3415 -0.0358
-9 2 6 0.7661 0.0541
-9 2 7 -0.1750 0.0031
-9 2 8 -0.6061 -0.0362
-9 2 9 1.2890 -0.0214
-9 2 10 -0.9231 0.0916
-9 2 11 -0.1133 -0.0736
-9 2 12 0.0936 -0.0056
-9 2 13 0.8674 0.0530
-9 2 14 -0.2658 -0.0581
-9 2 15 -2.2582 0.0400
-9 2 16 3.2024 0.0815
-9 2 17 -0.7451 -0.3319
-9 3 1 0.8485 -0.0200
-9 3 2 -2.4323 0.0068
-9 3 3 1.3511 0.0016
-9 3 4 0.9294 0.0371
-9 3 5 -1.6040 -0.0638
-9 3 6 0.9029 0.0006
-9 3 7 -0.4282 0.0870
-9 3 8 -0.0191 -0.0814
-9 3 9 0.8586 -0.0135
-9 3 10 -0.7709 0.1051
-9 3 11 -0.5744 -0.1251
-9 3 12 0.8081 0.0641
-9 3 13 0.8409 0.0285
-9 3 14 -1.1160 -0.0755
-9 3 15 -1.6454 0.0135
-9 3 16 3.7141 0.1902
-9 3 17 -2.0172 -0.4524
-9 4 1 0.7341 -0.0154
-9 4 2 -2.9057 -0.0018
-9 4 3 1.9803 -0.0058
-9 4 4 0.5831 0.0456
-9 4 5 -1.3070 -0.0263
-9 4 6 0.2608 -0.0899
-9 4 7 0.2834 0.1769
-9 4 8 -0.2978 -0.1470
-9 4 9 0.7822 0.0699
-9 4 10 -0.5581 -0.0116
-9 4 11 -1.1864 -0.0246
-9 4 12 1.8582 0.0084
-9 4 13 0.2219 0.0683
-9 4 14 -1.7568 -0.1247
-9 4 15 -0.1662 0.0746
-9 4 16 2.6390 0.0976
-9 5 1 0.3066 0.0073
-9 5 2 -2.2440 -0.0345
-9 5 3 1.5826 0.0411
-9 5 4 0.4947 -0.0101
-9 5 5 -0.8530 0.0235
-9 5 6 -0.5439 -0.1090
-9 5 7 1.2651 0.1606
-9 5 8 -0.9379 -0.1439
-9 5 9 0.8773 0.1439
-9 5 10 -0.3897 -0.1632
-9 5 11 -1.6319 0.1298
-9 5 12 2.8946 -0.0649
-9 5 13 -0.9602 0.0461
-9 5 14 -1.6766 -0.0919
-9 5 15 1.3743 0.1560
-9 5 16 0.5619 -0.1422
-9 6 1 -0.1411 0.0214
-9 6 2 -1.1203 -0.0500
-9 6 3 0.8285 0.0767
-9 6 4 0.3857 -0.0525
-9 6 5 -0.4206 0.0127
-9 6 6 -1.0127 -0.0020
-9 6 7 1.8823 0.0021
-9 6 8 -1.3887 -0.0257
-9 6 9 0.8144 0.1108
-9 6 10 -0.1596 -0.1957
-9 6 11 -1.7414 0.1695
-9 6 12 3.4217 -0.0265
-9 6 13 -2.2274 -0.1088
-9 6 14 -0.6699 0.0716
-9 6 15 1.8380 0.1564
-9 7 1 -0.2879 0.0150
-9 7 2 -0.4110 -0.0081
-9 7 3 0.5055 0.0408
-9 7 4 -0.0273 -0.0509
-9 7 5 0.0419 -0.0169
-9 7 6 -1.2349 0.1201
-9 7 7 2.1325 -0.1635
-9 7 8 -1.4708 0.1020
-9 7 9 0.4170 0.0153
-9 7 10 0.1317 -0.1013
-9 7 11 -1.2291 0.0877
-9 7 12 2.7646 0.0624
-9 7 13 -2.6837 -0.2561
-9 7 14 0.7078 0.2350
-9 7 15 1.0088 0.0856
-9 8 1 0.0588 0.0196
-9 8 2 -0.4214 0.0593
-9 8 3 0.6323 -0.0309
-9 8 4 -0.4590 -0.0643
-9 8 5 0.4321 0.0420
-9 8 6 -1.4131 0.1039
-9 8 7 2.1435 -0.1723
-9 8 8 -1.1022 0.0947
-9 8 9 -0.3565 -0.0172
-9 8 10 0.4263 0.0021
-9 8 11 -0.1127 0.0086
-9 8 12 0.8990 0.0464
-9 8 13 -1.8704 -0.2066
-9 8 14 1.5171 0.2295
-9 9 1 0.6417 0.0638
-9 9 2 -0.6705 0.0816
-9 9 3 0.5196 -0.0641
-9 9 4 -0.2309 -0.1249
-9 9 5 0.3455 0.1827
-9 9 6 -1.3486 -0.0308
-9 9 7 1.7328 -0.0489
-9 9 8 -0.1928 -0.0268
-9 9 9 -1.4261 0.0228
-9 9 10 0.8351 0.0732
-9 9 11 0.8738 -0.0373
-9 9 12 -1.0945 -0.0647
-9 9 13 -0.3334 0.0090
-9 10 1 0.9239 0.1257
-9 10 2 -0.5537 0.0313
-9 10 3 -0.2834 -0.0392
-9 10 4 0.8841 -0.1759
-9 10 5 -0.4019 0.2701
-9 10 6 -0.8214 -0.1149
-9 10 7 0.8591 0.0290
-9 10 8 0.9567 -0.0935
-9 10 9 -2.4106 0.0099
-9 10 10 1.4326 0.1913
-9 10 11 0.9182 -0.1480
-9 10 12 -1.9846 -0.0955
-9 11 1 0.6881 0.1487
-9 11 2 -0.0743 -0.0550
-9 11 3 -1.3257 0.0234
-9 11 4 2.1610 -0.1838
-9 11 5 -1.2656 0.2492
-9 11 6 -0.1964 -0.0852
-9 11 7 0.0784 -0.0121
-9 11 8 1.5781 -0.0240
-9 11 9 -2.6741 -0.1097
-9 11 10 1.8756 0.3637
-9 11 11 0.1418 -0.3311
-9 12 1 0.1947 0.0851
-9 12 2 0.2990 -0.1186
-9 12 3 -1.7333 0.1294
-9 12 4 2.5393 -0.2336
-9 12 5 -1.4160 0.2530
-9 12 6 -0.0948 -0.0869
-9 12 7 0.0106 -0.0409
-9 12 8 1.1640 0.0666
-9 12 9 -1.8866 -0.2115
-9 12 10 1.6460 0.4340
-9 13 1 -0.2893 -0.0815
-9 13 2 0.3523 -0.1153
-9 13 3 -1.2197 0.2885
-9 13 4 1.7406 -0.4128
-9 13 5 -0.7271 0.4093
-9 13 6 -0.5156 -0.2483
-9 13 7 0.5073 0.0680
-9 13 8 0.1238 0.0477
-9 14 1 -0.7455 -0.3219
-9 14 2 0.3332 -0.0269
-9 14 3 -0.3412 0.4404
-9 14 4 0.5214 -0.6394
-9 14 5 0.0550 0.6170
-9 14 6 -0.7896 -0.4571
-9 15 1 -1.0767 -0.5523
-9 15 2 0.4340 0.1258
-9 15 3 0.2382 0.4787
-9 15 4 -0.2392 -0.7151
-8 -14 3 -1.7489 -0.3887
-8 -14 4 1.4060 0.5482
-8 -14 5 -0.6647 -0.6356
-8 -14 6 -0.1351 -0.0396
-8 -14 7 0.5361 0.6563
-8 -14 8 -1.2108 -0.0929
-8 -14 9 2.7081 -0.8199
-8 -14 10 -3.0961 0.5796
-8 -14 11 0.6230 0.4620
-8 -14 12 2.2129 -0.9956
-8 -13 1 -0.0499 -0.6060
-8 -13 2 1.3919 0.6028
-8 -13 3 -2.6168 -0.2366
-8 -13 4 2.4565 0.2203
-8 -13 5 -0.8727 -0.3857
-8 -13 6 -0.9007 0.0117
-8 -13 7 1.5026 0.4646
-8 -13 8 -1.6671 -0.1041
-8 -13 9 2.8894 -0.5969
-8 -13 10 -3.6070 0.4837
-8 -13 11 1.4184 0.2688
-8 -13 12 1.4861 -0.7432
-8 -13 13 -1.1791 0.8711
-8 -13 14 -1.3184 -1.0272
-8 -12 1 1.3344 -0.3346
-8 -12 2 0.7128 0.2838
-8 -12 3 -2.4563 0.1399
-8 -12 4 2.0960 -0.1875
-8 -12 5 -0.1696 -0.1444
-8 -12 6 -1.5987 0.1004
-8 -12 7 1.7488 0.2781
-8 -12 8 -1.1725 -0.2300
-8 -12 9 1.8976 -0.2111
-8 -12 10 -2.8261 0.3418
-8 -12 11 1.3373 -0.0658
-8 -12 12 0.9403 -0.2263
-8 -12 13 -0.3104 0.4830
-8 -12 14 -2.3204 -0.7859
-8 -12 15 3.4051 0.9518
-8 -12 16 -2.6963 -0.8503
-8 -11 1 1.4859 -0.0720
-8 -11 2 0.4628 -0.0206
-8 -11 3 -1.6297 0.3353
-8 -11 4 0.8435 -0.3122
-8 -11 5 0.6706 -0.0757
-8 -11 6 -1.5698 0.1784
-8 -11 7 1.0631 0.1478
-8 -11 8 0.0197 -0.3197
-8 -11 9 0.1569 0.0784
-8 -11 10 -0.9507 0.2219
-8 -11 11 0.1414 -0.2998
-8 -11 12 1.1773 0.1831
-8 -11 13 -0.1077 0.0470
-8 -11 14 -2.5226 -0.2969
-8 -11 15 3.7562 0.4480
-8 -11 16 -3.2974 -0.4621
-8 -11 17 2.2714 0.3686
-8 -10 1 0.2927 0.0306
-8 -10 2 0.8347 -0.0840
-8 -10 3 -0.9973 0.2082
-8 -10 4 0.0509 -0.1584
-8 -10 5 0.7099 -0.0888
-8 -10 6 -0.8222 0.1672
-8 -10 7 0.1041 0.0582
-8 -10 8 1.0639 -0.2588
-8 -10 9 -1.3931 0.1703
-8 -10 10 0.9644 0.0834
-8 -10 11 -1.1963 -0.2474
-8 -10 12 1.5610 0.2372
-8 -10 13 -0.3454 -0.1495
-8 -10 14 -1.7904 0.0821
-8 -10 15 2.9923 -0.0146
-8 -10 16 -3.0787 -0.0836
-8 -10 17 2.4613 0.1531
-8 -9 1 -0.9314 0.0120
-8 -9 2 1.3231 0.0113
-8 -9 3 -1.0935 -0.0040
-8 -9 4 0.4011 -0.0129
-8 -9 5 0.0549 -0.0261
-8 -9 6 -0.1665 0.0593
-8 -9 7 -0.3678 -0.0032
-8 -9 8 1.5149 -0.1007
-8 -9 9 -2.1308 0.1347
-8 -9 10 1.7683 -0.0639
-8 -9 11 -1.3562 -0.0153
-8 -9 12 1.1123 0.0355
-8 -9 13 -0.4127 -0.0690
-8 -9 14 -0.5726 0.1567
-8 -9 15 1.4199 -0.1832
-8 -9 16 -2.1769 0.0760
-8 -9 17 2.4248 0.0723
-8 -9 18 -1.7167 -0.1860
-8 -8 1 -1.1639 -0.0253
-8 -8 2 1.5253 0.0653
-8 -8 3 -1.7481 -0.0504
-8 -8 4 1.3235 -0.0306
-8 -8 5 -0.3719 0.0904
-8 -8 6 -0.2803 -0.0529
-8 -8 7 -0.2745 -0.0281
-8 -8 8 1.6028 0.0267
-8 -8 9 -2.0652 0.0570
-8 -8 10 1.1865 -0.1116
-8 -8 11 -0.1943 0.1214
-8 -8 12 -0.0559 -0.1347
-8 -8 13 -0.2221 0.0963
-8 -8 14 0.5455 0.0395
-8 -8 15 -0.2917 -0.1448
-8 -8 16 -0.7446 0.0890
-8 -8 17 1.6691 0.0720
-8 -8 18 -1.7110 -0.2125
-8 -8 19 1.1675 0.2779
-8 -7 1 -0.8270 -0.0457
-8 -7 2 1.5940 0.0244
-8 -7 3 -2.4130 0.0375
-8 -7 4 1.9169 -0.0862
-8 -7 5 -0.1383 0.1119
-8 -7 6 -0.9301 -0.0763
-8 -7 7 -0.0192 -0.0196
-8 -7 8 1.5884 0.0691
-8 -7 9 -1.5587 -0.0295
-8 -7 10 0.0398 -0.0154
-8 -7 11 1.0727 0.0481
-8 -7 12 -0.9181 -0.1224
-8 -7 13 0.0184 0.1625
-8 -7 14 0.9927 -0.0511
-8 -7 15 -1.5190 -0.1105
-8 -7 16 1.1694 0.1073
-8 -7 17 -0.3076 0.0595
-8 -7 18 -0.4365 -0.1820
-8 -7 19 0.6483 0.1582
-8 -6 1 -0.8714 -0.0572
-8 -6 2 1.7316 -0.0247
-8 -6 3 -2.6342 0.0819
-8 -6 4 1.9641 -0.0353
-8 -6 5 0.1909 0.0024
-8 -6 6 -1.3659 -0.0188
-8 -6 7 0.2171 -0.0036
-8 -6 8 1.3629 0.0587
-8 -6 9 -1.0482 -0.0849
-8 -6 10 -0.5415 0.0984
-8 -6 11 1.3147 -0.0853
-8 -6 12 -0.9923 -0.0195
-8 -6 13 0.4783 0.1254
-8 -6 14 0.3487 -0.0485
-8 -6 15 -1.8470 -0.1383
-8 -6 16 3.0751 0.1488
-8 -6 17 -2.7848 0.0397
-8 -6 18 1.2073 -0.1151
-8 -6 19 -0.0213 -0.0463
[truncated: 2,728,948 more chars]
